# Supplementary material for: Mating precedes selective immune priming which is maintained throughout bumblebee queen diapause
Source: BMC Genomics. 2019 Dec 10;20:959. doi: 10.1186/s12864-019-6314-9 (PMC6902353; doi:10.1186/s12864-019-6314-9)
Supplement: Supplementary file 1 — Additional file 1: Table S1. The 129 proteins identified from the haemolymph of unmated and mated queens prior to, during and after diapause. [file 12864_2019_6314_MOESM1_ESM.xlsx]

## Sheet: All IDs_Post Imp
Mating precedes selective immune priming which is maintained throughout bumblebee queen diapause
Author list: Thomas J. Colgan, Sive Finlay, Mark. J.F. Brown, James C. Carolan
Table S1: The 129 proteins identified from the haemolymph of unmated and mated queens prior to, during and after diapause. Protein annotations, genomic loci, catagories, mass spectrometry characteristics and log2 transformed LFQ intensity values are provided.
																			Gyne				Pre Diapause Queen				Early Diapause Queen				Mid Diapause Queen				1 Day Post Diapause				3 Days Post Diapause
Protein ID	Protein Annotation	Additional Annotation	Genomic Locus	Category	SubCatagory	Intensity	MS/MS count	Peptides	Sequence coverage [%]	Mol. weight [kDa]	Q-value	Score	Predicted SignalP domain	Predicted TMM domain	InterPro	Functional annotation	Apis UniProt	Dros UniProt	Rep 1	Rep 2	Rep 3	Rep 4	Rep 1	Rep 2	Rep 3	Rep 4	Rep 1	Rep 2	Rep 3	Rep 4	Rep 1	Rep 2	Rep 3	Rep 4	Rep 1	Rep 2	Rep 3	Rep 4	Rep 1	Rep 2	Rep 3	Rep 4
ADB29128.1	abaecin, partial [Bombus terrestris]		LOC100631078	Immune	Effector	184840000000	114	3	72.1	4.8805	0	24.82	No	No	IPR012524	Abaecin;antimicrobial peptide			29.2896	28.8894	28.8433	27.198	31.869	32.8351	33.2555	32.926	33.0371	32.6117	32.496	32.465	30.6524	32.1959	31.7794	30.6285	32.0964	31.3052	31.059	31.3715	23.9796	28.2723	27.3221	28.7514
ADB29129.1	defensin 1, partial [Bombus terrestris]		LOC100631063	Immune	Effector	696780000000	385	11	55.9	10.241	0	323.31	Yes	No					31.3746	30.3394	30.1194	29.344	32.214	33.666	34.3163	33.9024	35.6787	33.9584	34.0834	33.4754	33.1074	34.0203	33.4676	32.9795	33.475	32.8941	33.0283	33.7381	34.3868	33.5399	32.7656	31.4875
ADB29130.1	hymenoptaecin, partial [Bombus terrestris]		LOC100631061	Immune	Effector	149620000000	214	13	72	13.024	0	158.69	No	No					24.5841	24.7335	24.2294	23.6457	29.4686	32.6691	32.2251	32.9143	33.7564	31.6375	32.3899	31.1922	30.2391	31.2721	31.7618	30.5581	32.0798	30.5682	30.7668	31.8577	30.483	29.0999	29.6194	29.7391
C0HKX3.1	Apidaecin Bb +A [Bombus terrestris]			Immune	Effector	772250000000	626	5	100	1.9773	0	61.63	No	No					33.4816	34.1413	34.1976	32.6625	33.3538	33.5621	34.5073	34.1322	33.7231	33.9571	33.7896	33.4944	31.8453	32.7941	33.3368	32.4329	34.3296	33.0112	32.2025	33.4384	32.6297	32.9214	32.0727	32.4546
XP_003392868.1	ejaculatory bulb-specific protein 3-like isoform X1 [Bombus terrestris]		LOC100643514	Olfaction	Ejaculatory bulb specific	6465300000	57	10	52.8	14.444	0	24.18	Yes	No	IPR005055;IPR036682	Insect odorantbinding protein A10/Ejaculatory bulbspecific protein 3;Insect odorantbinding protein A10/Ejaculatory bulbspecific protein 3 superfamily	Q3LBA4	Q9W0X2	25.173	24.6603	25.4959	25.8227	26.682	25.4652	27.6763	24.2253	29.8379	28.5595	27.9565	28.9231	26.924	29.4245	24.4215	24.2288	24.3331	24.5091	23.6777	23.8779	26.8876	26.0354	25.1126	24.4611
XP_003393186.2	uncharacterized protein LOC100644429 isoform X1 [Bombus terrestris]	BterHAPA3/BterHAHP3	LOC100644429	Hypothetical	Unknown	112030000000	163	12	44.4	41.186	0	276.87	No	No			A0A088AQK1		28.2382	31.9844	28.7185	31.609	29.9699	30.879	31.521	28.9062	28.018	29.1949	29.6746	30.5119	31.2448	30.658	31.3648	30.2316	31.4434	30.916	29.6576	30.2803	30.4148	30.198	31.0735	30.9438
XP_020719545.1	uncharacterized protein LOC100644429 isoform X3 [Bombus terrestris]		LOC100644429	Hypothetical	Unknown	12809000000	118	18	50.8	34.286	0	217.67	No	No			A0A088AQK1		25.7727	30.1102	25.1485	29.0618	27.4027	27.7334	28.3244	25.0254	25.4451	24.1013	26.0246	26.1493	28.9247	24.7109	29.2335	27.5928	27.7515	27.4183	24.071	24.1814	24.2944	24.039	24.1133	24.5282
XP_003393207.1	uncharacterized protein LOC100645788 isoform X1 [Bombus terrestris]	BterHAHP1	LOC100645788	Hypothetical	Unknown	892260000	32	8	32.1	37.121	0	29.645	Yes	No			A0A088AQK1		25.7063	24.976	24.897	25.0967	24.5698	23.8723	24.4221	24.732	24.8576	24.8154	23.8932	24.1601	23.9868	25.4897	24.4922	24.1204	24.72	24.4452	23.5093	24.3662	24.4297	24.492	24.1231	24.213
XP_003393256.1	BMP-binding endothelial regulator protein-like [Bombus terrestris]	BterHAHP4	LOC100652150	Developmental	BMP	3206400000000	1879	37	89.6	35.093	0	323.31	Yes	No			A0A088AQK1		34.3484	35.6751	35.1344	34.7211	34.6168	34.7019	35.3268	35.0901	35.9202	35.6972	35.5494	36.2937	35.5185	35.9342	36.8598	36.5684	36.6213	35.5034	36.1635	36.4507	34.9441	34.6209	34.8503	33.6574
XP_003393266.1	uncharacterized protein LOC100643149 [Bombus terrestris]	BterHAPA2/BterHAHP2	LOC100643149	Hypothetical	Unknown	647040000000	484	16	61.5	36.941	0	323.31	Yes	No			A0A088AQK1		29.9368	34.4046	29.3165	34.0752	32.0904	33.1932	33.8353	31.5567	29.8659	32.7689	31.7396	33.4801	33.0718	31.7902	33.3505	31.6401	33.2767	32.5226	32.8247	32.9407	33.4628	32.809	34.4444	34.0019
XP_003393340.1	peritrophin-1-like [Bombus terrestris]		LOC100642795	Structural	Chitin-binding	19501000000	71	3	27.7	12.458	0	71.727	Yes	No	IPR002557;IPR036508	Chitin binding domain;Chitin binding domain superfamily	A0A088AQQ4		28.0192	29.4429	28.4091	28.7894	26.3992	24.0075	29.4978	27.321	24.6538	28.1855	27.4088	28.976	26.4047	26.7036	27.276	27.4002	26.4299	28.162	27.3816	27.8872	28.8708	29.1622	28.7389	28.5717
XP_003393343.1	peritrophin-1-like [Bombus terrestris]		LOC100643150	Structural	Chitin-binding	33270000000	122	5	27.6	12.686	0	50.184	Yes	No	IPR002557;IPR036508	Chitin binding domain;Chitin binding domain superfamily	A0A088AQQ4		30.4647	29.6579	29.6439	28.9364	29.4683	28.5765	29.4859	29.1934	29.299	28.8304	28.1473	28.8776	27.0457	28.9009	27.9911	28.3792	28.9195	28.5729	28.8096	29.0998	28.7717	29.3759	29.3137	28.4643
XP_003393509.2	uncharacterized protein LOC100644671 [Bombus terrestris]	BterHAP1	LOC100644671	Hypothetical	Unknown	15996000000	168	22	52.1	73.776	0	323.31	No	Yes			A0A087ZMS8		28.5031	28.5884	28.2743	27.6145	27.6804	28.0388	29.1673	28.6981	28.4015	27.7533	27.8833	28.0885	23.5335	28.0273	24.7692	23.7327	27.6466	27.4855	26.0555	25.0657	28.4955	27.686	28.7583	28.7963
XP_003394100.1	lysozyme 2-like [Bombus terrestris]		LOC100649284	Immune	Effector	130160000000	214	8	59	17.154	0	239.72	Yes	Yes	IPR008597;IPR018247;IPR023346	Invertebratetype lysozyme;EFHand 1;calciumbinding site;Lysozymelike domain superfamily	A0A088A6Z2	Q8SY67	31.977	32.0616	32.4318	31.7053	31.0123	30.3888	32.1361	31.8195	31.2173	31.1939	30.4791	30.8906	29.3019	30.7418	30.4034	30.1404	30.3664	30.397	29.8426	29.9693	30.7279	31.25	30.7068	29.767
XP_003394129.1	probable chitinase 3 [Bombus terrestris]		LOC100643032	Structural	Chitin-binding	4508800000	64	15	74.8	25.753	0	136.48	Yes	No	IPR002557;IPR036508	Chitin binding domain;Chitin binding domain superfamily	A0A087ZT03		24.4205	24.5927	24.1909	24.7013	24.4727	23.7396	24.0678	24.6711	24.4761	24.5356	27.1846	24.5335	26.4603	29.3053	26.9608	26.3389	28.4218	27.427	26.3929	26.9442	23.8751	23.7744	24.3379	23.7184
XP_003394450.1	protein unzipped isoform X2 [Bombus terrestris]		LOC100643438	Developmental	Neurogenesis	2221100000	48	8	20.1	52.673	0	20.94	Yes	No			A0A088A6G6	A0A0B4LGL6	24.4444	24.5906	24.9252	24.2681	25.2762	24.1038	24.5491	24.3124	24.2139	24.7452	24.4777	24.7883	25.9106	24.795	25.5972	23.4958	26.1789	25.8428	24.8582	25.55	24.4325	25.5727	25.2851	25.3168
XP_003394487.1	angiotensin-converting enzyme-like [Bombus terrestris]		LOC100648126	Structural	Vasodilation	16150000000	127	20	37.4	74.42	0	171.49	Yes	No	IPR001548	Peptidase M2;peptidyldipeptidase A	A0A087ZRC1	X2J8C3	26.7599	24.6251	24.1812	27.3626	27.3441	28.2213	25.7255	24.6881	24.734	24.4939	27.5587	24.7696	28.359	24.3125	25.8768	27.7033	27.9911	29.2685	27.9707	27.4895	27.0218	26.7329	27.22	28.6984
XP_003394564.1	neurofilament heavy polypeptide [Bombus terrestris]	BterHAP2	LOC100647892	Structural	Neurological	59484000000	315	34	60.5	51.765	0	323.31	Yes	No			A0A088AQ33		26.9538	27.2585	26.6889	27.0037	26.1214	26.3262	27.7774	25.6314	28.6794	29.1684	30.0215	28.272	30.8046	31.9161	30.96	30.2368	31.4208	31.3649	29.4304	31.1797	27.6364	27.7025	27.1199	27.7791
XP_003394648.1	cytochrome c [Bombus terrestris]		LOC100648549	Metabolism	Mitochondrial function	1330800000	30	7	50.9	11.838	0	26.437	No	No	IPR002327;IPR009056;IPR036909	Cytochrome c;class IA/ IB;Cytochrome clike domain;Cytochrome clike domain superfamily		X2J6D4	25.8387	25.2283	24.3793	24.0454	24.067	24.0812	24.7037	24.5216	25.4067	23.9731	25.6932	25.6548	25.3662	27.8367	25.3428	25.7636	24.2543	24.5211	24.1502	24.5151	23.961	25.2854	24.3157	24.0394
XP_003394661.1	division abnormally delayed protein [Bombus terrestris]		LOC100650315	Developmental	Signaling	13783000000	186	21	46.5	68.949	0	170.02	No	No	IPR001863;IPR031187	Glypican;Division abnormally delayed protein	A0A087ZRD2	Q53XG2	28.7952	27.6446	28.5739	27.2735	27.35	26.6721	27.8604	27.3319	27.1552	27.55	27.1265	27.6309	26.1897	26.863	27.8476	28.1273	28.1972	27.8885	26.7703	27.5747	27.8657	27.548	27.7789	26.7543
XP_003394691.1	leucine-rich repeat-containing protein 15-like isoform X2 [Bombus terrestris]		LOC100643923	Immune	Recognition	95164000000	267	26	37	75.674	0	323.31	Yes	No	IPR001611;IPR003591;IPR026906;IPR032675	Leucinerich repeat;Leucinerich repeat;typical subtype;Leucine rich repeat 5;Leucinerich repeat domain superfamily	A0A088AQB0	Q9VST9	29.2948	26.2077	29.2614	30.4193	30.1375	30.8647	27.7034	29.007	26.5668	27.8398	30.0666	27.8497	31.1068	27.0196	27.0118	30.1025	31.0345	32.119	31.0551	30.149	29.0041	29.4647	29.4903	30.5479
XP_003394838.1	leucine-rich repeat-containing protein 70 [Bombus terrestris]		LOC100642443	Immune	Recognition	2264600000000	1016	33	67.6	30.712	0	323.31	Yes	No	IPR001611;IPR003591;IPR032675	Leucinerich repeat;Leucinerich repeat;typical subtype;Leucinerich repeat domain superfamily	G9F9Z6		31.5153	32.4957	33.8285	33.7982	33.8275	34.8404	33.3006	35.5453	35.9212	35.7076	35.5127	34.7411	35.3078	34.6081	35.2162	35.5179	34.9027	34.8939	34.7325	35.5837	36.3476	34.8894	34.9232	35.1696
XP_012163150.1	uncharacterized protein LOC100644923 isoform X2 [Bombus terrestris]		LOC100644923	Hypothetical	Unknown	8565900000	152	30	16.2	261.09	0	140.19	No	No	IPR000001;IPR001190;IPR001254;IPR001304;IPR002172;IPR002557;IPR003609;IPR009003;IPR013806;IPR016186;IPR016187;IPR017448;IPR018114;IPR023415;IPR033116;IPR036055;IPR036508;IPR036772;IPR038178	Kringle;SRCR domain;Serine proteases;trypsin domain;Ctype lectinlike;Lowdensity lipoprotein (LDL) receptor class A repeat;Chitin binding domain;PAN/Apple domain;Peptidase S1;PA clan;Kringlelike fold;Ctype lectinlike/link domain superfamily;Ctype lectin fold;SRCRlike domain;Serine proteases;trypsin family;histidine active site;Lowdensity lipoprotein (LDL) receptor class A;conserved site;Serine pro…	A0A088AG76		27.2822	27.0268	26.3653	27.2605	27.4206	26.6846	26.7548	25.4421	27.8811	27.4449	28.614	27.9551	23.6726	27.9606	27.2209	25.6908	27.003	26.8638	23.7165	26.2543	25.8153	26.6047	26.8716	26.7893
XP_003394861.1	uncharacterized protein LOC100645163 [Bombus terrestris]		LOC100645163	Hypothetical	Unknown	543190000000	448	2	44.9	8.636	0	198.83	Yes	Yes	IPR002557;IPR036508	Chitin binding domain;Chitin binding domain superfamily	A0A088AG75		33.8603	34.1351	33.3873	32.791	33.5148	32.9151	34.0903	33.6276	33.4302	32.7284	32.4218	33.9914	31.1862	33.1908	32.4539	32.4218	33.0774	31.6171	32.0629	32.8594	33.0433	32.8899	33.2363	31.9965
XP_003394953.1	cuticle protein 16.5 isoform X1 [Bombus terrestris]		LOC100645985	Structural	Cuticular	319270000000	101	3	66.2	7.9676	0	31.245	Yes	No					29.3443	28.3493	24.7822	24.2613	24.8756	25.3214	28.0508	24.2341	35.6877	34.3067	33.9966	34.0995	31.8633	35.5979	33.9359	32.9882	31.5486	29.6248	26.9729	28.3496	26.7648	26.9479	26.1706	25.7508
XP_003395009.1	uncharacterized protein LOC100642993 [Bombus terrestris]		LOC100642993	Hypothetical	Unknown	5515900000	58	7	69.9	16.728	0	170.08	Yes	No			A0A088AG71		30.1285	27.6997	24.1789	24.5864	26.5805	25.6641	27.1404	24.6491	27.3491	25.8274	26.2523	27.4956	23.7712	26.9991	24.5809	24.0912	27.4008	26.6598	25.5582	26.9409	24.1679	24.1979	26.8671	24.0495
XP_003395010.1	uncharacterized protein LOC100643115 [Bombus terrestris]		LOC100643115	Hypothetical	Unknown	11490000000	36	3	30.8	16.113	0	110.5	Yes	No			A0A088AG71		24.5103	27.9359	24.0868	27.7653	27.8483	27.072	28.6523	24.8673	24.5747	25.1366	27.4965	28.2032	26.3508	24.9171	24.341	27.0277	28.8908	29.2567	26.9329	27.4729	24.0389	24.1089	24.5345	24.2729
XP_003395150.1	glutathione S-transferase-like [Bombus terrestris]		LOC100650722	Immune	Detox	23369000000	174	14	54.7	23.066	0	114.19	No	No	IPR004045;IPR004046;IPR010987;IPR036249;IPR036282	Glutathione Stransferase;Nterminal;Glutathione Stransferase;Cterminal;Glutathione Stransferase;Cterminallike;Thioredoxinlike superfamily;Glutathione Stransferase;Cterminal domain superfamily	C3VMN1	A4UZL5	28.437	27.0427	27.197	27.6914	27.0474	24.3224	27.7192	28.2221	29.672	28.219	28.8604	27.3502	27.2565	27.9402	29.4981	29.9446	27.3876	28.0917	27.1444	27.601	28.5065	28.1065	28.4111	28.0545
XP_003395541.1	probable phospholipid hydroperoxide glutathione peroxidase [Bombus terrestris]		LOC100648859	Immune	Detox	17025000000	140	15	71.9	23.318	0	151.32	Yes	No	IPR000889;IPR029759;IPR029760;IPR036249	Glutathione peroxidase;Glutathione peroxidase active site;Glutathione peroxidase conserved site;Thioredoxinlike superfamily	A0A088AB47	Q4V6H2	31.2226	29.0064	28.0457	29.4422	26.1416	26.8445	28.3265	28.535	28.4665	28.3249	27.5054	28.526	23.5445	24.5462	27.7367	26.832	28.0642	28.4286	26.7304	28.0355	25.3726	25.3863	24.916	24.3544
XP_003395667.1	ecdysteroid-regulated 16 kDa protein [Bombus terrestris]		LOC100643802	Metabolism	Cholesterol transport	537650000000	382	15	80.1	16.848	0	100.19	Yes	No	IPR003172;IPR014756;IPR033916	MD2related lipidrecognition domain;Immunoglobulin Eset;ML domain;Npc2 like	A0A088A045	Q9VFN7	34.5501	33.2615	33.9513	33.454	32.838	31.9824	33.2696	33.0149	33.0035	32.8078	32.0514	32.7759	31.9342	32.523	32.4489	32.0638	32.7383	32.5026	31.8149	32.6382	33.8599	34.1581	33.5098	32.5737
XP_003395762.1	omega-conotoxin-like protein 1 [Bombus terrestris]		LOC100644886	Venom	Venom	524020000000	570	10	58.7	8.3417	0	273.32	Yes	Yes					32.998	32.7993	33.3143	32.335	32.4299	33.0492	33.5011	32.8593	33.868	33.4114	33.0197	33.4715	32.2381	34.2874	32.9601	31.3147	32.1953	32.2573	32.5181	33.6778	32.3243	32.9612	31.9596	31.5019
XP_003396032.1	kunitz-type serine protease inhibitor Bt-KTI [Bombus terrestris]		LOC100631053	Immune	Regulatory	1824200000000	272	4	45.1	9.0204	0	153.64	Yes	No	IPR002223;IPR020901;IPR036880	Pancreatic trypsin inhibitor Kunitz domain;Proteinase inhibitor I2;Kunitz;conserved site;Pancreatic trypsin inhibitor Kunitz domain superfamily		Q9VQT9	35.5009	35.8227	34.8409	34.0745	34.9349	34.2862	35.9549	35.4041	34.5429	34.3796	34.2871	35.0536	32.7606	33.8364	34.93	34.1626	33.6988	32.8223	34.3933	35.3573	34.7268	34.5899	34.6161	33.7551
XP_003396209.1	uncharacterized protein LOC100650483 [Bombus terrestris]		LOC100650483	Hypothetical	Unknown	9682400000	71	3	13.6	34.982	0	72.239	Yes	Yes			A0A087ZPX6	Q9VWL3	27.8247	27.5033	27.7735	27.4134	27.2744	26.497	27.5882	26.5579	26.8794	27.5751	26.9979	24.7688	25.1096	27.3422	27.2215	26.4958	27.2606	26.9278	23.9819	26.729	27.5127	27.9452	28.1435	27.4154
XP_003396228.1	icarapin-like [Bombus terrestris]		LOC100642807	Venom	Venom	14219000000	67	8	26.5	25.288	0	37.472	Yes	No			A0A087ZPT0		27.8854	28.1454	27.5247	28.9289	27.9588	24.0774	27.5276	27.5311	24.6296	25.0456	27.1418	24.1824	26.5012	25.01	27.3441	27.8508	24.4526	28.5539	23.4897	24.0899	26.5698	26.8007	27.26	27.5952
XP_003396495.1	ejaculatory bulb-specific protein 3 [Bombus terrestris]		LOC100646145	Olfaction	Ejaculatory bulb specific	765210000000	571	23	85.6	14.417	0	323.31	Yes	No	IPR005055;IPR036682	Insect odorantbinding protein A10/Ejaculatory bulbspecific protein 3;Insect odorantbinding protein A10/Ejaculatory bulbspecific protein 3 superfamily	A0A088A9T6	D5A7M1	33.6836	33.2467	32.9366	32.478	32.3172	31.4125	32.8479	32.257	33.5475	33.028	33.2658	33.3411	33.83	34.8983	34.4812	33.5891	34.708	33.7639	33.4297	34.206	33.8984	33.7534	33.6006	32.9264
XP_003396525.1	uncharacterized protein LOC100650078 [Bombus terrestris]		LOC100650078	Hypothetical	Unknown	8932600000	109	12	46.8	25.663	0	87.898	Yes	No			A0A088AIW5		27.2394	27.5815	27.0115	26.7247	26.9036	26.25	27.5505	26.7689	26.8894	26.7247	26.283	26.4327	26.1476	24.5853	24.1874	24.415	24.2673	26.8547	23.3562	24.0139	28.3625	28.7484	27.8175	27.3654
XP_003396646.1	uncharacterized protein LOC100644966 [Bombus terrestris]	BterHAP5	LOC100644966	Hypothetical	Unknown	834250000000	351	9	59	11.08	0	323.31	Yes	No			A0A087ZU97		33.9753	32.44	33.2214	33.0486	33.3445	32.9071	34.3626	34.5845	35.5522	33.6612	33.3909	33.3502	32.8215	34.7547	32.9477	33.2096	34.1877	33.1978	32.997	33.839	34.2654	34.0185	33.5773	33.4599
XP_003397075.2	uncharacterized protein LOC100647299 [Bombus terrestris]		LOC100647299	Hypothetical	Unknown	3222300000	53	8	17.5	52.617	0	46.07	No	Yes	IPR004911;IPR006597;IPR011990	Gamma interferon inducible lysosomal thiol reductase GILT;Sel1like repeat;Tetratricopeptidelike helical domain superfamily	A0A087ZNF7	X2JEN8	26.0384	24.6262	24.284	24.3942	24.6413	23.313	24.6914	24.5989	26.9714	24.7921	25.5114	26.7905	25.5612	28.5023	26.2841	25.8298	27.2776	27.3179	25.4819	26.7196	25.7545	25.8867	24.0124	23.3903
XP_003397300.2	uncharacterized protein LOC100644683 [Bombus terrestris]	PREDICTED: esterase FE4-like	LOC100644683	Hypothetical	Unknown	269360000000	404	32	22	128.21	0	323.31	Yes	No	IPR002018;IPR019826;IPR029058	Carboxylesterase;type B;Carboxylesterase type B;active site;Alpha/Beta hydrolase fold	A0A088AQ81	Q9Y141	27.404	28.7985	28.6886	29.5099	31.4584	32.8067	30.2375	31.3246	29.583	30.9135	32.5827	31.2934	33.509	30.1413	28.5163	32.3132	32.4034	33.0438	32.4515	31.5327	29.8147	29.243	30.0986	31.686
XP_003397315.1	superoxide dismutase [Cu-Zn] [Bombus terrestris]		LOC100646662	Immune	Detox	151220000000	348	14	92.7	15.552	0	315.18	No	No	IPR001424;IPR018152;IPR024134;IPR036423	Superoxide dismutase;copper/zinc binding domain;Superoxide dismutase;copper/zinc;binding site;Superoxide dismutase (Cu/Zn) / superoxide dismutase copper chaperone;Superoxide dismutaselike;copper/zinc binding domain superfamily	A0A088A933	M9PF91	31.663	31.5969	30.6829	30.0421	30.1582	29.4885	31.3082	30.8857	33.2542	30.664	31.3985	31.1635	30.3705	30.7825	31.5927	31.9135	30.2476	30.4695	29.4699	30.1591	31.5062	31.4589	31.7691	30.928
XP_003397320.1	apolipophorins [Bombus terrestris]		LOC100647222	Immune	Recognition	5557700000000	7868	403	75.5	375.24	0	323.31	Yes	No	IPR001747;IPR001846;IPR009454;IPR011030;IPR015255;IPR015816;IPR015819;IPR029277	Lipid transport protein;Nterminal;von Willebrand factor;type D domain;Lipid transport;open betasheet;Lipovitellinphosvitin complex;superhelical domain;Vitellinogen;open betasheet;Vitellinogen;betasheet Nterminal;Lipid transport protein;betasheet shell	A0A088AS56	L0MPS3	35.3232	33.7214	35.6273	36.4354	36.6538	36.9695	34.5502	35.7014	33.2668	35.1792	36.2357	34.9961	36.9891	34.6121	34.0691	36.789	36.2971	36.8698	36.6944	35.5862	35.2039	35.6995	35.6912	36.8497
XP_003397327.1	leukocyte elastase inhibitor isoform X1 [Bombus terrestris]		LOC100647974	Immune	Regulatory	24439000000	107	14	22.7	75.626	0	93.37	Yes	No	IPR000215;IPR023795;IPR023796;IPR036186	Serpin family;Serpin;conserved site;Serpin domain;Serpin superfamily	A0A088AS87		28.6265	24.5188	28.0408	27.7619	28.49	28.7229	28.6606	28.7242	29.1685	24.1226	28.4877	27.6361	28.2112	29.283	28.0884	27.9806	29.0752	29.1162	27.9731	24.3186	28.6935	28.7194	28.4136	28.0884
XP_003397822.1	protein NPC2 homolog [Bombus terrestris]		LOC100649847	Immune	Recognition	4210600000	45	4	33.1	16.995	0	17.74	Yes	No	IPR003172;IPR014756;IPR033916	MD2related lipidrecognition domain;Immunoglobulin Eset;ML domain;Npc2 like	A0A087ZVK5		28.0244	24.149	26.2771	25.7508	24.4591	23.6622	24.4993	24.9106	24.7348	24.5078	26.1745	26.0667	23.6624	24.8157	26.9403	26.2476	26.4273	27.0852	25.8654	26.6091	27.2299	26.7439	26.0569	25.3147
XP_003397865.1	uncharacterized protein LOC100645203 [Bombus terrestris]	odorant binding protein 3	LOC100645203	Hypothetical	Unknown	92096000000	241	12	78.8	14.955	0	299.77	Yes	Yes	Immunoglobulin subtype 2;Immunoglobulin subtype;Immunoglobulinlike domain;Immunoglobulin Iset;Immunoglobulin;Immunoglobulinlike fold;Immunoglobulinlike domain superfamily;Zwei Ig domain protein zig8	Pheromone/general odorant binding protein;Pheromone/general odorant binding protein superfamily	A0A088AP29		30.1872	30.8095	31.6403	30.3784	30.3476	29.2136	30.9347	30.0752	30.3752	30.9539	30.7939	31.1119	28.6162	30.5336	31.7551	30.9544	29.6312	30.3143	30.5971	30.9173	29.4976	30.1268	30.3401	28.7662
XP_003397877.1	uncharacterized protein LOC100646544 [Bombus terrestris]	Pheromone-binding protein-related protein 5-like	LOC100646544	Hypothetical	Unknown	80742000000	305	16	70.6	15.585	0	137.52	Yes	No	IPR006170;IPR036728	Pheromone/general odorant binding protein;Pheromone/general odorant binding protein superfamily	Q9U9J5		30.5838	29.8408	30.1066	29.8014	29.1621	28.547	29.3371	28.9535	29.3999	29.3908	29.026	29.559	30.0846	31.4058	31.5711	31.1336	29.7746	30.1094	30.1599	30.0741	31.2582	31.1215	30.1411	28.7875
XP_003397885.1	uncharacterized protein LOC100647540 [Bombus terrestris]	odorant binding protein 4 precursor	LOC100647540	Hypothetical	Unknown	1151900000000	629	17	77	15.096	0	323.31	Yes	Yes	IPR006170;IPR036728	Pheromone/general odorant binding protein;Pheromone/general odorant binding protein superfamily	A0A088AP29		34.3657	34.4257	34.8468	34.034	34.079	33.2822	34.6548	33.4562	33.7736	33.7334	33.9324	34.7497	33.7964	33.816	35.424	34.85	34.5988	33.9581	34.2236	34.4004	32.5031	32.8146	32.572	31.5417
XP_003398006.1	uncharacterized protein LOC100643049 [Bombus terrestris]		LOC100643049	Hypothetical	Unknown	5025100000	59	2	4.4	66.353	0	33.863	Yes	No			A0A087ZV27		28.5424	26.4642	26.884	24.2647	25.7509	24.5576	27.0323	24.828	26.8064	25.7648	25.197	26.3031	24.4933	26.6921	24.9966	24.3691	25.8858	27.2254	24.9269	26.6661	24.1172	25.255	25.5776	24.2905
XP_003398056.1	DNA-directed RNA polymerase II subunit RPB1-like [Bombus terrestris]	BterHAP9	LOC100649338	Cellular	Transcription	93996000000	202	10	20.4	71.033	0	226.61	Yes	No			A0A088AI31		30.4458	30.4951	30.8731	29.6792	30.1148	30.2617	31.5263	31.7992	32.403	31.3612	31.1869	30.6827	29.0782	31.0321	29.0867	29.5215	31.1574	30.0105	29.6154	29.7852	30.4453	29.8832	30.2199	29.6494
XP_012167789.1	poly(U)-specific endoribonuclease homolog isoform X2 [Bombus terrestris]		LOC100649338	Cellular	Transcription	41764000000	225	25	37.3	67.024	0	300.88	Yes	Yes			A0A088AI31		30.5028	29.1707	29.138	28.9878	28.7962	28.7801	29.001	29.6766	29.7877	29.2228	29.2046	29.8987	28.9621	28.4949	28.5497	29.0087	29.2299	29.3014	28.9784	29.1757	29.1284	29.1805	29.5081	28.8017
XP_003398424.1	serpin B3-like [Bombus terrestris]		LOC100644450	Immune	Regulatory	147990000000	472	39	69.2	49.984	0	323.31	Yes	No	IPR000215;IPR023795;IPR023796;IPR036186	Serpin family;Serpin;conserved site;Serpin domain;Serpin superfamily	A0A088ASF2	Q9VFC1	30.9085	28.9278	30.1057	30.5492	30.72	31.0828	29.9459	30.6706	30.4866	30.1167	31.2394	29.505	32.1786	30.2694	29.9975	31.0994	31.5177	31.9824	31.3939	31.0048	30.0701	30.0479	30.2977	30.9597
XP_003398591.1	uncharacterized protein LOC100644182 [Bombus terrestris]	BterHAP10	LOC100644182	Hypothetical	Unknown	118810000000	172	5	32.7	16.869	0	173.96	Yes	Yes			A0A088AHD2		30.0111	31.6001	30.6697	31.0865	31.1349	30.6197	30.1503	31.2631	30.8797	29.857	29.9197	29.8637	29.7027	30.1524	30.7837	31.1968	30.3533	30.0705	30.0164	29.9321	31.4547	31.4434	31.6005	30.2037
XP_003398804.1	gamma-glutamyl hydrolase A-like [Bombus terrestris]		LOC100651812	Metabolism	Tetrahydrofolylpolyglutamate metabolism	1611500000	45	14	29.2	36.637	0	69.743	Yes	No	IPR011697;IPR015527;IPR029062	Peptidase C26;Peptidase C26;gammaglutamyl hydrolase;Class I glutamine amidotransferaselike	A0A088AQX4	Q8IQM9	24.8534	24.675	24.063	24.3095	24.5844	23.5498	24.6561	24.2268	25.1448	24.7203	24.1632	24.4613	25.6906	24.7138	24.6339	22.8188	23.9935	25.6121	23.9788	23.6618	24.2285	24.4466	23.6267	26.4554
XP_003398909.1	furin-like protease 2 isoform X2 [Bombus terrestris]		LOC100644491	Metabolism	Hormone processing	4408400000	101	18	18.1	142.57	0	138.89	Yes	Yes	IPR000209;IPR000742;IPR002884;IPR006212;IPR008979;IPR009030;IPR015500;IPR022398;IPR023827;IPR023828;IPR032778;IPR032815;IPR034182;IPR036852;IPR038466		A0A088AL19	E1JJL5	27.0698	26.8075	26.9319	25.9245	26.4318	25.9001	24.6625	26.4318	26.8717	26.3472	26.2309	26.8147	26.0037	26.434	24.321	23.5848	26.8939	25.5879	25.7362	26.066	26.5347	26.4719	26.8425	24.3826
XP_003399282.1	lysosome-associated membrane glycoprotein 1 [Bombus terrestris]		LOC100650854	Metabolism	Proteolysis	3904200000	71	5	9.6	38.855	0	29.372	Yes	Yes	IPR002000	Lysosomeassociated membrane glycoprotein	A0A088ADS8	Q9V9S0	27.0273	26.3825	26.5649	25.3074	25.4095	25.1096	26.6345	25.9864	26.1881	25.8965	25.5476	25.6506	25.2347	25.4962	25.903	25.421	25.6318	25.9465	25.3674	25.6134	25.9704	25.953	26.161	25.2686
XP_020721472.1	uncharacterized protein LOC100646920 isoform X2 [Bombus terrestris]		LOC100646920	Hypothetical	Unknown	5049900000	51	3	28	9.321	0	8.0087	No	No			A0A088ARU8		28.3669	26.9543	26.4907	26.2007	26.2711	25.6029	26.4155	26.5751	24.5367	26.4364	26.0888	26.6595	24.298	25.2837	26.2758	26.0499	24.61	26.5647	23.9979	26.3991	25.6463	26.4499	25.7548	24.0407
XP_003399812.1	uncharacterized protein LOC100647232 [Bombus terrestris]		LOC100647232	Hypothetical	Unknown	21009000000	81	10	52.9	16.872	0	61.127	Yes	No	IPR029277	Single domain Von Willebrand factor type C domain	A0A088APR8	Q8SYQ4	24.7209	24.8844	24.1505	23.4822	24.0682	24.3851	24.6467	24.6393	24.2845	25.1771	28.5051	27.3945	28.657	29.7532	30.2885	28.2649	30.2179	29.5751	28.6286	28.9736	24.2322	24.0655	24.2717	25.8142
XP_003399869.1	uncharacterized protein LOC100644101 [Bombus terrestris]		LOC100644101	Hypothetical	Unknown	8145900000	62	5	27.7	17.437	0	60.452	Yes	Yes			A0A088AD64		29.2083	24.4912	24.5051	24.006	26.7626	25.7014	24.5988	26.8091	28.6684	24.5741	26.9373	23.8515	24.3457	29.8715	24.6221	24.2113	27.3787	28.4906	27.0877	28.7259	26.992	24.4251	26.551	25.6923
XP_003400229.1	MD-2-related lipid-recognition protein-like [Bombus terrestris]		LOC100649270	Immune	Recognition	293510000000	220	10	61.2	18.455	0	126.79	Yes	Yes	IPR003172;IPR014756;IPR033916	MD2related lipidrecognition domain;Immunoglobulin Eset;ML domain;Npc2 like	A0A087ZRW9	Q9VA41	33.1787	33.5181	33.2106	31.9887	32.2309	30.8091	33.0406	31.9326	31.4251	32.2556	31.477	32.6974	30.7328	30.2458	31.6152	31.1323	31.8927	31.5488	30.7055	31.9105	32.8128	32.4754	32.6173	31.4084
XP_003400548.1	phenoloxidase 2-like [Bombus terrestris]		LOC100648607	Immune	Effector	651750000000	1118	80	79.8	79.911	0	323.31	No	No	IPR000896;IPR002227;IPR005203;IPR005204;IPR008922;IPR013788;IPR014756;IPR036697;IPR037020	Hemocyanin/hexamerin middle domain;Tyrosinase copperbinding domain;Hemocyanin;Cterminal;Hemocyanin;Nterminal;Uncharacterised domain;dicopper centre;Hemocyanin/hexamerin;Immunoglobulin Eset;Hemocyanin;Nterminal domain superfamily;Hemocyanin;Cterminal domain superfamily	Q86MV4	S0AT10	33.5215	33.8338	32.065	32.3668	32.6002	32.787	32.4937	33.0795	33.7552	32.0188	32.7811	33.8983	33.7391	31.1344	27.9854	33.4866	33.6213	34.7631	33.5189	32.5116	31.9456	31.6508	31.912	33.5142
XP_003400660.1	trichohyalin-like [Bombus terrestris]		LOC100642504	Unknown	Unknown	3704400000	55	6	4.4	130.97	0	12.984	Yes	Yes			A0A088ADZ2		26.9594	26.7919	26.7348	26.5017	23.8999	25.2933	26.2359	26.2603	26.082	25.6725	24.8676	25.8383	23.8822	25.4595	26.2223	25.5241	23.9947	24.8587	25.7468	24.0753	26.0401	26.4762	26.083	25.2783
XP_003401022.1	uncharacterized protein LOC100646603 isoform X2 [Bombus terrestris]	BterHAP13	LOC100646603	Hypothetical	Unknown	7689800000	107	9	62.7	18.401	0	52.294	Yes	No			A0A088AEW9		26.8416	26.721	27.59	27.2937	24.3723	25.1871	27.344	27.2686	27.1684	27.2248	27.7535	27.244	25.1964	27.0388	26.4241	26.0338	26.1695	26.1058	25.2131	26.1753	27.1748	26.9953	26.905	27.0171
XP_003401093.1	spermine oxidase-like [Bombus terrestris]		LOC100645349	Metabolism	Oxidation-reduction	58690000000	265	29	56.3	55.927	0	323.31	Yes	No	IPR002937;IPR036188	Amine oxidase;FAD/NAD(P)binding domain superfamily	A0A088AF33		28.6176	24.9926	26.985	29.7452	30.4286	29.7225	26.0036	28.7879	25.0125	27.1404	29.401	28.1773	30.2064	27.8251	25.7708	28.9538	29.7646	31.1582	30.1696	28.8561	28.9176	29.4106	28.3726	30.3545
XP_003401209.1	four-domain proteases inhibitor-like [Bombus terrestris]		LOC100650221	Immune	Regulatory	12523000000	63	2	17.8	14.307	0	93.678	Yes	No	IPR002350;IPR036058	Kazal domain;Kazal domain superfamily			25.5224	28.2934	28.2479	26.2964	23.9186	23.9078	27.5112	27.4867	29.4466	28.8054	28.3112	28.2917	26.1085	26.0813	26.9992	28.0284	28.2379	26.7132	26.5182	26.9316	27.3693	27.1398	28.3726	27.0572
XP_003401213.2	uncharacterized protein LOC100650789 [Bombus terrestris]	kazal-type proteinase inhibitor-like protein	LOC100650789	Hypothetical	Unknown	1103700000000	624	12	58.1	13.777	0	323.31	Yes	No	IPR036058	Kazal domain superfamily	A0A088AEW6		34.141	35.185	34.842	33.8774	34.0352	34.0888	35.278	34.3891	34.0565	34.0533	33.358	34.3927	33.12	33.4392	34.1559	33.4373	32.657	32.9375	33.4757	34.198	34.3466	34.2517	33.541	33.2157
XP_003401251.1	inducible metalloproteinase inhibitor protein-like [Bombus terrestris]		LOC100645101	Immune	Regulatory	48002000000	184	7	60	11.456	0	217.56	Yes	Yes	IPR002919;IPR036084	Trypsin Inhibitorlike;cysteine rich domain;Serine protease inhibitorlike superfamily		Q0KHX4	29.2594	30.374	29.8362	29.7616	29.8325	28.9629	29.8903	29.6907	29.9041	29.307	28.1083	29.4037	27.1162	28.4051	28.2108	27.7992	28.4428	28.2593	27.6854	28.4849	30.3664	30.5654	30.7048	29.0852
XP_003401252.1	chymotrypsin inhibitor [Bombus terrestris]		LOC100645263	Immune	Regulatory	1483300000000	260	11	60	8.1856	0	155.22	Yes	No	IPR002919;IPR036084	Trypsin Inhibitorlike;cysteine rich domain;Serine protease inhibitorlike superfamily	A0A088AF77		34.4668	35.5448	34.8502	34.7147	34.1727	33.5982	34.2412	34.76	34.7395	33.7969	33.1111	33.3532	32.8401	34.0588	33.3445	33.2672	34.531	33.6059	33.1587	33.575	35.1766	35.5089	34.4987	34.5947
XP_003401612.1	cuticle protein 2-like [Bombus terrestris]		LOC100650058	Structural	Cuticular	37688000000	128	7	54.7	16.32	0	120.58	Yes	No			A0A088ABR1		27.9208	24.6945	25.1051	26.2314	25.5676	23.8907	24.8949	24.2219	31.0657	29.1804	29.6638	29.4375	28.245	32.2075	30.4615	29.6481	30.5193	30.6224	29.3574	30.3103	27.0741	27.8798	27.5723	24.3602
XP_020722973.1	muscle LIM protein 1 isoform X3 [Bombus terrestris]		LOC100646273	Structural	Muscular	22635000000	82	8	44.2	18.799	0	121.65	Yes	No	IPR001781	Zinc finger;LIMtype	A0A088ASZ7	A0A0B4LGF8	28.5944	28.4349	28.2159	27.7853	27.215	26.3884	24.9063	25.2332	28.9232	26.4994	27.4915	26.4066	28.9054	31.498	30.1147	29.4755	24.4632	26.2646	26.3517	26.5264	28.7855	29.0642	27.6106	28.0992
XP_003401781.1	hexamerin [Bombus terrestris]		LOC100650745	Metabolism	Storage protein	220120000000	352	32	31.5	81.125	0	323.31	Yes	No	IPR000896;IPR005203;IPR005204;IPR008922;IPR013788;IPR014756;IPR036697;IPR037020	Hemocyanin/hexamerin middle domain;Hemocyanin;Cterminal;Hemocyanin;Nterminal;Uncharacterised domain;dicopper centre;Hemocyanin/hexamerin;Immunoglobulin Eset;Hemocyanin;Nterminal domain superfamily;Hemocyanin;Cterminal domain superfamily	A0A088AJI5	X2J8F5	24.5382	29.3574	32.2741	32.6043	33.5307	33.1074	30.7689	31.9142	25.2829	30.999	29.7126	25.0061	31.6662	24.8207	29.2245	31.4585	24.5383	24.3343	30.889	23.783	30.3916	31.7919	31.0822	32.8368
XP_003401878.1	hemocytin isoform X2 [Bombus terrestris]		LOC100642980	Immune	Effector	13526000000	181	67	21	440.59	0	317.48	Yes	No	IPR000421;IPR000742;IPR001007;IPR001846;IPR002172;IPR002557;IPR002919;IPR006207;IPR008979;IPR013032;IPR014853;IPR036084;IPR036508	Coagulation factor 5/8 Cterminal domain;EGFlike domain;VWFC domain;von Willebrand factor;type D domain;Lowdensity lipoprotein (LDL) receptor class A repeat;Chitin binding domain;Trypsin Inhibitorlike;cysteine rich domain;Cystine knot;Cterminal;Galactosebindinglike domain superfamily;EGFlike;conserved site;Uncharacterised domain;cysteinerich;Serine protease inhibitorlike superfamily;Chitin binding…	A0A087ZSR0	M9PCE5	24.0851	24.6342	24.4596	26.0808	26.1822	27.5684	24.693	25.354	24.5711	24.2594	27.0364	23.9162	28.9491	24.973	24.4689	25.7781	26.4899	29.7467	27.7972	24.5399	24.2989	27.6992	24.7777	27.6685
XP_012173545.1	ejaculatory bulb-specific protein 3-like isoform X2 [Bombus terrestris]		LOC100650345	Olfaction	Ejaculatory bulb specific	162180000000	397	19	75.9	16.972	0	194.24	Yes	No	IPR005055;IPR036682	Insect odorantbinding protein A10/Ejaculatory bulbspecific protein 3;Insect odorantbinding protein A10/Ejaculatory bulbspecific protein 3 superfamily	Q8I6X7		31.4999	30.3337	31.1725	30.5795	29.6204	29.6034	30.8463	29.6275	32.0398	32.1196	31.7527	32.4991	31.0882	31.7019	31.8606	31.9674	32.8252	31.9892	30.92	31.8286	28.3377	29.214	29.1412	27.8412
XP_003402036.1	abscisic acid and environmental stress-inducible protein-like [Bombus terrestris]		LOC100643262	Stress response	Glycine-rich	15617000000	51	3	75	9.5815	0	73.674	Yes	No	IPR010800	Glycine rich protein			28.1222	29.8293	29.1512	24.1142	28.4953	27.4533	29.2755	28.8209	29.3822	28.4519	28.0759	24.5343	23.8981	25.0028	27.3499	26.5039	28.9941	28.6737	24.278	24.345	24.0112	24.1358	27.0696	24.3771
XP_003402363.1	protein spaetzle-like [Bombus terrestris]		LOC100645147	Immune	Signaling	1447900000	31	8	39.8	29.452	0	55.581	Yes	Yes	IPR029034;IPR032104	Cystineknot cytokine;Spaetzle		B5RIR9	24.2321	23.8656	24.4677	25.0336	24.7504	23.9124	25.0625	24.3693	25.0446	24.7621	24.0275	23.7344	23.7559	24.6825	24.0454	23.6442	24.351	24.3836	23.9524	24.7182	25.8759	26.171	26.4478	25.4134
XP_003402713.2	uncharacterized protein LOC100650183 [Bombus terrestris]	dipeptidase 1-like isoform 1	LOC100650183	Hypothetical	Unknown	31679000000	213	27	55.4	82.437	0	287.12	No	Yes	IPR000180;IPR008257;IPR032466	Membrane dipeptidase;active site;Peptidase M19;Metaldependent hydrolase	A0A087ZQA2		28.198	26.4741	28.1246	29.1609	28.821	28.8507	24.7475	27.6274	26.7054	27.417	28.5522	24.5918	28.8624	26.5689	28.1532	28.8111	29.2544	30.0025	28.9869	28.0317	28.7167	28.6427	28.376	29.1491
XP_003402792.1	general odorant-binding protein 56d-like [Bombus terrestris]		LOC100649907	Olfaction	Odorant binding	3943000000000	2300	37	83.1	14.81	0	323.31	Yes	No	IPR006170;IPR036728	Pheromone/general odorant binding protein;Pheromone/general odorant binding protein superfamily	Q1W641		36.3921	36.7764	36.4547	35.7872	36.419	35.5437	36.295	35.9082	35.1625	36.0294	35.4215	35.6681	34.5342	35.2917	35.4043	35.0664	35.0506	35.066	35.3675	35.6824	36.1306	36.6272	36.1748	35.8087
XP_003402888.1	lachesin-like [Bombus terrestris]		LOC100643391	Developmental	Neurogenesis	2007600000	38	6	23.3	30.526	0	26.719	Yes	No	IPR003598;IPR003599;IPR007110;IPR013098;IPR013151;IPR013783;IPR036179;IPR037448	Immunoglobulin subtype 2;Immunoglobulin subtype;Immunoglobulinlike domain;Immunoglobulin Iset;Immunoglobulin;Immunoglobulinlike fold;Immunoglobulinlike domain superfamily;Zwei Ig domain protein zig8	A0A088APM0	Q9VY33	26.8616	25.9269	26.3779	25.8359	24.3302	23.438	26.3995	24.3965	25.1006	26.1704	23.6049	25.3864	23.7773	24.3317	23.9248	23.753	25.5587	23.9698	24.2209	24.0721	25.1983	23.8206	25.6251	24.7457
XP_003402976.1	heat shock protein beta-1 isoform X2 [Bombus terrestris]		LOC100644627	Stress response	Heat shock	14104000000	157	14	79.9	21.399	0	113.4	Yes	No	IPR001436;IPR002068;IPR008978;IPR031107	Alpha crystallin/Heat shock protein;Alpha crystallin/Hsp20 domain;HSP20like chaperone;Small heat shock protein HSP20	A0A088APK1	M9NHC5	29.9018	27.8042	27.3803	27.1434	26.5184	26.0496	27.7822	27.2859	29.2406	27.9929	28.4186	27.8452	26.5689	28.3869	27.9731	28.2733	26.7935	27.6537	26.3763	27.4961	27.3294	27.1494	27.5957	27.295
XP_003403015.1	uncharacterized protein LOC100649983 [Bombus terrestris]		LOC100649983	Hypothetical	Unknown	7460000000	69	3	16.3	15.221	0	10.428	Yes	Yes					27.0358	27.8714	26.8231	26.5441	27.4982	26.6604	28.2474	26.7286	25.4886	25.758	25.8167	27.4139	25.8963	26.7123	26.1514	25.5012	26.2347	26.7975	25.7865	26.5397	25.9835	25.9351	27.5612	27.1949
XP_012174896.1	serine protease inhibitor 3-like isoform X2 [Bombus terrestris]		LOC100651307	Immune	Regulatory	3134800000	15	2	37	9.1375	0	40.529	Yes	No	IPR008037;IPR036201	Pacifastin domain;Pacifastin domain superfamily	A0A088AKA2		24.9999	24.1454	24.4493	24.2762	24.7965	23.6368	24.9112	24.505	24.5357	24.489	24.0254	24.1434	23.7964	24.4791	24.431	24.2585	24.3875	24.4475	23.4579	23.8532	28.6725	27.7033	27.34	26.1752
XP_012175279.1	prion-like-(Q/N-rich) domain-bearing protein 25 isoform X2 [Bombus terrestris]		LOC100643997	Unknown	Unknown	6782000000	74	9	36.1	32.271	0	93.346	No	Yes	IPR006149	EB domain	A0A088AQ85	Q9VY49	26.7402	26.8644	27.2584	26.9812	27.0887	26.2289	26.4403	26.7356	26.2294	24.6097	25.3942	24.4576	23.4146	25.4396	25.8072	25.7439	25.976	25.6888	25.8746	26.2598	27.5971	27.8487	28.0275	26.6836
XP_003395541.1	probable phospholipid hydroperoxide glutathione peroxidase [Bombus terrestris]		LOC100745584	Metabolism	Oxidation-reduction	2881900000	47	11	58.3	19.131	0	37.614	No	No					26.8005	27.7402	23.9916	23.8296	23.9609	24.033	24.6297	25.1158	27.2219	24.4253	24.0914	25.8245	26.2352	26.8987	26.8069	27.8921	24.5306	23.9951	23.4028	24.6521	24.3172	24.4258	23.68	24.4926
XP_012163499.1	LOW QUALITY PROTEIN: vitellogenin-like [Bombus terrestris]		LOC100650436	Reproduction	Lipid binding	515620000000	1693	143	58.7	202.48	0	323.31	Yes	No	IPR001747;IPR001846;IPR011030;IPR015255;IPR015816;IPR015819	Lipid transport protein;Nterminal;von Willebrand factor;type D domain;Lipovitellinphosvitin complex;superhelical domain;Vitellinogen;open betasheet;Vitellinogen;betasheet Nterminal;Lipid transport protein;betasheet shell	A0A088ADL8		28.9353	28.5083	31.7728	32.7323	33.2316	33.5251	30.771	32.2811	24.9179	31.8287	33.3069	30.2134	33.1941	28.2477	27.353	32.2893	31.0213	32.0429	32.5064	29.7756	32.9534	33.1115	33.0791	34.5102
XP_012163961.1	LOW QUALITY PROTEIN: putative cysteine proteinase CG12163 [Bombus terrestris]		LOC100652275	Metabolism	Proteolysis	84970000000	499	37	29.8	100.21	0	308.87	Yes	No	IPR000010;IPR000169;IPR000668;IPR013128;IPR013201;IPR018073;IPR025660;IPR025661;IPR038765	Cystatin domain;Cysteine peptidase;cysteine active site;Peptidase C1A;papain Cterminal;Peptidase C1A;Cathepsin propeptide inhibitor domain (I29);Proteinase inhibitor I25;cystatin;conserved site;Cysteine peptidase;histidine active site;Cysteine peptidase;asparagine active site;Papainlike cysteine peptidase superfamily	A0A088A015	D3PK81	30.923	30.8929	30.5325	30.3122	29.8363	29.6058	30.837	29.6904	29.8065	29.7469	29.411	30.2896	30.2406	29.9935	30.0209	29.5253	29.9591	29.8873	29.1377	30.0527	30.499	30.5871	30.973	30.6193
XP_012164380.1	uncharacterized protein LOC105665776 [Bombus terrestris]		LOC105665776	Hypothetical	Unknown	25076000000	98	8	39.7	20.808	0	32.952	Yes	No	IPR031993	Domain of unknown function DUF4789	A0A088A0E8	Q9VH37	29.0881	29.3244	29.2302	28.8099	28.781	27.807	28.8651	28.5228	28.9274	28.2291	27.5894	28.5253	28.0171	27.8898	28.5188	28.7701	27.999	28.0176	27.532	28.0852	28.4963	28.7428	29.2029	28.3457
XP_012164907.1	thioredoxin-2 [Bombus terrestris]		LOC100643526	Immune	Detox	34531000000	123	7	47.6	11.77	0	69.62	No	No	IPR005746;IPR013766;IPR017937;IPR036249	Thioredoxin;Thioredoxin domain;Thioredoxin;conserved site;Thioredoxinlike superfamily	A0A088AAY9		30.0112	29.6707	28.9265	28.7203	28.8278	28.7685	29.1743	29.5902	31.0919	29.9443	29.0833	29.7168	27.0488	29.6497	29.2598	28.9293	27.4301	28.2416	27.6095	28.8345	29.4895	29.5612	28.7057	28.4885
XP_012166489.1	apolipoprotein D-like [Bombus terrestris]		LOC100651882	Immune	Recognition	9094900000	79	8	36.7	29.991	0	62.214	Yes	No	IPR000566;IPR002969;IPR012674;IPR022272	Lipocalin/cytosolic fattyacid binding domain;Apolipoprotein D;Calycin;Lipocalin family conserved site	A0A088A4V4		27.5787	27.3248	28.7791	27.673	25.0178	27.102	28.0918	28.2104	28.2285	28.3971	27.158	27.5622	23.9814	24.8554	27.2511	26.8174	27.02	26.3816	23.623	26.8614	27.4229	27.0382	26.6087	26.026
XP_012166540.1	superoxide dismutase [Cu-Zn], chloroplastic [Bombus terrestris]		LOC100642760	Immune	Detox	3719600000000	1429	17	75.4	20.143	0	323.31	No	No	IPR001424;IPR018152;IPR024134;IPR036423	Superoxide dismutase;copper/zinc binding domain;Superoxide dismutase;copper/zinc;binding site;Superoxide dismutase (Cu/Zn) / superoxide dismutase copper chaperone;Superoxide dismutaselike;copper/zinc binding domain superfamily		A1Z8K9	36.1492	36.2598	36.4727	35.9036	35.9729	35.4824	36.1281	36.5408	36.2013	36.0069	35.3684	36.0558	34.0653	35.7085	35.925	35.4311	35.778	34.9095	35.4885	35.5029	36.0167	36.2868	36.0193	35.2884
XP_012167632.1	beta-1,3-glucan-binding protein 1 [Bombus terrestris]		LOC100647662	Immune	Effector	22849000000	147	18	36.6	53.922	0	323.31	Yes	No	IPR000757;IPR013320;IPR031756;IPR035806	Glycoside hydrolase family 16;Concanavalin Alike lectin/glucanase domain superfamily;Beta1;3glucanbinding protein;Nterminal;Beta1;3glucan recognition protein;Cterminal	A0A087ZV12		25.4461	25.0357	25.715	26.808	28.2705	27.7654	24.472	26.8589	24.8461	26.7253	28.9076	24.5487	29.538	29.1666	24.4227	28.5387	28.76	29.579	29.4536	27.8276	27.3158	27.5435	27.6429	29.3451
XP_012167732.1	uncharacterized protein LOC100652008 [Bombus terrestris]		LOC100652008	Hypothetical	Unknown	43543000000	96	7	36.7	19.758	0	77.842	Yes	No			A0A088AHD0		28.2589	29.8822	30.3912	29.8471	29.3115	27.6113	28.6451	28.3105	24.6637	26.7744	27.9436	24.5242	27.3681	28.5315	28.9886	29.627	28.601	27.8235	27.5414	24.4217	30.0239	30.1262	30.8269	29.8555
XP_012167818.1	ferritin-3, chloroplastic [Bombus terrestris]		LOC100648350	Metabolism	Storage	2183200000	40	8	30.2	25.938	0	30.914	Yes	No	IPR001519;IPR008331;IPR009040;IPR009078;IPR012347	Ferritin;Ferritin/DPS protein domain;Ferritinlike diiron domain;Ferritinlike superfamily;Ferritinlike	A0A087ZXU0	Q9VA83	24.5012	24.3833	24.58	25.2962	24.1453	24.2952	24.4683	24.3984	24.4704	23.8324	24.1034	24.4548	23.839	24.8619	24.504	24.0366	25.5125	25.9202	25.7117	26.0522	25.4841	26.8923	26.6831	26.1633
XP_012167824.1	ferritin subunit [Bombus terrestris]		LOC105666120	Metabolism	Storage	4085700000	58	9	41.9	24.614	0	48.307	Yes	No	IPR001519;IPR008331;IPR009040;IPR009078;IPR012347	Ferritin;Ferritin/DPS protein domain;Ferritinlike diiron domain;Ferritinlike superfamily;Ferritinlike	A0A087ZXW2	Q7KRU8	25.7672	25.1742	25.9556	25.4396	24.7465	23.2633	24.4729	24.788	24.3359	24.2319	24.5846	23.9329	24.6582	24.7653	24.3789	24.3255	23.9321	26.8016	25.8389	26.2132	26.7515	27.3896	27.2144	27.015
XP_012167926.1	LOW QUALITY PROTEIN: protein spaetzle-like [Bombus terrestris]		LOC100643414	Immune	Signaling	445430000000	742	22	80.9	26.001	0	323.31	No	No	IPR029034;IPR032104	Cystineknot cytokine;Spaetzle	A0A088AM17	B5RIR9	33.694	33.5689	33.6257	32.9293	33.2309	32.8672	33.731	33.3943	32.9589	33.5764	32.5696	33.5333	30.9903	32.0793	32.5968	32.3953	32.7513	32.064	32.3973	32.2089	32.2654	32.1955	32.2006	31.0535
XP_012169463.2	LOW QUALITY PROTEIN: alaserpin [Bombus terrestris]		LOC100648833	Immune	Regulatory	52441000000	266	23	50.9	45.21	0	323.31	Yes	No	IPR000215;IPR023795;IPR023796;IPR036186	Serpin family;Serpin;conserved site;Serpin domain;Serpin superfamily	A0A088ABM1	A0A0B4K6Q4	29.2718	28.9807	27.7647	28.8913	28.9522	28.7041	28.7659	29.5013	29.5948	29.0824	28.8722	30.1452	29.0103	28.9292	29.6275	30.0362	29.6775	30.725	29.4001	29.8433	28.8528	29.1201	28.9944	29.4137
XP_012170199.1	probable pterin-4-alpha-carbinolamine dehydratase [Bombus terrestris]		LOC100650821	Metabolism	Neurotransmitter synthesis	3667600000	56	6	48.9	15.997	0	44.614	No	No	IPR001533;IPR036428	Pterin 4 alpha carbinolamine dehydratase;Pterin 4 alpha carbinolamine dehydratase superfamily	A0A088A3V1		27.1783	27.0452	24.592	24.6494	25.0084	24.4611	25.8547	24.9237	26.8446	24.4303	24.0354	26.4224	24.4877	25.7684	27.9065	27.9633	23.6929	24.6519	24.5692	24.4892	25.55	25.4259	23.8143	25.1241
XP_012170485.1	glyoxylate reductase/hydroxypyruvate reductase-like [Bombus terrestris]		LOC100651052	Metabolism	Oxidation-reduction	1604400000	36	8	31.7	35.455	0	70.997	No	No	IPR006139;IPR006140;IPR036291	Disomer specific 2hydroxyacid dehydrogenase;catalytic domain;Disomer specific 2hydroxyacid dehydrogenase;NADbinding domain;NAD(P)binding domain superfamily	A0A088ACZ2	Q8INU6	27.1519	25.0212	24.0864	24.3845	24.6437	23.7116	24.622	24.3562	24.648	24.8795	25.7065	24.3961	25.7146	24.7397	24.3316	23.63	25.8416	25.9184	25.1927	26.3778	25.0178	24.0713	23.7425	24.8625
XP_012170668.1	lysozyme-like [Bombus terrestris]		LOC100642297	Immune	Effector	30074000000	222	13	50.3	17.616	0	188.96	Yes	No	IPR001916;IPR019799;IPR023346	Glycoside hydrolase;family 22;Glycoside hydrolase;family 22;conserved site;Lysozymelike domain superfamily	A0A087ZN66	A1ZBX6	29.7001	28.9329	29.2494	28.4715	28.6548	28.0281	29.7819	29.0583	28.5201	28.9314	27.9815	30.4293	23.7747	27.5804	26.9776	26.8976	27.6749	27.6265	25.9955	26.7769	29.9068	30.0165	29.7503	28.8096
XP_012170795.1	peptidoglycan-recognition protein SC2-like [Bombus terrestris]		LOC105666394	Immune	Effector	218270000000	343	15	72.2	21.343	0	155.61	Yes	No	IPR002502;IPR006619;IPR015510;IPR017331;IPR036505	NacetylmuramoylLalanine amidase domain;Peptidoglycan recognition protein family domain;metazoa/bacteria;Peptidoglycan recognition protein;Peptidoglycan recognition protein;PGRPS;NacetylmuramoylLalanine amidase/PGRP domain superfamily	A0A088A8W0		33.5422	32.6959	32.4758	31.2023	31.2326	31.5233	31.6217	32.1333	32.1309	32.1077	31.6906	32.2586	30.242	30.167	31.3999	30.6913	31.3537	31.0609	30.9767	31.9412	31.9029	31.8988	31.7922	31.1897
XP_012170987.1	phospholipase A2 [Bombus terrestris]		LOC105666408	Venom	Venom	17557000000	160	10	65.6	20.76	0	67.516	Yes	No	IPR016090;IPR033113;IPR036444	Phospholipase A2 domain;Phospholipase A2;histidine active site;Phospholipase A2 domain superfamily	B7UUK1		28.3911	28.6294	27.9183	28.2886	28.2348	27.9514	29.8184	28.7342	27.843	27.7709	27.9132	27.7972	27.2338	24.9324	28.5123	27.1266	27.6413	26.707	27.3915	27.767	28.6664	27.6032	28.9676	27.6834
XP_012171151.1	cuticle protein 38 [Bombus terrestris]		LOC105666434	Structural	Cuticular	664090000	15	2	41.3	10.691	0	14.506	Yes	No			A0A087ZSC2		24.3042	24.6587	24.1496	24.5621	23.984	23.5708	24.4103	24.976	26.374	25.6635	25.7542	25.9894	24.4852	26.7163	24.1004	23.9796	24.9353	23.8228	23.1895	24.16	24.6995	24.0152	24.1326	23.9979
XP_012171903.1	uncharacterized protein LOC105666492 isoform X3 [Bombus terrestris]		LOC105666492	Hypothetical	Unknown	56360000000	89	3	29	15.98	0	117.01	No	No	IPR001073;IPR008983	C1q domain;Tumour necrosis factorlike domain superfamily	A0A087ZXG5		31.5957	30.5429	30.2125	29.4861	29.8453	29.0661	30.2323	30.1447	30.2291	30.1365	28.8014	30.8442	24.0627	28.4591	28.6644	29.3422	29.334	28.8266	28.7323	29.1571	29.804	30.0012	30.4005	29.131
XP_012172140.1	transferrin [Bombus terrestris]		LOC100650460	Immune	Recognition	20651000000000	6634	137	95.8	77.699	0	323.31	Yes	No	IPR001156;IPR016357;IPR018195	Transferrinlike domain;Transferrin;Transferrin family;iron binding site	A0A088AFH7	Q9VWV6	35.9609	38.3962	38.6812	38.4154	38.0163	38.3089	38.109	37.782	35.6336	38.571	38.2981	38.3002	38.0125	36.7359	39.2293	38.569	37.8661	37.1847	38.5416	38.2358	38.7941	38.5313	38.6998	38.0422
XP_012172164.1	DE-cadherin [Bombus terrestris]		LOC100644697	Structural	Adhesion	2892400000	49	12	9.9	166.56	0	75.811	Yes	Yes	IPR000233;IPR001791;IPR002126;IPR013032;IPR013320;IPR015919;IPR020894;IPR027397	Cadherin;cytoplasmic domain;Laminin G domain;Cadherin;EGFlike;conserved site;Concanavalin Alike lectin/glucanase domain superfamily;Cadherinlike;Cadherin conserved site;Catenin binding domain superfamily	A0A088AFH0		27.1833	24.5309	24.7224	26.0145	24.625	23.7081	26.2997	24.9335	25.0771	26.1769	25.4171	25.3756	24.1541	24.3188	24.5696	23.8177	25.7929	26.5795	24.9543	24.017	24.6214	26.3729	23.765	23.6964
XP_012172397.1	chymotrypsin inhibitor-like [Bombus terrestris]		LOC100644982	Immune	Regulatory	101870000000	105	2	32.5	8.9433	0	98.291	Yes	No	IPR002919;IPR036084	Trypsin Inhibitorlike;cysteine rich domain;Serine protease inhibitorlike superfamily	A0A088AF72		30.8878	31.3361	31.7753	29.9494	30.6648	28.8062	31.6539	31.04	30.9394	30.5892	29.7821	29.5217	26.8881	29.9127	29.8018	29.541	28.8482	29.444	29.2319	29.6014	30.9489	30.776	31.5498	30.1026
XP_012172408.1	V-type proton ATPase subunit S1-like [Bombus terrestris]		LOC100646562	Metabolism	Mitochondrial function	1697700000	34	5	16.6	44.636	0	20.462	Yes	Yes	IPR008388	ATPase;V1 complex;subunit S1	A0A088AF62	Q0KHY8	25.9463	25.2362	25.9459	24.7697	24.9506	24.563	24.5337	25.0593	24.4381	25.7408	25.3464	24.707	23.7332	25.0063	25.3538	24.0537	24.5969	23.851	23.5923	24.3069	24.6514	25.9258	25.0497	24.1712
XP_012172790.1	multiple epidermal growth factor-like domains protein 10 isoform X1 [Bombus terrestris]		LOC100649004	Immune	Phagocytosis	29548000000	201	20	23.6	110.21	0	241.03	Yes	Yes	IPR000742;IPR002049;IPR011489;IPR013032	EGFlike domain;Laminin EGF domain;EMI domain;EGFlike;conserved site	A0A088ASK2	M9NEX8	28.9582	29.5873	29.1352	28.5582	29.0012	28.1148	28.5863	28.6932	28.3434	28.9714	28.2345	28.6984	28.0808	28.5452	28.7262	28.7236	29.1916	28.7264	28.1504	28.2224	29.349	29.4065	29.4032	27.8068
XP_012172912.1	pupal cuticle protein-like [Bombus terrestris]		LOC105666605	Structural	Cuticular	3602400000	68	5	43.2	15.338	0	41.993	Yes	No			A0A088ABR0		24.8617	24.8479	24.3588	24.1312	24.4503	23.9689	24.6997	24.6811	27.1711	26.3974	26.5587	26.5161	26.2802	28.7776	27.3179	26.0911	26.6885	27.7578	26.0806	26.7379	24.3394	24.3369	23.8845	24.1175
XP_012172948.1	muscle-specific protein 20 [Bombus terrestris]		LOC100646044	Structural	Muscular	16028000000	161	20	89.7	20.47	0	198.23	No	No	IPR000557;IPR001715;IPR003096;IPR036872	Calponin repeat;Calponin homology domain;Smooth muscle protein/calponin;CH domain superfamily	A0A088ASZ6		29.508	28.3274	27.0457	27.4521	27.4079	25.8876	25.0457	27.8767	29.62	24.9229	26.248	27.1992	27.5834	31.0138	29.5313	29.2916	24.3877	25.554	25.1879	24.6548	27.8507	28.0608	26.4305	27.1941
XP_012173041.1	acyl-CoA-binding protein [Bombus terrestris]		LOC100648263	Metabolism	Ester metabolism	3002500000	59	7	85.4	10.14	0	40.036	No	No	IPR000582;IPR014352;IPR035984	AcylCoAbinding protein;ACBP;FERM/acylCoAbinding protein superfamily;AcylCoA binding protein superfamily	A0A087ZSM9		27.318	26.3629	24.4832	24.6633	24.9191	23.9889	26.1248	25.0911	27.7423	25.4403	25.9569	26.3963	24.0125	24.7344	26.1063	26.096	24.9964	25.5334	25.0406	24.2723	25.5942	25.7545	26.1157	24.7098
XP_012173053.1	27 kDa hemolymph protein-like [Bombus terrestris]		LOC105666621	Unknown	Unknown	211040000000	200	15	36.7	34.247	0	296.7	Yes	No	IPR009832	Protein of unknown function DUF1397	A0A087ZSL8	Q9W5B4	30.5982	32.2504	31.8333	32.4563	32.0196	30.8818	32.2656	29.7107	28.5676	31.3246	31.5457	30.857	30.8138	30.4264	31.645	30.5889	32.4487	31.0475	31.147	30.698	31.2441	31.509	32.6552	31.7181
XP_012173324.1	peptidoglycan-recognition protein 2-like [Bombus terrestris]		LOC100651268	Immune	Effector	81741000000	298	14	66.3	20.882	0	93.182	Yes	No	IPR002502;IPR006619;IPR015510;IPR017331;IPR036505	NacetylmuramoylLalanine amidase domain;Peptidoglycan recognition protein family domain;metazoa/bacteria;Peptidoglycan recognition protein;Peptidoglycan recognition protein;PGRPS;NacetylmuramoylLalanine amidase/PGRP domain superfamily	A0A088AJM6	X2JEI8	31.9081	30.8764	31.26	30.5236	30.3908	29.8505	31.3282	30.7428	30.837	30.7574	29.9574	30.5341	29.4236	28.7308	29.3953	29.1014	29.3745	29.7953	29.2568	29.4066	30.949	30.7564	30.2889	29.8157
XP_012174357.1	uncharacterized protein LOC100647796 [Bombus terrestris]		LOC100647796	Hypothetical	Unknown	7465400000000	2436	30	90.7	21.378	0	323.31	Yes	No	IPR010009	ApolipophorinIII	A0A087ZTJ4		37.0326	37.7734	37.6737	37.0085	36.7735	36.4559	37.9729	37.1633	37.0664	37.1733	36.7676	37.4232	36.4933	36.0702	36.9218	36.5127	36.068	35.3912	36.3741	37.0121	37.245	36.8622	37.0307	35.8744
XP_012174797.1	cofilin/actin-depolymerizing factor homolog [Bombus terrestris]		LOC100643436	Structural	Cellular	1060600000	34	7	65.5	16.878	0	23.786	Yes	No	IPR002108;IPR017904;IPR029006	Actindepolymerising factor homology domain;ADF/Cofilin;ADFH/Gelsolinlike domain superfamily	A0A088AUH4	Q9VWR1	24.6762	24.8892	23.9047	24.0449	24.0191	23.8965	24.8239	25.4569	23.9809	24.5557	24.4941	24.5703	25.276	26.3563	26.1295	25.4987	24.0853	24.7452	23.4915	24.5037	24.5587	24.2927	24.4672	24.1066
XP_012175191.1	chitinase-like protein Idgf4 isoform X2 [Bombus terrestris]		LOC100650230	Structural	Chitin-binding	407290000000	667	40	68	48.104	0	323.31	Yes	No	IPR001223;IPR011583;IPR015520;IPR017853;IPR029070	Glycoside hydrolase family 18;catalytic domain;Chitinase II;Imaginal disc growth factor;Glycoside hydrolase superfamily;Chitinase insertion domain superfamily	A0A088AMK2	B5RJG0	32.6051	31.0976	31.996	32.7344	32.5084	32.8386	32.2879	32.3064	31.2143	32.1541	32.6849	30.8538	33.0169	31.0006	31.5791	32.6341	32.7778	32.9392	32.8408	31.9453	31.7413	31.94	32.1349	32.5217
XP_012175299.1	suppressor of tumorigenicity 14 protein-like [Bombus terrestris]		LOC100646646	Immune	Clotting	50332000000	409	37	55.9	70.987	0	323.31	Yes	No	IPR000436;IPR001254;IPR002172;IPR009003;IPR018114;IPR023415;IPR035976;IPR036055	Sushi/SCR/CCP domain;Serine proteases;trypsin domain;Lowdensity lipoprotein (LDL) receptor class A repeat;Peptidase S1;PA clan;Serine proteases;trypsin family;histidine active site;Lowdensity lipoprotein (LDL) receptor class A;conserved site;Sushi/SCR/CCP superfamily;LDL receptorlike superfamily	A0A088AKU8		30.3012	29.7485	30.1782	29.7364	29.0877	29.0597	29.745	30.1047	30.3145	29.819	28.8769	28.8876	29.1963	28.8001	28.7828	28.9903	29.3795	29.5361	29.1891	29.2467	29.6551	29.9588	29.7057	29.2523
XP_012175414.1	centromere-associated protein E isoform X1 [Bombus terrestris]		LOC100645857	Structural	Cellular	65187000000	463	47	75.5	63.14	0	323.31	Yes	No			A0A088AHE8	Q7K3E2	27.7954	27.8714	25.6782	30.1308	28.7341	29.7058	27.55	26.3435	25.1216	28.9127	28.8267	27.8551	30.3772	28.6991	30.4668	29.3193	29.4328	30.4575	29.813	29.4861	30.8273	29.5714	30.3103	30.5702
XP_012175644.1	uncharacterized protein LOC105667096 isoform X1 [Bombus terrestris]		LOC105667096	Hypothetical	Unknown	97607000000	158	7	44.8	15.739	0	175.56	Yes	No			A0A088ALH7		30.0296	30.3677	30.7098	28.0648	30.3692	29.837	32.2602	30.02	31.2778	30.4788	30.5022	30.0833	30.6342	28.8606	30.4091	30.103	31.0309	30.2208	28.7634	29.7165	30.5913	30.827	30.9453	29.9546
XP_012176698.1	prosaposin [Bombus terrestris]		LOC100643798	Metabolism	Lipid metabolism	105220000000	187	14	13.6	104.05	0	96.449	Yes	No	IPR003119;IPR007856;IPR008138;IPR008139;IPR008373;IPR011001	Saposin Atype domain;Saposinlike type B;region 1;Saposin B type;region 2;Saposin B type domain;Saposin;Saposinlike	A0A088AG18	Q9Y125	32.1557	31.9017	31.3623	30.711	30.7954	30.1577	31.6366	30.8871	31.3602	30.5862	30.2736	30.9044	29.8646	30.1807	29.9653	29.6167	30.2958	30.0525	29.206	30.1218	31.1362	30.8664	30.9399	30.0477
XP_020718283.1	membrane metallo-endopeptidase-like 1 [Bombus terrestris]		LOC100645190	Metabolism		69834000000	297	41	46.5	85.685	0	323.31	Yes	No	IPR000718;IPR008753;IPR018497;IPR024079	Peptidase M13;Peptidase M13;Nterminal domain;Peptidase M13;Cterminal domain;Metallopeptidase;catalytic domain superfamily	A0A087ZY35	Q9VAY0	24.6312	27.6109	29.2847	31.248	24.4949	29.771	24.6296	24.8309	24.4281	24.2215	28.7494	24.729	24.2498	25.2292	30.2592	31.5208	24.6132	25.2166	27.103	24.4251	31.5942	30.4745	28.7914	31.7232
XP_020718419.1	glycine-rich cell wall structural protein 1 [Bombus terrestris]		LOC100645188	Structural	Unknown	21207000000	69	3	10.5	24.825	0	78.944	Yes	No			A0A088ANC5		30.1031	29.2792	29.0625	28.2104	28.1682	27.2456	29.0737	27.8813	29.2588	27.6583	27.7928	27.9503	26.0054	28.7004	26.6542	26.9064	28.1485	28.5827	26.661	29.0503	28.0481	28.9007	28.5519	27.2566
XP_020718646.1	uncharacterized protein LOC110119282 [Bombus terrestris]		LOC110119282	Hypothetical	Unknown	66472000000	157	8	71.6	8.9915	0	48.05	Yes	No					29.3673	29.3838	28.1938	28.3342	29.0419	30.8035	31.2383	31.3869	32.04	29.9071	30.7613	29.9892	28.8645	30.0413	30.0996	29.5848	30.6254	29.9995	28.4052	29.3186	29.9375	28.9419	28.6458	28.6822
XP_020718755.1	serine protease easter-like [Bombus terrestris]		LOC110119301	Immune	Signaling	89819000000	366	16	34.4	43.885	0	225.68	Yes	No	IPR001254;IPR001314;IPR009003;IPR018114;IPR022700;IPR033116;IPR038565	Serine proteases;trypsin domain;Peptidase S1A;chymotrypsin family;Peptidase S1;PA clan;Serine proteases;trypsin family;histidine active site;Proteinase;regulatory CLIP domain;Serine proteases;trypsin family;serine active site;Proteinase;regulatory CLIP domain superfamily			31.8066	30.858	31.166	30.5633	30.5957	30.0917	31.3553	30.7059	30.7785	30.6796	30.3571	30.1481	29.4846	29.5249	29.9393	30.4221	30.2435	30.7213	29.8134	30.2469	30.4269	30.1641	30.599	30.1642
XP_020718756.1	serine protease easter [Bombus terrestris]		LOC100652073	Immune	Signaling	14747000000	122	15	49.5	42.951	0	110.57	Yes	No	IPR001254;IPR001314;IPR009003;IPR018114;IPR022700;IPR033116;IPR038565	Serine proteases;trypsin domain;Peptidase S1A;chymotrypsin family;Peptidase S1;PA clan;Serine proteases;trypsin family;histidine active site;Proteinase;regulatory CLIP domain;Serine proteases;trypsin family;serine active site;Proteinase;regulatory CLIP domain superfamily			28.4044	26.1395	29.4707	28.4939	28.2934	26.0798	28.3872	26.6701	24.866	28.3029	27.569	24.5063	24.6422	24.4519	24.6852	25.6482	26.1015	27.9337	24.1723	23.9743	28.1561	27.7665	28.7047	28.3549
XP_020719744.1	serine proteinase stubble [Bombus terrestris]		LOC100648752	Developmental		1103300000000	1155	39	44.9	51.963	0	323.31	No	Yes	IPR001254;IPR001314;IPR009003;IPR018114	Serine proteases;trypsin domain;Peptidase S1A;chymotrypsin family;Peptidase S1;PA clan;Serine proteases;trypsin family;histidine active site			34.648	34.0335	34.4789	33.9117	33.9783	33.1315	34.8522	34.014	34.0152	34.4112	33.8547	33.9612	33.1345	33.7029	34.1063	33.6717	34.1148	33.8416	33.101	33.8524	34.3067	34.6107	34.606	33.4586
XP_020719973.1	fibroin heavy chain isoform X1 [Bombus terrestris]		LOC100646348	Structural	Silk	55525000000	328	16	43.2	72.714	0	323.31	Yes	No			A0A087ZUV0		29.747	29.1969	30.1664	28.8746	29.2656	29.4141	30.0785	29.8738	29.9008	30.2544	30.3096	29.3185	28.2706	29.9844	29.0643	24.2518	29.394	29.9365	29.4104	30.2914	29.6293	30.5603	30.6443	29.0556
XP_020721177.1	uncharacterized protein LOC100648602 [Bombus terrestris]		LOC100648602	Hypothetical	Unknown	7846800000	100	20	27.9	98.28	0	161.2	Yes	No	IPR023795;IPR023796;IPR036186	Serpin;conserved site;Serpin domain;Serpin superfamily	A0A088ABM1	A0A0B4K6Q4	26.6937	24.2787	24.3566	26.4927	26.6195	26.3327	24.3448	26.3942	24.2581	26.1387	27.4672	28.0153	26.9397	24.6476	24.6378	26.6861	27.0544	27.9781	27.2562	25.9715	26.1839	26.1763	26.5334	27.287
XP_020721219.1	glycine-rich cell wall structural protein [Bombus terrestris]		LOC100651094	Structural	Cellular	1239800000000	702	9	8.6	41.549	0	323.31	Yes	No			A0A087ZW77		33.2466	34.8453	34.043	33.8872	33.8906	33.4936	34.8189	34.6935	35.1636	33.5336	33.8094	33.5999	33.1793	34.4698	33.6535	32.9571	34.3787	33.2474	32.8377	34.3447	35.7168	35.1693	34.1128	34.7249
XP_020721343.1	antichymotrypsin-2 [Bombus terrestris]		LOC100648482	Immune	Regulatory	47088000000	322	28	52.7	45.813	0	283.56	Yes	No	IPR000215;IPR023795;IPR023796;IPR036186	Serpin family;Serpin;conserved site;Serpin domain;Serpin superfamily	A0A088ABM1	A0A0B4K6Q4	28.0917	27.553	26.7764	28.5065	29.4675	29.2921	28.0402	28.5283	28.3354	29.249	29.931	28.8746	29.6991	27.5753	27.5526	29.394	29.3355	29.5954	29.0502	28.3792	29.7196	29.6804	29.6926	30.3962
XP_020722259.1	trithorax group protein osa [Bombus terrestris]		LOC100643423	Cellular	Transcription	367710000000	740	34	53.5	78.317	0	323.31	Yes	No			A0A087ZXF8		33.8911	33.5401	33.7707	32.8721	32.7573	31.6664	33.7323	32.9216	32.5139	32.4224	31.892	32.2568	30.5511	31.6123	30.8643	30.4858	31.8263	31.1539	31.2945	32.0208	32.5269	32.8164	33.079	32.0353
XP_020722610.1	fibrillin-2 [Bombus terrestris]		LOC100644464	Immune	Recognition	2150700000000	1524	44	31.8	168.21	0	323.31	Yes	Yes	IPR000742;IPR003341;IPR009030;IPR013032	EGFlike domain;Cysteine rich repeat;tripleX;Growth factor receptor cysteinerich domain superfamily;EGFlike;conserved site		M9PBB4	35.9276	35.7724	35.578	34.7267	35.3091	34.5679	35.5498	35.6625	35.6074	35.1541	34.5604	35.3778	33.4901	34.9452	34.2626	34.0787	34.925	34.5026	34.2448	34.5221	35.3899	35.0029	35.6898	33.9208
