# Supplementary material for: Mating precedes selective immune priming which is maintained throughout bumblebee queen diapause
Source: BMC Genomics. 2019 Dec 10;20:959. doi: 10.1186/s12864-019-6314-9 (PMC6902353; doi:10.1186/s12864-019-6314-9)
Supplement: Supplementary file 2 — Additional file 2: Table S2. Multivariate analysis (ANOVA FDR 5%) of all identified proteins from the haemolymph of unmated and mated queens prior to, during and after diapause. [file 12864_2019_6314_MOESM2_ESM.xlsx]

## Sheet: a_ANOVAs_Multivariate
Mating precedes selective immune priming which is maintained throughout bumblebee queen diapause
Author list: Thomas J. Colgan, Sive Finlay, Mark. J.F. Brown, James C. Carolan
Table S2a: Multivariate analysis (ANOVA FDR 5%) of all identified proteins from the haemolymph of unmated and mated queens prior to, during and after diapause. In total 79 proteins were deemed to be statistically significantly differentially abundant.
				Log2 Transformed LFQ Intensity Values
				Gyne				Pre Diapause Queen				Early Diapause Queen				Mid Diapause Queen				1 Day Post Diapause				3 Days Post Diapause
ANOVA Significant	-Log ANOVA p value	ANOVA q-value	Protein ID and Annotation	Rep 1	Rep 2	Rep 3	Rep 4	Rep 1	Rep 2	Rep 3	Rep 4	Rep 1	Rep 2	Rep 3	Rep 4	Rep 1	Rep 2	Rep 3	Rep 4	Rep 1	Rep 2	Rep 3	Rep 4	Rep 1	Rep 2	Rep 3	Rep 4
+	5.86654	0	ADB29128.1 abaecin, partial [Bombus terrestris]	29.2896	28.8894	28.8433	27.198	31.869	32.8351	33.2555	32.926	33.0371	32.6117	32.496	32.465	30.6524	32.1959	31.7794	30.6285	32.0964	31.3052	31.059	31.3715	23.9796	28.2723	27.3221	28.7514
+	4.12171	0	ADB29129.1 defensin 1, partial [Bombus terrestris]	31.3746	30.3394	30.1194	29.344	32.214	33.666	34.3163	33.9024	35.6787	33.9584	34.0834	33.4754	33.1074	34.0203	33.4676	32.9795	33.475	32.8941	33.0283	33.7381	34.3868	33.5399	32.7656	31.4875
+	8.28492	0	ADB29130.1 hymenoptaecin, partial [Bombus terrestris]	24.5841	24.7335	24.2294	23.6457	29.4686	32.6691	32.2251	32.9143	33.7564	31.6375	32.3899	31.1922	30.2391	31.2721	31.7618	30.5581	32.0798	30.5682	30.7668	31.8577	30.483	29.0999	29.6194	29.7391
+	1.84929	0.00992	C0HKX3.1 Apidaecin Bb +A [Bombus terrestris]	33.4816	34.1413	34.1976	32.6625	33.3538	33.5621	34.5073	34.1322	33.7231	33.9571	33.7896	33.4944	31.8453	32.7941	33.3368	32.4329	34.3296	33.0112	32.2025	33.4384	32.6297	32.9214	32.0727	32.4546
+	2.58906	0.00216216	XP_003392868.1 ejaculatory bulb-specific protein 3-like isoform X1 [Bombus terrestris]	25.173	24.6603	25.4959	25.8227	26.682	25.4652	27.6763	24.2253	29.8379	28.5595	27.9565	28.9231	26.924	29.4245	24.4215	24.2288	24.3331	24.5091	23.6777	23.8779	26.8876	26.0354	25.1126	24.4611
+	1.17804	0.036973	XP_020719545.1 uncharacterized protein LOC100644429 isoform X3 [Bombus terrestris]	25.7727	30.1102	25.1485	29.0618	27.4027	27.7334	28.3244	25.0254	25.4451	24.1013	26.0246	26.1493	28.9247	24.7109	29.2335	27.5928	27.7515	27.4183	24.071	24.1814	24.2944	24.039	24.1133	24.5282
+	3.56648	0.000571429	XP_003393256.1 BMP-binding endothelial regulator protein-like [Bombus terrestris]	34.3484	35.6751	35.1344	34.7211	34.6168	34.7019	35.3268	35.0901	35.9202	35.6972	35.5494	36.2937	35.5185	35.9342	36.8598	36.5684	36.6213	35.5034	36.1635	36.4507	34.9441	34.6209	34.8503	33.6574
+	1.88282	0.00987234	XP_003393343.1 peritrophin-1-like [Bombus terrestris]	30.4647	29.6579	29.6439	28.9364	29.4683	28.5765	29.4859	29.1934	29.299	28.8304	28.1473	28.8776	27.0457	28.9009	27.9911	28.3792	28.9195	28.5729	28.8096	29.0998	28.7717	29.3759	29.3137	28.4643
+	2.97051	0.00167742	XP_003393509.2 uncharacterized protein LOC100644671 [Bombus terrestris]	28.5031	28.5884	28.2743	27.6145	27.6804	28.0388	29.1673	28.6981	28.4015	27.7533	27.8833	28.0885	23.5335	28.0273	24.7692	23.7327	27.6466	27.4855	26.0555	25.0657	28.4955	27.686	28.7583	28.7963
+	3.3348	0.00118519	XP_003394100.1 lysozyme 2-like [Bombus terrestris]	31.977	32.0616	32.4318	31.7053	31.0123	30.3888	32.1361	31.8195	31.2173	31.1939	30.4791	30.8906	29.3019	30.7418	30.4034	30.1404	30.3664	30.397	29.8426	29.9693	30.7279	31.25	30.7068	29.767
+	4.4018	0	XP_003394129.1 probable chitinase 3 [Bombus terrestris]	24.4205	24.5927	24.1909	24.7013	24.4727	23.7396	24.0678	24.6711	24.4761	24.5356	27.1846	24.5335	26.4603	29.3053	26.9608	26.3389	28.4218	27.427	26.3929	26.9442	23.8751	23.7744	24.3379	23.7184
+	7.53567	0	XP_003394564.1 neurofilament heavy polypeptide [Bombus terrestris]	26.9538	27.2585	26.6889	27.0037	26.1214	26.3262	27.7774	25.6314	28.6794	29.1684	30.0215	28.272	30.8046	31.9161	30.96	30.2368	31.4208	31.3649	29.4304	31.1797	27.6364	27.7025	27.1199	27.7791
+	1.61837	0.0168727	XP_003394648.1 cytochrome c [Bombus terrestris]	25.8387	25.2283	24.3793	24.0454	24.067	24.0812	24.7037	24.5216	25.4067	23.9731	25.6932	25.6548	25.3662	27.8367	25.3428	25.7636	24.2543	24.5211	24.1502	24.5151	23.961	25.2854	24.3157	24.0394
+	2.97354	0.00173333	XP_003394838.1 leucine-rich repeat-containing protein 70 [Bombus terrestris]	31.5153	32.4957	33.8285	33.7982	33.8275	34.8404	33.3006	35.5453	35.9212	35.7076	35.5127	34.7411	35.3078	34.6081	35.2162	35.5179	34.9027	34.8939	34.7325	35.5837	36.3476	34.8894	34.9232	35.1696
+	1.29839	0.0285217	XP_003394861.1 uncharacterized protein LOC100645163 [Bombus terrestris]	33.8603	34.1351	33.3873	32.791	33.5148	32.9151	34.0903	33.6276	33.4302	32.7284	32.4218	33.9914	31.1862	33.1908	32.4539	32.4218	33.0774	31.6171	32.0629	32.8594	33.0433	32.8899	33.2363	31.9965
+	6.31927	0	XP_003394953.1 cuticle protein 16.5 isoform X1 [Bombus terrestris]	29.3443	28.3493	24.7822	24.2613	24.8756	25.3214	28.0508	24.2341	35.6877	34.3067	33.9966	34.0995	31.8633	35.5979	33.9359	32.9882	31.5486	29.6248	26.9729	28.3496	26.7648	26.9479	26.1706	25.7508
+	1.54563	0.0192281	XP_003395010.1 uncharacterized protein LOC100643115 [Bombus terrestris]	24.5103	27.9359	24.0868	27.7653	27.8483	27.072	28.6523	24.8673	24.5747	25.1366	27.4965	28.2032	26.3508	24.9171	24.341	27.0277	28.8908	29.2567	26.9329	27.4729	24.0389	24.1089	24.5345	24.2729
+	3.46127	0.00116667	XP_003395541.1 probable phospholipid hydroperoxide glutathione peroxidase [Bombus terrestris]	31.2226	29.0064	28.0457	29.4422	26.1416	26.8445	28.3265	28.535	28.4665	28.3249	27.5054	28.526	23.5445	24.5462	27.7367	26.832	28.0642	28.4286	26.7304	28.0355	25.3726	25.3863	24.916	24.3544
+	2.71757	0.002	XP_003395667.1 ecdysteroid-regulated 16 kDa protein [Bombus terrestris]	34.5501	33.2615	33.9513	33.454	32.838	31.9824	33.2696	33.0149	33.0035	32.8078	32.0514	32.7759	31.9342	32.523	32.4489	32.0638	32.7383	32.5026	31.8149	32.6382	33.8599	34.1581	33.5098	32.5737
+	1.15486	0.03904	XP_003396228.1 icarapin-like [Bombus terrestris]	27.8854	28.1454	27.5247	28.9289	27.9588	24.0774	27.5276	27.5311	24.6296	25.0456	27.1418	24.1824	26.5012	25.01	27.3441	27.8508	24.4526	28.5539	23.4897	24.0899	26.5698	26.8007	27.26	27.5952
+	3.46353	0.00121739	XP_003396495.1 ejaculatory bulb-specific protein 3 [Bombus terrestris]	33.6836	33.2467	32.9366	32.478	32.3172	31.4125	32.8479	32.257	33.5475	33.028	33.2658	33.3411	33.83	34.8983	34.4812	33.5891	34.708	33.7639	33.4297	34.206	33.8984	33.7534	33.6006	32.9264
+	4.24152	0	XP_003396525.1 uncharacterized protein LOC100650078 [Bombus terrestris]	27.2394	27.5815	27.0115	26.7247	26.9036	26.25	27.5505	26.7689	26.8894	26.7247	26.283	26.4327	26.1476	24.5853	24.1874	24.415	24.2673	26.8547	23.3562	24.0139	28.3625	28.7484	27.8175	27.3654
+	1.87337	0.00991667	XP_003397075.2 uncharacterized protein LOC100647299 [Bombus terrestris]	26.0384	24.6262	24.284	24.3942	24.6413	23.313	24.6914	24.5989	26.9714	24.7921	25.5114	26.7905	25.5612	28.5023	26.2841	25.8298	27.2776	27.3179	25.4819	26.7196	25.7545	25.8867	24.0124	23.3903
+	1.89697	0.0093913	XP_003397300.2 uncharacterized protein LOC100644683 [Bombus terrestris]	27.404	28.7985	28.6886	29.5099	31.4584	32.8067	30.2375	31.3246	29.583	30.9135	32.5827	31.2934	33.509	30.1413	28.5163	32.3132	32.4034	33.0438	32.4515	31.5327	29.8147	29.243	30.0986	31.686
+	1.12725	0.0414211	XP_003397315.1 superoxide dismutase [Cu-Zn] [Bombus terrestris]	31.663	31.5969	30.6829	30.0421	30.1582	29.4885	31.3082	30.8857	33.2542	30.664	31.3985	31.1635	30.3705	30.7825	31.5927	31.9135	30.2476	30.4695	29.4699	30.1591	31.5062	31.4589	31.7691	30.928
+	2.7515	0.00206061	XP_003397877.1 uncharacterized protein LOC100646544 [Bombus terrestris]	30.5838	29.8408	30.1066	29.8014	29.1621	28.547	29.3371	28.9535	29.3999	29.3908	29.026	29.559	30.0846	31.4058	31.5711	31.1336	29.7746	30.1094	30.1599	30.0741	31.2582	31.1215	30.1411	28.7875
+	3.57295	0.0006	XP_003397885.1 uncharacterized protein LOC100647540 [Bombus terrestris]	34.3657	34.4257	34.8468	34.034	34.079	33.2822	34.6548	33.4562	33.7736	33.7334	33.9324	34.7497	33.7964	33.816	35.424	34.85	34.5988	33.9581	34.2236	34.4004	32.5031	32.8146	32.572	31.5417
+	1.5229	0.0194576	XP_003398056.1 DNA-directed RNA polymerase II subunit RPB1-like [Bombus terrestris]	30.4458	30.4951	30.8731	29.6792	30.1148	30.2617	31.5263	31.7992	32.403	31.3612	31.1869	30.6827	29.0782	31.0321	29.0867	29.5215	31.1574	30.0105	29.6154	29.7852	30.4453	29.8832	30.2199	29.6494
+	1.09839	0.044987	XP_003398591.1 uncharacterized protein LOC100644182 [Bombus terrestris]	30.0111	31.6001	30.6697	31.0865	31.1349	30.6197	30.1503	31.2631	30.8797	29.857	29.9197	29.8637	29.7027	30.1524	30.7837	31.1968	30.3533	30.0705	30.0164	29.9321	31.4547	31.4434	31.6005	30.2037
+	6.28665	0	XP_003399812.1 uncharacterized protein LOC100647232 [Bombus terrestris]	24.7209	24.8844	24.1505	23.4822	24.0682	24.3851	24.6467	24.6393	24.2845	25.1771	28.5051	27.3945	28.657	29.7532	30.2885	28.2649	30.2179	29.5751	28.6286	28.9736	24.2322	24.0655	24.2717	25.8142
+	1.99476	0.00772727	XP_003400229.1 MD-2-related lipid-recognition protein-like [Bombus terrestris]	33.1787	33.5181	33.2106	31.9887	32.2309	30.8091	33.0406	31.9326	31.4251	32.2556	31.477	32.6974	30.7328	30.2458	31.6152	31.1323	31.8927	31.5488	30.7055	31.9105	32.8128	32.4754	32.6173	31.4084
+	1.62313	0.016963	XP_003400660.1 trichohyalin-like [Bombus terrestris]	26.9594	26.7919	26.7348	26.5017	23.8999	25.2933	26.2359	26.2603	26.082	25.6725	24.8676	25.8383	23.8822	25.4595	26.2223	25.5241	23.9947	24.8587	25.7468	24.0753	26.0401	26.4762	26.083	25.2783
+	1.33856	0.0264478	XP_003401022.1 uncharacterized protein LOC100646603 isoform X2 [Bombus terrestris]	26.8416	26.721	27.59	27.2937	24.3723	25.1871	27.344	27.2686	27.1684	27.2248	27.7535	27.244	25.1964	27.0388	26.4241	26.0338	26.1695	26.1058	25.2131	26.1753	27.1748	26.9953	26.905	27.0171
+	1.28313	0.0287429	XP_003401209.1 four-domain proteases inhibitor-like [Bombus terrestris]	25.5224	28.2934	28.2479	26.2964	23.9186	23.9078	27.5112	27.4867	29.4466	28.8054	28.3112	28.2917	26.1085	26.0813	26.9992	28.0284	28.2379	26.7132	26.5182	26.9316	27.3693	27.1398	28.3726	27.0572
+	1.40729	0.0235556	XP_003401213.2 uncharacterized protein LOC100650789 [Bombus terrestris]	34.141	35.185	34.842	33.8774	34.0352	34.0888	35.278	34.3891	34.0565	34.0533	33.358	34.3927	33.12	33.4392	34.1559	33.4373	32.657	32.9375	33.4757	34.198	34.3466	34.2517	33.541	33.2157
+	4.0006	0.000222222	XP_003401251.1 inducible metalloproteinase inhibitor protein-like [Bombus terrestris]	29.2594	30.374	29.8362	29.7616	29.8325	28.9629	29.8903	29.6907	29.9041	29.307	28.1083	29.4037	27.1162	28.4051	28.2108	27.7992	28.4428	28.2593	27.6854	28.4849	30.3664	30.5654	30.7048	29.0852
+	2.61664	0.00222222	XP_003401252.1 chymotrypsin inhibitor [Bombus terrestris]	34.4668	35.5448	34.8502	34.7147	34.1727	33.5982	34.2412	34.76	34.7395	33.7969	33.1111	33.3532	32.8401	34.0588	33.3445	33.2672	34.531	33.6059	33.1587	33.575	35.1766	35.5089	34.4987	34.5947
+	5.31772	0	XP_003401612.1 cuticle protein 2-like [Bombus terrestris]	27.9208	24.6945	25.1051	26.2314	25.5676	23.8907	24.8949	24.2219	31.0657	29.1804	29.6638	29.4375	28.245	32.2075	30.4615	29.6481	30.5193	30.6224	29.3574	30.3103	27.0741	27.8798	27.5723	24.3602
+	4.3673	0	XP_020722973.1 muscle LIM protein 1 isoform X3 [Bombus terrestris]	28.5944	28.4349	28.2159	27.7853	27.215	26.3884	24.9063	25.2332	28.9232	26.4994	27.4915	26.4066	28.9054	31.498	30.1147	29.4755	24.4632	26.2646	26.3517	26.5264	28.7855	29.0642	27.6106	28.0992
+	1.35091	0.026625	XP_003401781.1 hexamerin [Bombus terrestris]	24.5382	29.3574	32.2741	32.6043	33.5307	33.1074	30.7689	31.9142	25.2829	30.999	29.7126	25.0061	31.6662	24.8207	29.2245	31.4585	24.5383	24.3343	30.889	23.783	30.3916	31.7919	31.0822	32.8368
+	6.39701	0	XP_012173545.1 ejaculatory bulb-specific protein 3-like isoform X2 [Bombus terrestris]	31.4999	30.3337	31.1725	30.5795	29.6204	29.6034	30.8463	29.6275	32.0398	32.1196	31.7527	32.4991	31.0882	31.7019	31.8606	31.9674	32.8252	31.9892	30.92	31.8286	28.3377	29.214	29.1412	27.8412
+	3.4822	0.00127273	XP_003402363.1 protein spaetzle-like [Bombus terrestris]	24.2321	23.8656	24.4677	25.0336	24.7504	23.9124	25.0625	24.3693	25.0446	24.7621	24.0275	23.7344	23.7559	24.6825	24.0454	23.6442	24.351	24.3836	23.9524	24.7182	25.8759	26.171	26.4478	25.4134
+	3.35098	0.00128	XP_003402792.1 general odorant-binding protein 56d-like [Bombus terrestris]	36.3921	36.7764	36.4547	35.7872	36.419	35.5437	36.295	35.9082	35.1625	36.0294	35.4215	35.6681	34.5342	35.2917	35.4043	35.0664	35.0506	35.066	35.3675	35.6824	36.1306	36.6272	36.1748	35.8087
+	1.65151	0.0162308	XP_003402888.1 lachesin-like [Bombus terrestris]	26.8616	25.9269	26.3779	25.8359	24.3302	23.438	26.3995	24.3965	25.1006	26.1704	23.6049	25.3864	23.7773	24.3317	23.9248	23.753	25.5587	23.9698	24.2209	24.0721	25.1983	23.8206	25.6251	24.7457
+	6.25537	0	XP_012174896.1 serine protease inhibitor 3-like isoform X2 [Bombus terrestris]	24.9999	24.1454	24.4493	24.2762	24.7965	23.6368	24.9112	24.505	24.5357	24.489	24.0254	24.1434	23.7964	24.4791	24.431	24.2585	24.3875	24.4475	23.4579	23.8532	28.6725	27.7033	27.34	26.1752
+	3.74139	0.000210526	XP_012175279.1 prion-like-(Q/N-rich) domain-bearing protein 25 isoform X2 [Bombus terrestris]	26.7402	26.8644	27.2584	26.9812	27.0887	26.2289	26.4403	26.7356	26.2294	24.6097	25.3942	24.4576	23.4146	25.4396	25.8072	25.7439	25.976	25.6888	25.8746	26.2598	27.5971	27.8487	28.0275	26.6836
+	1.85479	0.0101224	XP_003492178.1 probable phospholipid hydroperoxide glutathione peroxidase isoform X2 [Bombus impatiens]	26.8005	27.7402	23.9916	23.8296	23.9609	24.033	24.6297	25.1158	27.2219	24.4253	24.0914	25.8245	26.2352	26.8987	26.8069	27.8921	24.5306	23.9951	23.4028	24.6521	24.3172	24.4258	23.68	24.4926
+	2.26757	0.0048	XP_012163961.1 LOW QUALITY PROTEIN: putative cysteine proteinase CG12163 [Bombus terrestris]	30.923	30.8929	30.5325	30.3122	29.8363	29.6058	30.837	29.6904	29.8065	29.7469	29.411	30.2896	30.2406	29.9935	30.0209	29.5253	29.9591	29.8873	29.1377	30.0527	30.499	30.5871	30.973	30.6193
+	1.93346	0.00888889	XP_012164380.1 uncharacterized protein LOC105665776 [Bombus terrestris]	29.0881	29.3244	29.2302	28.8099	28.781	27.807	28.8651	28.5228	28.9274	28.2291	27.5894	28.5253	28.0171	27.8898	28.5188	28.7701	27.999	28.0176	27.532	28.0852	28.4963	28.7428	29.2029	28.3457
+	1.43175	0.0225161	XP_012164907.1 thioredoxin-2 [Bombus terrestris]	30.0112	29.6707	28.9265	28.7203	28.8278	28.7685	29.1743	29.5902	31.0919	29.9443	29.0833	29.7168	27.0488	29.6497	29.2598	28.9293	27.4301	28.2416	27.6095	28.8345	29.4895	29.5612	28.7057	28.4885
+	1.08496	0.0458974	XP_012166489.1 apolipoprotein D-like [Bombus terrestris]	27.5787	27.3248	28.7791	27.673	25.0178	27.102	28.0918	28.2104	28.2285	28.3971	27.158	27.5622	23.9814	24.8554	27.2511	26.8174	27.02	26.3816	23.623	26.8614	27.4229	27.0382	26.6087	26.026
+	1.07347	0.0468861	XP_012167632.1 beta-1,3-glucan-binding protein 1 [Bombus terrestris]	25.4461	25.0357	25.715	26.808	28.2705	27.7654	24.472	26.8589	24.8461	26.7253	28.9076	24.5487	29.538	29.1666	24.4227	28.5387	28.76	29.579	29.4536	27.8276	27.3158	27.5435	27.6429	29.3451
+	3.01693	0.00151724	XP_012167732.1 uncharacterized protein LOC100652008 [Bombus terrestris]	28.2589	29.8822	30.3912	29.8471	29.3115	27.6113	28.6451	28.3105	24.6637	26.7744	27.9436	24.5242	27.3681	28.5315	28.9886	29.627	28.601	27.8235	27.5414	24.4217	30.0239	30.1262	30.8269	29.8555
+	6.07001	0	XP_012167818.1 ferritin-3, chloroplastic [Bombus terrestris]	24.5012	24.3833	24.58	25.2962	24.1453	24.2952	24.4683	24.3984	24.4704	23.8324	24.1034	24.4548	23.839	24.8619	24.504	24.0366	25.5125	25.9202	25.7117	26.0522	25.4841	26.8923	26.6831	26.1633
+	4.55336	0	XP_012167824.1 ferritin subunit [Bombus terrestris]	25.7672	25.1742	25.9556	25.4396	24.7465	23.2633	24.4729	24.788	24.3359	24.2319	24.5846	23.9329	24.6582	24.7653	24.3789	24.3255	23.9321	26.8016	25.8389	26.2132	26.7515	27.3896	27.2144	27.015
+	3.33687	0.00123077	XP_012167926.1 LOW QUALITY PROTEIN: protein spaetzle-like [Bombus terrestris]	33.694	33.5689	33.6257	32.9293	33.2309	32.8672	33.731	33.3943	32.9589	33.5764	32.5696	33.5333	30.9903	32.0793	32.5968	32.3953	32.7513	32.064	32.3973	32.2089	32.2654	32.1955	32.2006	31.0535
+	1.24115	0.0320556	XP_012169463.2 LOW QUALITY PROTEIN: alaserpin [Bombus terrestris]	29.2718	28.9807	27.7647	28.8913	28.9522	28.7041	28.7659	29.5013	29.5948	29.0824	28.8722	30.1452	29.0103	28.9292	29.6275	30.0362	29.6775	30.725	29.4001	29.8433	28.8528	29.1201	28.9944	29.4137
+	3.15163	0.00128571	XP_012170668.1 lysozyme-like [Bombus terrestris]	29.7001	28.9329	29.2494	28.4715	28.6548	28.0281	29.7819	29.0583	28.5201	28.9314	27.9815	30.4293	23.7747	27.5804	26.9776	26.8976	27.6749	27.6265	25.9955	26.7769	29.9068	30.0165	29.7503	28.8096
+	2.49181	0.00246154	XP_012170795.1 peptidoglycan-recognition protein SC2-like [Bombus terrestris]	33.5422	32.6959	32.4758	31.2023	31.2326	31.5233	31.6217	32.1333	32.1309	32.1077	31.6906	32.2586	30.242	30.167	31.3999	30.6913	31.3537	31.0609	30.9767	31.9412	31.9029	31.8988	31.7922	31.1897
+	1.26532	0.0300845	XP_012170987.1 phospholipase A2 [Bombus terrestris]	28.3911	28.6294	27.9183	28.2886	28.2348	27.9514	29.8184	28.7342	27.843	27.7709	27.9132	27.7972	27.2338	24.9324	28.5123	27.1266	27.6413	26.707	27.3915	27.767	28.6664	27.6032	28.9676	27.6834
+	2.01997	0.00761905	XP_012171151.1 cuticle protein 38 [Bombus terrestris]	24.3042	24.6587	24.1496	24.5621	23.984	23.5708	24.4103	24.976	26.374	25.6635	25.7542	25.9894	24.4852	26.7163	24.1004	23.9796	24.9353	23.8228	23.1895	24.16	24.6995	24.0152	24.1326	23.9979
+	1.4553	0.0218361	XP_012171903.1 uncharacterized protein LOC105666492 isoform X3 [Bombus terrestris]	31.5957	30.5429	30.2125	29.4861	29.8453	29.0661	30.2323	30.1447	30.2291	30.1365	28.8014	30.8442	24.0627	28.4591	28.6644	29.3422	29.334	28.8266	28.7323	29.1571	29.804	30.0012	30.4005	29.131
+	1.48599	0.0210667	XP_012172397.1 chymotrypsin inhibitor-like [Bombus terrestris]	30.8878	31.3361	31.7753	29.9494	30.6648	28.8062	31.6539	31.04	30.9394	30.5892	29.7821	29.5217	26.8881	29.9127	29.8018	29.541	28.8482	29.444	29.2319	29.6014	30.9489	30.776	31.5498	30.1026
+	1.19259	0.0362192	XP_012172408.1 V-type proton ATPase subunit S1-like [Bombus terrestris]	25.9463	25.2362	25.9459	24.7697	24.9506	24.563	24.5337	25.0593	24.4381	25.7408	25.3464	24.707	23.7332	25.0063	25.3538	24.0537	24.5969	23.851	23.5923	24.3069	24.6514	25.9258	25.0497	24.1712
+	5.82441	0	XP_012172912.1 pupal cuticle protein-like [Bombus terrestris]	24.8617	24.8479	24.3588	24.1312	24.4503	23.9689	24.6997	24.6811	27.1711	26.3974	26.5587	26.5161	26.2802	28.7776	27.3179	26.0911	26.6885	27.7578	26.0806	26.7379	24.3394	24.3369	23.8845	24.1175
+	2.5088	0.00231579	XP_012172948.1 muscle-specific protein 20 [Bombus terrestris]	29.508	28.3274	27.0457	27.4521	27.4079	25.8876	25.0457	27.8767	29.62	24.9229	26.248	27.1992	27.5834	31.0138	29.5313	29.2916	24.3877	25.554	25.1879	24.6548	27.8507	28.0608	26.4305	27.1941
+	4.07158	0	XP_012173324.1 peptidoglycan-recognition protein 2-like [Bombus terrestris]	31.9081	30.8764	31.26	30.5236	30.3908	29.8505	31.3282	30.7428	30.837	30.7574	29.9574	30.5341	29.4236	28.7308	29.3953	29.1014	29.3745	29.7953	29.2568	29.4066	30.949	30.7564	30.2889	29.8157
+	1.30958	0.0282353	XP_012174357.1 uncharacterized protein LOC100647796 [Bombus terrestris]	37.0326	37.7734	37.6737	37.0085	36.7735	36.4559	37.9729	37.1633	37.0664	37.1733	36.7676	37.4232	36.4933	36.0702	36.9218	36.5127	36.068	35.3912	36.3741	37.0121	37.245	36.8622	37.0307	35.8744
+	2.67676	0.00205714	XP_012174797.1 cofilin/actin-depolymerizing factor homolog [Bombus terrestris]	24.6762	24.8892	23.9047	24.0449	24.0191	23.8965	24.8239	25.4569	23.9809	24.5557	24.4941	24.5703	25.276	26.3563	26.1295	25.4987	24.0853	24.7452	23.4915	24.5037	24.5587	24.2927	24.4672	24.1066
+	1.34383	0.0267077	XP_012175299.1 suppressor of tumorigenicity 14 protein-like [Bombus terrestris]	30.3012	29.7485	30.1782	29.7364	29.0877	29.0597	29.745	30.1047	30.3145	29.819	28.8769	28.8876	29.1963	28.8001	28.7828	28.9903	29.3795	29.5361	29.1891	29.2467	29.6551	29.9588	29.7057	29.2523
+	1.55318	0.0192857	XP_012175414.1 centromere-associated protein E isoform X1 [Bombus terrestris]	27.7954	27.8714	25.6782	30.1308	28.7341	29.7058	27.55	26.3435	25.1216	28.9127	28.8267	27.8551	30.3772	28.6991	30.4668	29.3193	29.4328	30.4575	29.813	29.4861	30.8273	29.5714	30.3103	30.5702
+	2.76214	0.002125	XP_012176698.1 prosaposin [Bombus terrestris]	32.1557	31.9017	31.3623	30.711	30.7954	30.1577	31.6366	30.8871	31.3602	30.5862	30.2736	30.9044	29.8646	30.1807	29.9653	29.6167	30.2958	30.0525	29.206	30.1218	31.1362	30.8664	30.9399	30.0477
+	1.3428	0.0264242	XP_020718283.1 membrane metallo-endopeptidase-like 1 [Bombus terrestris]	24.6312	27.6109	29.2847	31.248	24.4949	29.771	24.6296	24.8309	24.4281	24.2215	28.7494	24.729	24.2498	25.2292	30.2592	31.5208	24.6132	25.2166	27.103	24.4251	31.5942	30.4745	28.7914	31.7232
+	1.63986	0.0166038	XP_020718646.1 uncharacterized protein LOC110119282 [Bombus terrestris]	29.3673	29.3838	28.1938	28.3342	29.0419	30.8035	31.2383	31.3869	32.04	29.9071	30.7613	29.9892	28.8645	30.0413	30.0996	29.5848	30.6254	29.9995	28.4052	29.3186	29.9375	28.9419	28.6458	28.6822
+	2.00254	0.00772093	XP_020718755.1 serine protease easter-like [Bombus terrestris]	31.8066	30.858	31.166	30.5633	30.5957	30.0917	31.3553	30.7059	30.7785	30.6796	30.3571	30.1481	29.4846	29.5249	29.9393	30.4221	30.2435	30.7213	29.8134	30.2469	30.4269	30.1641	30.599	30.1642
+	2.02203	0.00770732	XP_020718756.1 serine protease easter [Bombus terrestris]	28.4044	26.1395	29.4707	28.4939	28.2934	26.0798	28.3872	26.6701	24.866	28.3029	27.569	24.5063	24.6422	24.4519	24.6852	25.6482	26.1015	27.9337	24.1723	23.9743	28.1561	27.7665	28.7047	28.3549
+	1.78924	0.011451	XP_020721343.1 antichymotrypsin-2 [Bombus terrestris]	28.0917	27.553	26.7764	28.5065	29.4675	29.2921	28.0402	28.5283	28.3354	29.249	29.931	28.8746	29.6991	27.5753	27.5526	29.394	29.3355	29.5954	29.0502	28.3792	29.7196	29.6804	29.6926	30.3962
+	4.65437	0	XP_020722259.1 trithorax group protein osa [Bombus terrestris]	33.8911	33.5401	33.7707	32.8721	32.7573	31.6664	33.7323	32.9216	32.5139	32.4224	31.892	32.2568	30.5511	31.6123	30.8643	30.4858	31.8263	31.1539	31.2945	32.0208	32.5269	32.8164	33.079	32.0353
+	1.53411	0.0193103	XP_020722610.1 fibrillin-2 [Bombus terrestris]	35.9276	35.7724	35.578	34.7267	35.3091	34.5679	35.5498	35.6625	35.6074	35.1541	34.5604	35.3778	33.4901	34.9452	34.2626	34.0787	34.925	34.5026	34.2448	34.5221	35.3899	35.0029	35.6898	33.9208

## Sheet: b_T-Test Comparisons
Mating precedes selective immune priming which is maintained throughout bumblebee queen diapause
Author list: Thomas J. Colgan, Sive Finlay, Mark. J.F. Brown, James C. Carolan
Supporting Table S2b: Statistically significant differentially abundant proteins derived from pairwise Student's t-tests (p < 0.05). The -log P values and the log2 fold differences are provided.
Pairwise Test	-LOG(P-value)	Log 2 Fold Difference	Protein ID and annotation
Pre Dia v Gyne	3.98751	7.52113	ADB29130.1 hymenoptaecin, partial [Bombus terrestris]
	3.55639	4.16632	ADB29128.1 abaecin, partial [Bombus terrestris]
	2.70074	3.23033	ADB29129.1 defensin 1, partial [Bombus terrestris]
	2.23057	2.85655	XP_003397300.2 uncharacterized protein LOC100644683 [Bombus terrestris]
	1.54094	1.79787	XP_020718646.1 uncharacterized protein LOC110119282 [Bombus terrestris]
	1.58576	-0.769959	XP_003393207.1 uncharacterized protein LOC100645788 isoform X1 [Bombus terrestris]
	1.36959	-1.028	XP_003395667.1 ecdysteroid-regulated 16 kDa protein [Bombus terrestris]
	2.32715	-1.08322	XP_003397877.1 uncharacterized protein LOC100646544 [Bombus terrestris]
	1.72047	-1.26648	XP_012167824.1 ferritin subunit [Bombus terrestris]
	2.21891	-2.3219	XP_020722973.1 muscle LIM protein 1 isoform X3 [Bombus terrestris]
Early Dia v Pre Dia	4.13464	8.9	XP_003394953.1 cuticle protein 16.5 isoform X1 [Bombus terrestris]
	4.04169	5.19	XP_003401612.1 cuticle protein 2-like [Bombus terrestris]
	1.51229	3.01	XP_003401209.1 four-domain proteases inhibitor-like [Bombus terrestris]
	1.79661	2.81	XP_003392868.1 ejaculatory bulb-specific protein 3-like isoform X1 [Bombus terrestris]
	2.30177	2.57	XP_003394564.1 neurofilament heavy polypeptide [Bombus terrestris]
	4.00469	2.21	XP_012172912.1 pupal cuticle protein-like [Bombus terrestris]
	3.14156	2.18	XP_012173545.1 ejaculatory bulb-specific protein 3-like isoform X2 [Bombus terrestris]
	2.62436	1.71	XP_012171151.1 cuticle protein 38 [Bombus terrestris]
	1.48044	1.71	XP_003397075.2 uncharacterized protein LOC100647299 [Bombus terrestris]
	1.58794	1.47	XP_003402976.1 heat shock protein beta-1 isoform X2 [Bombus terrestris]
	1.57768	1.4	XP_012163150.1 uncharacterized protein LOC100644923 isoform X2 [Bombus terrestris]
	1.86272	1.09	XP_003396495.1 ejaculatory bulb-specific protein 3 [Bombus terrestris]
	2.15162	0.93	XP_003393256.1 BMP-binding endothelial regulator protein-like [Bombus terrestris]
	1.74989	-1.45	XP_012175279.1 prion-like-(Q/N-rich) domain-bearing protein 25 isoform X2 [Bombus terrestris]
	1.47947	-2.49	XP_012167732.1 uncharacterized protein LOC100652008 [Bombus terrestris]
	1.49228	-4.58	XP_003401781.1 hexamerin [Bombus terrestris]
Mid Dia v Early Dia	1.43873	2.90061	XP_003399812.1 uncharacterized protein LOC100647232 [Bombus terrestris]
	1.78583	2.66822	XP_020722973.1 muscle LIM protein 1 isoform X3 [Bombus terrestris]
	1.48473	2.65234	XP_012167732.1 uncharacterized protein LOC100652008 [Bombus terrestris]
	2.0416	1.94405	XP_003394564.1 neurofilament heavy polypeptide [Bombus terrestris]
	2.53985	1.70485	XP_003397877.1 uncharacterized protein LOC100646544 [Bombus terrestris]
	1.39759	1.52495	XP_003393186.2 uncharacterized protein LOC100644429 isoform X1 [Bombus terrestris]
	2.54603	1.41489	XP_012174797.1 cofilin/actin-depolymerizing factor homolog [Bombus terrestris]
	1.52998	0.904051	XP_003396495.1 ejaculatory bulb-specific protein 3 [Bombus terrestris]
	1.48138	-0.60812	XP_012174357.1 uncharacterized protein LOC100647796 [Bombus terrestris]
	1.31303	-0.6481	XP_020718755.1 serine protease easter-like [Bombus terrestris]
	1.84344	-0.7746	XP_012167789.1 poly(U)-specific endoribonuclease homolog isoform X2 [Bombus terrestris]
	1.8195	-0.87428	XP_012176698.1 prosaposin [Bombus terrestris]
	1.40133	-0.98077	XP_020722973.1 muscle LIM protein 1 isoform X3 [Bombus terrestris]
	1.87901	-1.13877	C0HKX3.1 Apidaecin Bb +A [Bombus terrestris]
	1.41914	-1.14412	XP_012167926.1 LOW QUALITY PROTEIN: protein spaetzle-like [Bombus terrestris]
	1.54662	-1.1744	XP_003401022.1 uncharacterized protein LOC100646603 isoform X2 [Bombus terrestris]
	2.42894	-1.29662	XP_012172164.1 DE-cadherin [Bombus terrestris]
	1.4657	-1.29795	XP_003401251.1 inducible metalloproteinase inhibitor protein-like [Bombus terrestris]
	1.72549	-1.3384	ADB29128.1 abaecin, partial [Bombus terrestris]
	2.74125	-1.3587	XP_012173324.1 peptidoglycan-recognition protein 2-like [Bombus terrestris]
	2.50675	-1.3929	XP_020722259.1 trithorax group protein osa [Bombus terrestris]
	2.43525	-1.4219	XP_012170795.1 peptidoglycan-recognition protein SC2-like [Bombus terrestris]
	1.58887	-1.72882	XP_003398056.1 DNA-directed RNA polymerase II subunit RPB1-like [Bombus terrestris]
	2.02244	-1.74862	XP_003396525.1 uncharacterized protein LOC100650078 [Bombus terrestris]
	1.92971	-1.90937	XP_003401209.1 four-domain proteases inhibitor-like [Bombus terrestris]
	1.35214	-2.11012	XP_012166489.1 apolipoprotein D-like [Bombus terrestris]
	1.35148	-2.54084	XP_003395541.1 probable phospholipid hydroperoxide glutathione peroxidase [Bombus terrestris]
	1.41541	-2.658	XP_012170668.1 lysozyme-like [Bombus terrestris]
	1.54866	-3.01597	XP_003393509.2 uncharacterized protein LOC100644671 [Bombus terrestris]
1Day Post Dia v Mid Dia	1.60371	2.47917	XP_003395010.1 uncharacterized protein LOC100643115 [Bombus terrestris]
	2.91513	1.48876	XP_012167818.1 ferritin-3, chloroplastic [Bombus terrestris]
	1.30987	1.22866	XP_012170485.1 glyoxylate reductase/hydroxypyruvate reductase-like [Bombus terrestris]
	1.48326	0.4175	XP_012167789.1 poly(U)-specific endoribonuclease homolog isoform X2 [Bombus terrestris]
	1.72728	0.395475	XP_012175299.1 suppressor of tumorigenicity 14 protein-like [Bombus terrestris]
	1.59451	-1.01928	XP_003397877.1 uncharacterized protein LOC100646544 [Bombus terrestris]
	1.38537	-1.07827	XP_003397315.1 superoxide dismutase [Cu-Zn] [Bombus terrestris]
	2.28858	-1.6087	XP_012174797.1 cofilin/actin-depolymerizing factor homolog [Bombus terrestris]
	1.53714	-1.71718	XP_003394648.1 cytochrome c [Bombus terrestris]
	1.31955	-2.18068	XP_012170199.1 probable pterin-4-alpha-carbinolamine dehydratase [Bombus terrestris]
	3.12367	-2.81308	XP_020719829.1 probable phospholipid hydroperoxide glutathione peroxidase isoform X2 [Bombus terrestris]
	2.84235	-4.09692	XP_020722973.1 muscle LIM protein 1 isoform X3 [Bombus terrestris]
	2.96921	-4.40894	XP_012172948.1 muscle-specific protein 20 [Bombus terrestris]
	1.92779	-4.47235	XP_003394953.1 cuticle protein 16.5 isoform X1 [Bombus terrestris]
3 Day Post Dia v 1 Day Post Dia	1.73807	5.63947	XP_003401781.1 hexamerin [Bombus terrestris]
	2.94182	5.30635	XP_020718283.1 membrane metallo-endopeptidase-like 1 [Bombus terrestris]
	2.23407	3.4504	XP_003396525.1 uncharacterized protein LOC100650078 [Bombus terrestris]
	3.03954	3.43622	XP_012174896.1 serine protease inhibitor 3-like isoform X2 [Bombus terrestris]
	1.78276	3.11123	XP_012167732.1 uncharacterized protein LOC100652008 [Bombus terrestris]
	1.53066	2.70009	XP_020718756.1 serine protease easter [Bombus terrestris]
	2.76637	2.60235	XP_012170668.1 lysozyme-like [Bombus terrestris]
	2.27344	2.4884	XP_020722973.1 muscle LIM protein 1 isoform X3 [Bombus terrestris]
	2.77892	2.43794	XP_012172948.1 muscle-specific protein 20 [Bombus terrestris]
	1.58151	2.077	XP_012163499.1 LOW QUALITY PROTEIN: vitellogenin-like [Bombus terrestris]
	2.49206	1.96235	XP_003401251.1 inducible metalloproteinase inhibitor protein-like [Bombus terrestris]
	1.51116	1.8707	XP_003393509.2 uncharacterized protein LOC100644671 [Bombus terrestris]
	3.01447	1.62572	XP_003402363.1 protein spaetzle-like [Bombus terrestris]
	2.58615	1.58943	XP_012175279.1 prion-like-(Q/N-rich) domain-bearing protein 25 isoform X2 [Bombus terrestris]
	2.43496	1.56295	XP_012172397.1 chymotrypsin inhibitor-like [Bombus terrestris]
	1.44834	1.52471	XP_003392868.1 ejaculatory bulb-specific protein 3-like isoform X1 [Bombus terrestris]
	1.84863	1.37072	XP_003393340.1 peritrophin-1-like [Bombus terrestris]
	2.51016	1.32902	XP_003397315.1 superoxide dismutase [Cu-Zn] [Bombus terrestris]
	1.45645	1.30054	XP_003400660.1 trichohyalin-like [Bombus terrestris]
	1.76316	1.22708	XP_003401252.1 chymotrypsin inhibitor [Bombus terrestris]
	2.42635	1.10712	XP_003401022.1 uncharacterized protein LOC100646603 isoform X2 [Bombus terrestris]
	1.47216	1.10187	XP_003395667.1 ecdysteroid-regulated 16 kDa protein [Bombus terrestris]
	1.7295	1.0825	XP_003398591.1 uncharacterized protein LOC100644182 [Bombus terrestris]
	1.8439	1.04052	XP_020722259.1 trithorax group protein osa [Bombus terrestris]
	1.30759	1.0323	XP_012164907.1 thioredoxin-2 [Bombus terrestris]
	1.92435	0.9942	XP_012173324.1 peptidoglycan-recognition protein 2-like [Bombus terrestris]
	2.08981	0.9104	XP_012163961.1 LOW QUALITY PROTEIN: putative cysteine proteinase CG12163 [Bombus terrestris]
	2.13343	0.893701	XP_003402792.1 general odorant-binding protein 56d-like [Bombus terrestris]
	1.47032	0.821675	XP_012171903.1 uncharacterized protein LOC105666492 isoform X3 [Bombus terrestris]
	1.88317	0.788475	XP_012164380.1 uncharacterized protein LOC105665776 [Bombus terrestris]
	1.32303	0.782125	XP_020721343.1 antichymotrypsin-2 [Bombus terrestris]
	1.67519	0.713476	XP_003395150.1 glutathione S-transferase-like [Bombus terrestris]
	1.40968	-0.81623	XP_012169463.2 LOW QUALITY PROTEIN: alaserpin [Bombus terrestris]
	2.07681	-1.13085	XP_003398424.1 serpin B3-like [Bombus terrestris]
	1.93961	-1.4091	XP_012170485.1 glyoxylate reductase/hydroxypyruvate reductase-like [Bombus terrestris]
	1.51741	-1.46265	XP_003394691.1 leucine-rich repeat-containing protein 15-like isoform X2 [Bombus terrestris]
	1.80021	-1.58278	ADB29130.1 hymenoptaecin, partial [Bombus terrestris]
	2.31214	-1.66655	XP_003393256.1 BMP-binding endothelial regulator protein-like [Bombus terrestris]
	3.09861	-1.93737	XP_003397885.1 uncharacterized protein LOC100647540 [Bombus terrestris]
	1.36594	-1.93827	XP_003397075.2 uncharacterized protein LOC100647299 [Bombus terrestris]
	1.55547	-2.00562	XP_003399869.1 uncharacterized protein LOC100644101 [Bombus terrestris]
	1.9068	-2.14727	XP_003397300.2 uncharacterized protein LOC100644683 [Bombus terrestris]
	3.46217	-2.6466	XP_012172912.1 pupal cuticle protein-like [Bombus terrestris]
	1.44082	-2.71545	XP_003394953.1 cuticle protein 16.5 isoform X1 [Bombus terrestris]
	3.13118	-2.80735	XP_003395541.1 probable phospholipid hydroperoxide glutathione peroxidase [Bombus terrestris]
	3.15248	-3.25723	XP_012173545.1 ejaculatory bulb-specific protein 3-like isoform X2 [Bombus terrestris]
	3.2346	-3.28948	XP_003394564.1 neurofilament heavy polypeptide [Bombus terrestris]
	3.51753	-3.37003	XP_003394129.1 probable chitinase 3 [Bombus terrestris]
	2.18303	-3.48076	XP_003401612.1 cuticle protein 2-like [Bombus terrestris]
	3.33153	-3.89954	XP_003395010.1 uncharacterized protein LOC100643115 [Bombus terrestris]
	2.13955	-4.37666	ADB29128.1 abaecin, partial [Bombus terrestris]
	3.93382	-4.75288	XP_003399812.1 uncharacterized protein LOC100647232 [Bombus terrestris]
