# Supplementary material for: Mating precedes selective immune priming which is maintained throughout bumblebee queen diapause
Source: BMC Genomics. 2019 Dec 10;20:959. doi: 10.1186/s12864-019-6314-9 (PMC6902353; doi:10.1186/s12864-019-6314-9)
Supplement: Supplementary file 3 — Additional file 3: Table S3. All ANOVA statistically significant proteins (FDR < 0.05) used for hierarchical clustering. [file 12864_2019_6314_MOESM3_ESM.xlsx]

## Sheet: Clusters
Mating precedes selective immune priming which is maintained throughout bumblebee queen diapause
Author list: Thomas J. Colgan, Sive Finlay, Mark. J.F. Brown, James C. Carolan
Table S3: All ANOVA statistically significant proteins (FDR <0.05) used for hierarchical clustering. Ten distinct clusters (A-J) each comprising proteins with similar abundance profiles were resolved. Protein catagories and functional annotations are provided.
Clusters	Protein ID	Category	SubCatagory	Functional annotation
Cluster A	XP_020722973.1	Structural	Muscular	Zinc finger;LIMtype
Cluster A	XP_012172948.1	Structural	Muscular	Calponin repeat;Calponin homology domain;Smooth muscle protein/calponin;CH domain superfamily
Cluster A	XP_003492178.1	Metabolism	Oxidation-reduction
Cluster A	XP_003394648.1	Metabolism	Mitochondrial function	Cytochrome c;class IA/ IB;Cytochrome clike domain;Cytochrome clike domain superfamily
Cluster A	XP_012174797.1	Structural	Cellular	Actindepolymerising factor homology domain;ADF/Cofilin;ADFH/Gelsolinlike domain superfamily
Cluster A	XP_020719545.1	Hypothetical	Unknown
Cluster B	XP_012173545.1	Olfaction	Ejaculatory bulb specific	Insect odorantbinding protein A10/Ejaculatory bulbspecific protein 3;Insect odorantbinding protein A10/Ejaculatory bulbspecific protein 3 superfamily
Cluster B	XP_003397885.1	Hypothetical	Unknown	Pheromone/general odorant binding protein;Pheromone/general odorant binding protein superfamily
Cluster B	XP_003394953.1	Structural	Cuticular
Cluster B	XP_012169463.2	Immune	Regulatory	Serpin family;Serpin;conserved site;Serpin domain;Serpin superfamily
Cluster B	XP_003399812.1	Hypothetical	Unknown	Single domain Von Willebrand factor type C domain
Cluster B	XP_003394129.1	Structural	Chitin-binding	Chitin binding domain;Chitin binding domain superfamily
Cluster B	XP_003401612.1	Structural	Cuticular
Cluster B	XP_003397075.2	Hypothetical	Unknown	Gamma interferon inducible lysosomal thiol reductase GILT;Sel1like repeat;Tetratricopeptidelike helical domain superfamily
Cluster B	XP_003394564.1	Structural	Neurological
Cluster B	XP_012172912.1	Structural	Cuticular
Cluster B	XP_003393256.1	Developmental	BMP
Cluster C	XP_012175414.1	Structural	Cellular
Cluster C	XP_012167632.1	Immune	Effector	Glycoside hydrolase family 16;Concanavalin Alike lectin/glucanase domain superfamily;Beta1;3glucanbinding protein;Nterminal;Beta1;3glucan recognition protein;Cterminal
Cluster C	XP_003397877.1	Olfaction	Unknown	Pheromone/general odorant binding protein;Pheromone/general odorant binding protein superfamily
Cluster C	XP_003396495.1	Olfaction	Ejaculatory bulb specific	Insect odorantbinding protein A10/Ejaculatory bulbspecific protein 3;Insect odorantbinding protein A10/Ejaculatory bulbspecific protein 3 superfamily
Cluster D	XP_020721343.1	Immune	Regulatory	Serpin family;Serpin;conserved site;Serpin domain;Serpin superfamily
Cluster D	XP_003397300.2	Hypothetical	Unknown	Carboxylesterase;type B;Carboxylesterase type B;active site;Alpha/Beta hydrolase fold
Cluster D	XP_003394838.1	Immune	Recognition	Leucinerich repeat;Leucinerich repeat;typical subtype;Leucinerich repeat domain superfamily
Cluster D	ADB29130.1	Immune	Effector
Cluster D	ADB29129.1	Immune	Effector
Cluster E	XP_003401209.1	Immune	Regulatory	Kazal domain;Kazal domain superfamily
Cluster E	XP_003397315.1	Immune	Detox	Superoxide dismutase;copper/zinc binding domain;Superoxide dismutase;copper/zinc;binding site;Superoxide dismutase (Cu/Zn) / superoxide dismutase copper chaperone;Superoxide dismutaselike;copper/zinc binding domain superfamily
Cluster E	XP_012164907.1	Immune	Detox	Thioredoxin;Thioredoxin domain;Thioredoxin;conserved site;Thioredoxinlike superfamily
Cluster E	XP_003401022.1	Hypothetical	Unknown
Cluster E	XP_012171151.1	Structural	Cuticular
Cluster E	XP_003392868.1	Olfaction	Ejaculatory bulb specific	Insect odorantbinding protein A10/Ejaculatory bulbspecific protein 3;Insect odorantbinding protein A10/Ejaculatory bulbspecific protein 3 superfamily
Cluster F	XP_012167824.1	Metabolism	Storage	Ferritin;Ferritin/DPS protein domain;Ferritinlike diiron domain;Ferritinlike superfamily;Ferritinlike
Cluster F	XP_012167818.1	Metabolism	Storage	Ferritin;Ferritin/DPS protein domain;Ferritinlike diiron domain;Ferritinlike superfamily;Ferritinlike
Cluster F	XP_012174896.1	Immune	Regulatory	Pacifastin domain;Pacifastin domain superfamily
Cluster F	XP_003402363.1	Immune	Signaling	Cystineknot cytokine;Spaetzle
Cluster G	XP_012164380.1	Hypothetical	Unknown	Domain of unknown function DUF4789
Cluster G	XP_003400660.1	Unknown	Unknown
Cluster G	XP_012172408.1	Metabolism	Mitochondrial function	ATPase;V1 complex;subunit S1
Cluster G	XP_012170987.1	Venom	Venom	Phospholipase A2 domain;Phospholipase A2;histidine active site;Phospholipase A2 domain superfamily
Cluster G	XP_020718756.1	Immune	Signaling	Serine proteases;trypsin domain;Peptidase S1A;chymotrypsin family;Peptidase S1;PA clan;Serine proteases;trypsin family;histidine active site;Proteinase;regulatory CLIP domain;Serine proteases;trypsin family;serine active site;Proteinase;regulatory CLIP domain superfamily
Cluster G	XP_003402792.1	Olfaction	Odorant binding	Pheromone/general odorant binding protein;Pheromone/general odorant binding protein superfamily
Cluster G	XP_012172397.1	Immune	Regulatory	Trypsin Inhibitorlike;cysteine rich domain;Serine protease inhibitorlike superfamily
Cluster G	XP_003401251.1	Immune	Regulatory	Trypsin Inhibitorlike;cysteine rich domain;Serine protease inhibitorlike superfamily
Cluster G	XP_003396525.1	Hypothetical	Unknown
Cluster G	XP_012170668.1	Immune	Effector	Glycoside hydrolase;family 22;Glycoside hydrolase;family 22;conserved site;Lysozymelike domain superfamily
Cluster G	XP_003393509.2	Hypothetical	Unknown
Cluster G	XP_012166489.1	Immune	Recognition	Lipocalin/cytosolic fattyacid binding domain;Apolipoprotein D;Calycin;Lipocalin family conserved site
Cluster G	XP_012174357.1	Hypothetical	Unknown	ApolipophorinIII
Cluster G	XP_003401213.2	Hypothetical	Unknown	Kazal domain superfamily
Cluster G	XP_003394861.1	Hypothetical	Unknown	Chitin binding domain;Chitin binding domain superfamily
Cluster G	XP_003394100.1	Immune	Effector	Invertebratetype lysozyme;EFHand 1;calciumbinding site;Lysozymelike domain superfamily
Cluster G	XP_003402888.1	Developmental	Neurogenesis	Immunoglobulin subtype 2;Immunoglobulin subtype;Immunoglobulinlike domain;Immunoglobulin Iset;Immunoglobulin;Immunoglobulinlike fold;Immunoglobulinlike domain superfamily;Zwei Ig domain protein zig8
Cluster G	XP_012170795.1	Immune	Effector	NacetylmuramoylLalanine amidase domain;Peptidoglycan recognition protein family domain;metazoa/bacteria;Peptidoglycan recognition protein;Peptidoglycan recognition protein;PGRPS;NacetylmuramoylLalanine amidase/PGRP domain superfamily
Cluster G	XP_012171903.1	Hypothetical	Unknown	C1q domain;Tumour necrosis factorlike domain superfamily
Cluster G	XP_012175299.1	Immune	Clotting	Sushi/SCR/CCP domain;Serine proteases;trypsin domain;Lowdensity lipoprotein (LDL) receptor class A repeat;Peptidase S1;PA clan;Serine proteases;trypsin family;histidine active site;Lowdensity lipoprotein (LDL) receptor class A;conserved site;Sushi/SCR/CCP superfamily;LDL receptorlike superfamily
Cluster G	XP_003400229.1	Immune	Recognition	MD2related lipidrecognition domain;Immunoglobulin Eset;ML domain;Npc2 like
Cluster G	XP_020722259.1	Cellular	Transcription
Cluster G	XP_020722610.1	Immune	Recognition	EGFlike domain;Cysteine rich repeat;tripleX;Growth factor receptor cysteinerich domain superfamily;EGFlike;conserved site
Cluster G	XP_012173324.1	Immune	Effector	NacetylmuramoylLalanine amidase domain;Peptidoglycan recognition protein family domain;metazoa/bacteria;Peptidoglycan recognition protein;Peptidoglycan recognition protein;PGRPS;NacetylmuramoylLalanine amidase/PGRP domain superfamily
Cluster G	XP_012176698.1	Metabolism	Lipid metabolism	Saposin Atype domain;Saposinlike type B;region 1;Saposin B type;region 2;Saposin B type domain;Saposin;Saposinlike
Cluster G	XP_020718755.1	Immune	Signaling	Serine proteases;trypsin domain;Peptidase S1A;chymotrypsin family;Peptidase S1;PA clan;Serine proteases;trypsin family;histidine active site;Proteinase;regulatory CLIP domain;Serine proteases;trypsin family;serine active site;Proteinase;regulatory CLIP domain superfamily
Cluster G	XP_003393343.1	Structural	Chitin-binding	Chitin binding domain;Chitin binding domain superfamily
Cluster H	XP_012175279.1	Unknown	Unknown	EB domain
Cluster H	XP_012163961.1	Metabolism	Proteolysis	Cystatin domain;Cysteine peptidase;cysteine active site;Peptidase C1A;papain Cterminal;Peptidase C1A;Cathepsin propeptide inhibitor domain (I29);Proteinase inhibitor I25;cystatin;conserved site;Cysteine peptidase;histidine active site;Cysteine peptidase;asparagine active site;Papainlike cysteine peptidase superfamily
Cluster H	XP_003401252.1	Immune	Regulatory	Trypsin Inhibitorlike;cysteine rich domain;Serine protease inhibitorlike superfamily
Cluster H	XP_003395667.1	Metabolism	Cholesterol transport	MD2related lipidrecognition domain;Immunoglobulin Eset;ML domain;Npc2 like
Cluster H	XP_012167732.1	Hypothetical	Unknown
Cluster H	XP_003398591.1	Hypothetical	Unknown
Cluster H	XP_003396228.1	Venom	Venom
Cluster H	XP_020718283.1	Metabolism		Peptidase M13;Peptidase M13;Nterminal domain;Peptidase M13;Cterminal domain;Metallopeptidase;catalytic domain superfamily
Cluster H	XP_003401781.1	Metabolism	Storage protein	Hemocyanin/hexamerin middle domain;Hemocyanin;Cterminal;Hemocyanin;Nterminal;Uncharacterised domain;dicopper centre;Hemocyanin/hexamerin;Immunoglobulin Eset;Hemocyanin;Nterminal domain superfamily;Hemocyanin;Cterminal domain superfamily
Cluster I	XP_003398056.1	Cellular	Transcription
Cluster I	XP_003395541.1	Immune	Detox	Glutathione peroxidase;Glutathione peroxidase active site;Glutathione peroxidase conserved site;Thioredoxinlike superfamily
Cluster I	XP_012167926.1	Immune	Signaling	Cystineknot cytokine;Spaetzle
Cluster I	C0HKX3.1	Immune	Effector
Cluster J	XP_003395010.1	Hypothetical	Unknown
Cluster J	XP_020718646.1	Hypothetical	Unknown
Cluster J	ADB29128.1	Immune	Effector	Abaecin;antimicrobial peptide
