# Supplementary material for: Mating precedes selective immune priming which is maintained throughout bumblebee queen diapause
Source: BMC Genomics. 2019 Dec 10;20:959. doi: 10.1186/s12864-019-6314-9 (PMC6902353; doi:10.1186/s12864-019-6314-9)
Supplement: Supplementary file 5 — Additional file 5: Table S4. Genomic coordinates for members of a novel haemolymph-associated gene family. [file 12864_2019_6314_MOESM5_ESM.xlsx]

## Sheet: hapa_family
Mating precedes selective immune priming which is maintained throughout bumblebee queen diapause
Author list: Thomas J. Colgan, Sive Finlay, Mark. J.F. Brown, James C. Carolan
Table S4: Genomic coordinates for members of a novel haemolymph-associated gene family. For each protein, the protein ID, NCBI gene description, NCBI gene symbol, as well as the genomic location (chromosome, start and end positions (bp)), the number of exonic regions of the underlying coding gene and length of prediced protein (aa).
Protein ID	NCBI gene description	NCBI gene symbol	Chromosome	HAHP Family member	Start position (bp)	End position (bp)	Number of exons	Length of protein (aa)
XP_003393186.2	Uncharacterized	LOC100644429	NC_015762.1	HAHP3	5857914	5866134	14	365
XP_020719545.1	Uncharacterized	LOC100644429	NC_015762.1	HAHP3	5857914	5866134	14	303
XP_003393266.1	Uncharacterized	LOC100643149	NC_015762.1	HAHP2	5851191	5855268	7	327
XP_003393207.1	Uncharacterized	LOC100645788	NC_015762.1	HAHP5	5754081	5757953	7	324
XP_003393256.1	BMP-binding endothelial regulator protein	LOC100652150	NC_015762.1	HAHP1	5749575	5753724	7	318
XP_020719579.1	Uncharacterized	LOC110119444	NC_015762.1	HAHP4	5867226	5869958	6	106
