# Supplementary material for: Mating precedes selective immune priming which is maintained throughout bumblebee queen diapause
Source: BMC Genomics. 2019 Dec 10;20:959. doi: 10.1186/s12864-019-6314-9 (PMC6902353; doi:10.1186/s12864-019-6314-9)
Supplement: Supplementary file 6 — Additional file 6: Table S5. Gene expression of the haemolymph-associated proteins in the bumblebee queen fat body. [file 12864_2019_6314_MOESM6_ESM.xlsx]

## Sheet: a_qualitative_expression
Mating precedes selective immune priming which is maintained throughout bumblebee queen diapause
Author list: Thomas J. Colgan, Sive Finlay, Mark. J.F. Brown, James C. Carolan
Table S5: Gene expression of the haemolymph-associated proteins in the bumblebee queen fat body. Estimated counts generated by the pseudoaligner kallisto for each queens generated by Amsalem et al. (2015).
a) Raw estimated gene-level counts for genes coding for haemolymph-associtaed proteins expressed in the fat bodies of bumblebee queens collected from pre, during and post-diapause.
		Sample ID
Gene ID	Gene description	SRR2396633	SRR2396634	SRR2396640	SRR2396641	SRR2396644	SRR2396648	SRR2396649	SRR2396650	SRR2396651	SRR2396652	SRR2396653	SRR2396654	SRR2396655	SRR2396656	SRR2396657	Mean estimated counts	Total estimated counts
LOC100647222	apolipophorins	87099	275	114310	156876	80892	63089	66323	62956	49077	62954	2600	35145	7918	10660	20058	54682.1	820232
LOC100646145	ejaculatory bulb-specific protein 3	6455	865	10713	7265	15412	18623	7958	6599	8837	11596	291440	50847	163853	98106	85174	52249.5	783743
LOC100650436	vitellogenin	5349	186	19960	43790	13758	76329	10601	12143	4304	15775	17273	263431	108509	111693	69970	51538.1	773071
LOC100631053	kazel-type serine proteinase inhibitor	15745	333	37549	16409	50340	36287	6527	7610	7409	19885	237799	41341	62064	67174	67846	44954.5	674318
LOC100650460	transferrin	14176.9	378.81	74816.9	104615	72745	20267.8	46914.9	51349	29128	85031	3173.99	7158.93	11371	5815.94	8589.96	35702.2	535533
LOC100647796	uncharacterized LOC100647796	10258	196	31647	29560	22255	21623	8275	8629	5742	21642	78300	56785	51175	54940	33501	28968.5	434528
LOC105666120	ferritin subunit	14820	915	29936	24433	32570	27909	25676	20560	17757	42620	31598	23041	31380	18203	15230	23776.5	356648
LOC100650745	hexamerin	41677	103	96594	83341	57177	9992	6667	2551	1578	7720	155	808	1113	1510	593	20771.9	311579
LOC100642807	icarapin-like	15764	1696	34200	27688	22833	16347	31872	25210	19076	33392	8002	17101	19972	12972	13082	19947.1	299207
LOC100646044	muscle-specific protein 20	9769	2522	23079	15065	30026	13364	37654	22966	20295	32721	18978	3734	9250	7625	6175	16881.5	253223
LOC100650230	chitinase-like protein Idgf4	23115	303	18326	18819	30678	18026	5674	6546	5588	10362	12821	16987	36973	15344	17332	15792.9	236894
LOC100643262	abscisic acid and environmental stress-inducible protein	9324	32	18975	15691	14506	263	48482	27075	22421	48539	28	17	17	29	22	13694.7	205421
LOC100648350	ferritin-3, chloroplastic	6469	539	13435	7055	14979	13208	9729	7153	6640	17682	23393	16041	18729	25234	20575	13390.7	200861
LOC100642443	leucine-rich repeat-containing protein 70	12699	80	13022	3813	53459	3976	9255	38308	33067	2880	12225	871	3997	3030	1705	12825.8	192387
LOC100652150	BMP-binding endothelial regulator protein	8896	1509	37531	36490	38333	5738	10057	15270	9550	13193	2605	1254	4374	1395	2352	12569.8	188547
LOC100643149	uncharacterized LOC100643149	4252.82	61.715	6605.38	5954.43	8163.48	18345.5	1108.94	625.78	855.991	2169.08	13678.2	11738.3	42007.3	20945.4	24388.8	10726.7	160901
LOC110119301	serine protease easter-like	9765.51	177.453	15967.8	12532.7	25208.1	9476.84	7038.04	6651.99	4780.08	13017.5	6785.92	10313	14065.7	12161.9	11101.5	10602.9	159044
LOC100651094	glycine-rich cell wall structural protein	20172	3248	9042	15038	26407	16736	11958	11902	13870	4785	725	6731	3556	2912	5795	10191.8	152877
LOC100646662	superoxide dismutase [Cu-Zn]	5274	1012	6560	4634	8080	7648	3471	2918	2738	6851	28492	16374	23960	17085	14861	9997.2	149958
LOC100644683	uncharacterized LOC100644683	19891	66	12034	10003	55353	1562	8448	16546	7318	5638	920	643	3297	1805	1322	9656.4	144846
LOC100648482	antichymotrypsin-2	2875.15	62.2536	1971.96	860.043	11068.8	7014.49	1960.98	2956.61	1412.25	2040.17	21331.7	7343.74	37050.3	25533.7	18611	9472.88	142093
LOC100649907	general odorant-binding protein 56d	8094	21	20694	11860	25302	7805	3534	3514	2416	11878	11703	4063	7324	4459	6847	8634.27	129514
LOC100646348	fibroin heavy chain	11356	1204	11197	11230	19412	7798	10398	12889	8664	9276	1537	9854	6101	4033	4453	8626.8	129402
LOC100645163	chitin binding protein	6983	124	5992	4376	14237	5188	6444	5944	5487	7234	19998	8483	14305	8300	7882	8065.13	120977
LOC100646273	muscle LIM protein 1	6298	1459	11591	15550	8589	8041	17524	11199	13048	9938	959	2703	3438	3219	3063	7774.6	116619
LOC100643798	prosaposin	7586	688	13429	9941	10593	9698	5716	4658	4304	9437	2284	8658	10405	6760	7489	7443.07	111646
LOC100644671	uncharacterized LOC100644671	13788	145	15879	19812	12957	14619	4739	3979	4731	5404	479	6951	2027	2718	3397	7441.67	111625
LOC100649270	MD-2-related lipid-recognition protein	5757	275	10058	7744	10356	9710	2423	1911	1540	5181	19230	9034	13604	7325	6460	7373.87	110608
LOC100644966	uncharacterized LOC100644966	6309	37	1631	424	4192	2170	1436	2390	1217	1311	39345	8118	16290	10423	10062	7023.67	105355
LOC100648602	uncharacterized LOC100648602	1533.62	88.0322	1939.07	2234.59	5176.78	3070.77	1058.34	1289.48	795.391	1384.52	25077.9	5174.5	20226.3	16970	13344.7	6624.26	99363.9
LOC100643423	trithorax group protein osa	6669	120	7616	8175	9066	8354	7603	6818	5598	9816	6483	5089	6955	4542	3876	6452	96780
LOC100651812	gamma-glutamyl hydrolase A	3246	12	312	50	5207	1455	131	186	191	103	17506	13743	14572	23409	13462	6239	93585
LOC100643923	leucine-rich repeat-containing protein 15	5816	869	3512	5021	3297	11033	5977	5543	7338	6457	1007	11505	6575	6092	7738	5852	87780
LOC100650722	glutathione S-transferase	5132	1502	7248	5520	6781	5868	4617	3757	5177	8160	7409	5787	11697	4548	4550	5850.2	87753
LOC100645263	chymotrypsin inhibitor	2788	210	5793	4012	9141	7680	2322	3217	1462	5890	8858	7838	7849	6302	6173	5302.33	79535
LOC100647662	beta-1,3-glucan-binding protein 1	9385.43	202.84	4292	4003.81	10576.1	7308.06	1539.02	1739.07	1166.93	1672.18	5070.45	8480.56	10868.8	6685.96	5916.57	5260.52	78907.8
LOC100648752	serine proteinase stubble	4987	885	3865	3166	7601	5332	4965	4259	4034	5534	3190	4566	6010	6166	5772	4688.8	70332
LOC100652275	putative cysteine proteinase CG12163	4291	798	5411	4017	5511	6650	2456	2215	2294	3355	2844	8071	10088	5878	6433	4687.47	70312
LOC100643526	thioredoxin-2	1888	484	2819	1427	4329	4067	1825	1419	1349	3362	15348	4927	6311	10126	7611	4486.13	67292
LOC100644627	heat shock protein beta-1	4977	1772	6581	7618	7202	9116	4023	3230	2825	3983	736	3735	4319	2557	3345	4401.27	66019
LOC100644886	omega-conotoxin-like protein 1	3987	386	4078	3634	11059	2347	5397	4116	4229	5526	6131	2710	4975	3886	2655	4341.07	65116
LOC100647892	neurofilament heavy polypeptide	5505	1560	4094	5566	4612	7549	6665	6111	7295	2607	505	2890	2784	2348	3405	4233.07	63496
LOC100646603	uncharacterized LOC100646603	2598	285	3838	2444	3758	2553	2415	1670	1973	2870	5150	8978	11787	6015	6963	4219.8	63297
LOC100644464	fibrillin-2	9996	232	2845	3152	8946	6157	3554	3704	5470	2476	794	5098	4704	2782	2268	4145.2	62178
LOC100644923	uncharacterized LOC100644923	7498	268	5341	7152	5864	7492	4237	4224	3977	2979	624	3883	1224	1653	2046	3897.47	58462
LOC100651307	serine protease inhibitor 3	115	4	17	16	61	264	23	20	23	11	32863	4055	9067	6958	4938	3895.67	58435
LOC100644450	serine protease inhibitor 88Ea	3624	177	3693	3141	6527	3165	6049	6396	3313	5136	1356	3077	3337	2958	2624	3638.2	54573
LOC100642297	lysozyme	3918.7	398	3512.98	3444	3052.68	4429	2195.95	2656	1400.24	3131.95	2207	6547	6441	4229	4846	3493.97	52409.5
LOC100648859	probable phospholipid hydroperoxide glutathione peroxidase	1073	74	6315	3806	4879	2565	4515	3797	2768	12239	1059	1105	944	4166	2606	3460.73	51911
LOC100631078	abaecin	1138	63	1209	554	24155	1114	4512	1496	1912	2089	9609	465	648	2020	591	3438.33	51575
LOC100651268	peptidoglycan-recognition protein 2	1864	13	5055	3825	6401	3775	806	522	402	2860	4893	3622	5106	5985	4982	3340.73	50111
LOC100644182	uncharacterized LOC100644182	2983	242	7654	5390	5541	2339	4851	4204	3197	6458	951	874	1245	1185	1221	3222.33	48335
LOC105667096	uncharacterized LOC105667096	3125	78	3031	2056	5596	2365	4004	2079	1553	2162	4388	3321	4691	6014	3217	3178.67	47680
LOC100642760	superoxide dismutase [Cu-Zn], chloroplastic	1738	149	4634	4125	4140	3139	1705	3014	1302	2612	6806	1713	4646	4202	3690	3174.33	47615
LOC100650854	lysosome-associated membrane glycoprotein 1	2115	398	3824	2392	3447	3255	1146	1114	1021	2237	5217	4431	7309	5396	3913	3147.67	47215
LOC105666621	27 kDa hemolymph protein	1374	173	6952	4698	4674	4635	2169	2021	1494	4893	2136	1954	3376	2399	1479	2961.8	44427
LOC100647540	uncharacterized LOC100647540	4719	53	15264	9407	7950	1540	1071	635	361	1080	392	83	171	178.392	239	2876.23	43143.4
LOC100648833	alaserpin	1734.06	226.012	3848.2	3701.58	9906.33	1760	1884.98	2131.89	2806.71	1716.54	3019.37	1635.93	3599.9	2839.57	2208.93	2868	43020
LOC100652008	uncharacterized LOC100652008	1604	98	4305	1944	4074	5284	2148	2457	1252	6656	2027	2003	2746	3174	2747	2834.6	42519
LOC100650789	uncharacterized LOC100650789	1101.52	124.858	3827.13	3346.97	2474.07	1617.99	7250.61	5636.96	2975.25	7913.92	987	701	954.993	921.98	836.976	2711.42	40671.2
LOC100643802	ecdysteroid-regulated 16 kDa protein	2083	270	2470	2236	3490	2437	1353	1472	1298	2262	5480	2584	4740	3334	2029	2502.53	37538
LOC100645190	membrane metallo-endopeptidase-like 1	7373	79	164	1178	2808	682	659	453	143	46	167	3107	7125	7323	4398	2380.33	35705
LOC100643436	cofilin/actin-depolymerizing factor homolog	1528	542	2474	1849	2586	1975	2699	2183	2395	3165	2976	2191	3427	2039	2166	2279.67	34195
LOC100650078	uncharacterized LOC100650078	2908	250	5013	2824	3964	4146	586	401	823	810	1795	2960	2649	1925	2290	2222.93	33344
LOC100648549	cytochrome c	464	264	279	173	836	3901	229	195	185	372	6215	1345	4225	6183	3766	1908.8	28632
LOC105666394	peptidoglycan-recognition protein SC2	1270	17	3274	2805	3078	2745	687	469	574	1490	2800	2254	2425	1856	1808	1836.8	27552
LOC100652073	serine protease easter	2610	182	3099	2453	3064	2357	1554.71	1432	754	1935	1278	1397	2436	1269	1374	1812.98	27194.7
LOC100648607	phenoloxidase 2	2188	5	934	1357	13650	158	862	1555	392	186	844	1361	1866	666	725	1783.27	26749
LOC105666492	uncharacterized LOC105666492	2048	344	2397	2018	1445	4275	1956	722	1008	850	495	2908	1328	1344	1604	1649.47	24742
LOC100645101	inducible metalloproteinase inhibitor protein	552	11	1412	1065	1847	944	898	788	352	2261	2304	1744	2644	2414	1284	1368	20520
LOC100650221	four-domain proteases inhibitor	675	489	1696	1133	2886	955	1161	1166	459	1173	2606	684	1022	1511	1612	1281.87	19228
LOC100645349	spermine oxidase	1626	16	769	633	1613	1540	425	206	180	386	1893	1696	3484	2283	2145	1259.67	18895
LOC100651882	apolipoprotein D	1030	185	1453	1019	2698	1217	825	665	538	941	1512	1082	1630	1413	1293	1166.73	17501
LOC100642504	trichohyalin	2023	134	2282	2172	1680	2399	944	764	652	1055	62	573	224	345	533	1056.13	15842
LOC100650345	ejaculatory bulb-specific protein 3	235	27	3446	861	911	333	1740	1483	595	4158	565	109	165	237	374	1015.93	15239
LOC100645857	centromere-associated protein E	538.348	32	641.891	370.26	796.707	1714.27	207.395	128.591	126	229	1174.92	2589.11	1370.25	2874.42	1860.35	976.9	14653.5
LOC100646562	V-type proton ATPase subunit S1	585	105	870	507	895	1010	654	593	582	1015	1811	1197	1609	1737	1329	966.6	14499
LOC100648263	acyl-CoA-binding protein	1035	94	1131	670	1496	1456	391	326	377	504	1325	1067	1465	1756	1326	961.27	14419
LOC100646646	modular serine protease	750	82	1168	703	2488	1049	565	495	287	698	963	832	1170	1634	1081	931	13965
LOC100648126	angiotensin-converting enzyme	948.725	57.7115	570.289	825.07	759.125	1092.42	541.585	615.445	486.497	522.679	520.753	1413.4	2785.14	1148.17	1439.74	915.12	13726.8
LOC100650483	uncharacterized LOC100650483	441	65	876	484	1229	920	289	206	189	490	1597	1138	1561	2160	1470	874.33	13115
LOC100642980	hemocytin	1682	328	1704	2626	1589	1602	556	546	436	409	91	553	107	191	352	851.47	12772
LOC100650821	probable pterin-4-alpha-carbinolamine dehydratase	309	15	814	391	1352	511	272	187	165	552	2856	367	763	1668	1235	763.8	11457
LOC100647974	leukocyte elastase inhibitor	366	87	369	313	478	458	3593	2479	1487	951	30	273	193	166	191	762.27	11434
LOC100649284	lysozyme 2	1381	154	1315	874	724	584	516	1091	1165	497	975	703	564	370	146	737.27	11059
LOC100644491	furin-like protease 2	926	68	955	1195	856	893	1249	1417	1219	850	30	282	90	181	364	705	10575
LOC100643414	protein spaetzle	1039	130	911	519	2002	576	106	125	77	349	683	790	851	1195	734	672.47	10087
LOC100645203	uncharacterized LOC100645203	739	71	1898	1232	973	508	747	490	361	765	636	191	562	247.608	215	642.37	9635.61
LOC100647232	uncharacterized LOC100647232	371	38	923	832	803	706	1554	725	747	1060	184	239	392	214	276	604.27	9064
LOC100643514	ejaculatory bulb-specific protein 3	233	13	634	222	1157	414	43	32	33	50	1154	298	559	1456	1695	532.87	7993
LOC100643391	zwei Ig domain protein zig-8	854	6	1057	898	1443	745	179	244	168	298	266	394	313	214	317	493.07	7396
LOC100649004	protein draper	298.963	120.777	360	379.817	430.45	521.561	746.054	670.094	614.767	665.294	149	565.076	408.015	284.906	453.537	444.55	6668.31
LOC100644697	DE-cadherin	337	321	291	481	233	316	929	1022	1132	593	10	305	84	126	357	435.8	6537
LOC100650183	uncharacterized LOC100650183	572	98.5296	509.73	490	136.413	470.253	821	666.989	627	537	142.619	134.235	729.825	309.249	239.633	432.3	6484.48
LOC100644982	chymotrypsin inhibitor	250	26	610	331	580	259	364	563	260	799	114	123	1335	142	589	423	6345
LOC100651052	glyoxylate reductase/hydroxypyruvate reductase	279	52	252	316	470	912	189	173	126	166	738	478	932	669	514	417.73	6266
LOC100649847	protein NPC2 homolog	84	19	237	229	221	251	78	86	78	352	391	337	404	2288	1101	410.4	6156
LOC100645985	cuticle protein 16.5	262	292	662	761	787	645	385	86	170	156	72	154	386	96	386	353.33	5300
LOC100650315	division abnormally delayed protein	562	85	612	683	431	420	401	418	487	307	23	272	131	101	245	345.2	5178
LOC100642795	peritrophin-1	15	18	9	11	1	75	29	7	9	219	95	61	2966	31	747	286.2	4293
LOC100643997	prion-like-(Q/N-rich) domain-bearing protein 25	76	35	61	51	93	90	82	110	137	119	217	726	636	887	886	280.4	4206
LOC100646544	uncharacterized LOC100646544	28.7044	8	70.8793	62.6622	220.874	484.209	42.5666	25.475	25	51.274	1383.99	367.342	952.972	156.893	160.889	269.45	4041.73
LOC100643438	protein unzipped	168	119	159	215	172	357	426	339	413	166	10	310	112	186	265	227.8	3417
LOC105666408	phospholipase A2-like	4	9	2	1	0	5	8	6	2	8	48	18	503	1307	1334	217	3255
LOC100647299	uncharacterized LOC100647299	180	55	214	203	244	411	187	158	146	142	161	160	305	213	247	201.73	3026
LOC105665776	uncharacterized LOC105665776	108.255	11	99.0246	84.0698	144.077	153.091	51.6524	57.6372	48.7347	78.0244	612.813	242.59	431.923	381.571	248.247	183.51	2752.71
LOC100644101	uncharacterized LOC100644101	1559	5	15	6	59	82	6	18	77	18	255	207	48	47	38	162.67	2440
LOC100646920	uncharacterized LOC100646920	101	14	389	307	376	135	107	71	56	126	145	112	156	78	129	153.47	2302
LOC100645788	uncharacterized LOC100645788	77	4	248	203	237	82	111	124	121	190	134	75	102	156	93	130.47	1957
LOC100643115	uncharacterized LOC100643115	64	18	0	21	0	11	23	863	281	399	0	0	1	2	14	113.13	1697
LOC110119282	uncharacterized LOC110119282	19	6	50	37	424	11	115	385	144	49	1	12	11	86	87	95.8	1437
LOC100649983	uncharacterized LOC100649983	111	30	80	181	118	114	55	95	29	53	22	41	93	37	29	72.53	1088
LOC100645147	protein spaetzle	36	7	115	85	44	152	54	17	40	101	74	74	70	78	78	68.33	1025
LOC100643150	peritrophin-1	30	0	2	1	1	24	23	9	4	396	141	31	1	94	53	54	810
LOC100643032	protein obstructor-E	2	2	3	2	1	2	6	5	10	6	0	0	1	0	3	2.87	43
LOC105666605	pupal cuticle protein	0	4	0	0	0	0	11	4	5	4	1	0	0	0	1	2	30
LOC100643049	uncharacterized LOC100643049	0	2	1	0	2	0	3	1	2	5	0	0	0	0	1	1.13	17
LOC100650058	cuticle protein 2	0	0	0	0	3	2	2	1	1	2	1	0	0	0	0	0.8	12
LOC100645188	apidermin 3	0	1	0	0	1	2	1	1	1	1	1	2	0	0	0	0.73	11
LOC105666434	cuticle protein 38	0	0	0	0	0	0	0	2	0	0	0	0	0	0	1	0.2	3
LOC100642993	uncharacterized LOC100642993	0	0	1	0	0	0	0	0	0	0	0	0	0	0	0	0.07	1

## Sheet: b_raw_estimated_counts
Mating precedes selective immune priming which is maintained throughout bumblebee queen diapause
Author list: Thomas J. Colgan, Sive Finlay, Mark. J.F. Brown, James C. Carolan
Supporting Table S5: Gene expression of the haemolymph-associated proteins in the bumblebee queen fat body. Estimated counts generated by the pseudoaligner kallisto for each queen generated by Amsalem et al. (2015).
b) Raw estimated gene-level counts for fat bodies of queens collected pre, during and post-diapause.
	Sample ID
Gene ID	SRR2396633	SRR2396634	SRR2396640	SRR2396641	SRR2396644	SRR2396648	SRR2396649	SRR2396650	SRR2396651	SRR2396652	SRR2396653	SRR2396654	SRR2396655	SRR2396656	SRR2396657
Def	148	7	43	17	543	27	24	19	24	1	675	22	83	129	60
F1	0	0	0	0	0	0	4	2	4	7	0	0	0	1	0
F2	0	0	0	0	0	0	3	2	4	1	0	0	0	0	0
F3	0	0	1	0	0	0	2	0	0	0	0	0	0	0	0
fem	187	48	257	207	198	209	118	123	122	135	7	85	38	75	100
Kr-h1	25	141	20	12	15	97	316	381	106	212	31	197	206	108	159
LOC100628631	1173	326	990	1221	1481	1008	859	873	1186	782	343	607	1261	440	721
LOC100631053	15745	333	37549	16409	50340	36287	6527	7610	7409	19885	237799	41341	62064	67174	67846
LOC100631054	553	206	945	669	818	1050	1308	1128	1261	1166	191	500	466	476	529
LOC100631058	698	39	233	135	134	81	947	634	841	607	102	308	75	66	206
LOC100631059	1294	546	2171	2062	2636	1872	9828	7939	5010	5719	327	928	808	668	880
LOC100631060	429	39	107	78	149	142	217	224	283	365	4	121	29	33	121
LOC100631064	225	48	412	280	319	337	332	270	251	458	124	188	227	217	213
LOC100631065	75	29	141	86	170	176	25	24	22	49	472	209	404	301	232
LOC100631066	4332	677	5666	3137	7055	5564	6669	5633	4928	7471	6930	3978	4320	6264	4657
LOC100631067	10	57	20	19	5	9	73	130	128	63	0	1	2	4	4
LOC100631070	30	24	47	14	21	22	31	30	341	26	27968	7361	103609	48583	6782
LOC100631072	906	253	1437	968	1653	1316	1441	1153	776	1117	396	883	934	1125	874
LOC100631073	205	50	242	229	197	220	506	436	689	424	1	126	59	67	144
LOC100631077	4780	775	5429	2899	5558	5290	6134	5189	5014	6526	6018	2901	4865	4244	3535
LOC100631078	1138	63	1209	554	24155	1114	4512	1496	1912	2089	9609	465	648	2020	591
LOC100631080	813	394	928	897	1026	1473	1474	1142	1531	912	417	648	879	718	720
LOC100631082	481.103	179	350.803	442.426	187.065	233.361	489.356	313.514	739.492	160.179	34.0264	502.873	57	113.041	406
LOC100631084	29974	6792	30328	25797	32786	39923	32475	27054	32421	29740	17211	23043	41051	16899	20575
LOC100631086	2	1	0	1	0	0	9	9	5.50642	0	0	0	2	1	3
LOC100631087	810	590	1196	1165	1307	5223	1279	862	993	882	3047	2710	13778	3118	4019
LOC100631088	5328.93	398.441	18709	25346.6	6641.8	39140.9	49423.5	38398.6	34887.3	44960.7	66.2497	808.793	342.465	2225.61	136.268
LOC100631089	0	0	0	0	2	0	0	1	2	0	0	0	0	4	0
LOC100631090	626	153	1165	743	1117	985	474	351	426	815	1073	994	1235	1379	1166
LOC100631091	273.259	106.112	263.984	396.757	185.216	331.013	298.618	293.719	397.931	169.755	14	171.249	62	65	120
LOC100631092	265	137	259	331	228	236	685	587	946	616	17	160	98	82	156
LOC100631093	270	76	353	262	389	405	599	424	427	759	198	285	365	354	360
LOC100631094	95	22	192	89	221	181	82	72	69	147	208	213	268	390	242
LOC100631095	0	0	0	1	0	1	3	2	4.49358	2	1	0	0	0	1
LOC100642190	272	66	446	392	298	321	553	457	541	571	91	303	259	169	216
LOC100642191	889	138	737	609	612	379	1158	1009	883	1247	44	398	137	188	293
LOC100642192	377	103	496	375	411	469	786	750	841	832	99	559	275	354	402
LOC100642193	4	1	9	9	6	7	26	22	18	9	0	2	0	0	5
LOC100642194	29	5	33	27	21	14	29	41	32	35	2	16	5	6	11
LOC100642195	148	55	194	165	189	194	227	206	169	189	35	170	154	145	173
LOC100642196	1969.97	369.937	1442.85	3098	580	1049	2703.85	2468.95	4421.86	742.35	8	590	74	70.3301	279.933
LOC100642197	204	47	340	199	390	385	238	198	260	426	248	359	533	518	422
LOC100642198	51	6	6	14	9	12	19	21	6	11	38	26	118	20	26
LOC100642199	12	3	10	8	16	9	117	72	123	90	0	8	1	4	4
LOC100642200	596	98	978	746	647	621	468	511	386	605	95	581	501	308	428
LOC100642201	107	38	174	99	206	175	158	124	102	236	228	206	308	290	220
LOC100642202	0	0	0	0	0	0	1	2	1	1	0	0	0	0	0
LOC100642203	7	53	14	23.0092	8	6	57	79	83	43	3	198	91	104	202
LOC100642204	81	23	134	80	152	171	69	89	48	98	85	85	141	236	157
LOC100642205	38	18	31	27	29	21	49	30	106	35	0	37	1	6	58
LOC100642206	412	78	658	373	655	786	270	234	246	343	1544	911	645	1452	933
LOC100642207	199	23	338	186	411	299	178	177	124	362	234	269	317	595	483
LOC100642208	0	0	0	0	0	1	3	0	2	0	0	1	0	0	1
LOC100642209	4	2	10	4	4	2	10	16	9	4	8	224	204	132	178
LOC100642211	182	167	201	212	183	169	463	403	483	320	8	107	78	63	148
LOC100642212	125	222	128	128	60	54	187	193	140	100	7	77	17	13	53
LOC100642213	307	103	508	374	416	483	946	754	653	913	143	597	328	487	502
LOC100642214	35	6	43	25	39	38	81	49	82	90	26	73	66	93	106
LOC100642216	60	2	51	29	50	6	307	386	42	255	0	5	0	3	9
LOC100642217	173.685	20	198.735	120	204	254	144.443	157	90.8324	142	59	125.944	128	130.67	150
LOC100642218	1264	326	1340	805	1480	1854	1021	953	1066	1743	1695	2563	2563	4125	2185
LOC100642219	543	92	569	929	806	795	1166	1308	1481	1241	9	224	61	32	122
LOC100642220	273	44	484	262	621	664	265	248	211	395	2001	511	848	1286	758
LOC100642221	277	40	515	259	540	663	306	226	189	456	773	413	484	1101	715
LOC100642223	630	129	1133	793	1305	1560	608	529	494	899	2539	1007	2495	1305	1045
LOC100642224	1159	358	1603	1140	1575	2158	1031	923	956	1442	2221	2985	4660	2622	2360
LOC100642225	60	17	98	57	97	129	78	83	30	72	104	134	170	193	127
LOC100642226	628	98	866	543	2878	510	3146	2308	1359	1668	122	324	399	279	280
LOC100642227	27	5	36	26	35	35	255	138	184	235	8	22	19	14	29
LOC100642228	96	22	94	47	86	95	283	234	346	315	13	90	36	46	88
LOC100642229	381.177	67	316.188	225.918	289	246.805	728.355	565.947	620.781	962	28.7999	400.35	78.9908	214.894	295.638
LOC100642230	136	28	211	95	219	345	65	43	43	103	363	252	266	495	313
LOC100642232	3	0	0	0	0	1	0	0	0	0	0	0	0	1	0
LOC100642233	0	4	0	0	1	0	22	13	18	17	0	1	0	0	0
LOC100642234	173	66	331	237	270	285	202	168	145	261	120	316	348	410	295
LOC100642235	1147	258	1189	1183	864	1186	354	322	260	262	95	489	404	363	571
LOC100642236	0	0	2	0	3	0	1	1	0	0	1	1	1	3	1
LOC100642237	0	0	0	0	0	0	2	0	0	2	0	0	0	0	0
LOC100642238	0	0	1	1	0	0	0	3	2	1	0	0	3	1	0
LOC100642239	0	0	0	3	0	0	0	1	2	1	0	0	1	0	0
LOC100642240	669	141	592	704	418	569	646	570	780	489	89	619	348	220	448
LOC100642241	571	378	550	580	586	375	716	743	846	635	19	259	112	91	270
LOC100642242	7.08765	0	1.28224	2.42417	2.42425	3.51125	23.5185	10.3222	51.8497	17.2182	56.4609	3.62708	97.7649	44.4069	21.3431
LOC100642243	338	135	430	428	507	451	380	300	233	455	265	719	450	577	493
LOC100642244	124	89	99	131	73	66	208	251	194	113	5	26	19	20	39
LOC100642245	116	20	146	110	108	119	498	373	527	445	26	111	59	105	133
LOC100642246	289.246	58.1744	547.87	259.091	541.238	478.31	435.057	429.953	397.507	674.006	362.402	390.824	431.621	644.122	524.084
LOC100642247	213	61	335	276	361	356	486	403	453	721	135	253	382	291	300
LOC100642248	0	0	0	0	0	0	0	1	1	0	0	0	1	0	0
LOC100642249	121	28	233	120	296	280	118	99	59	198	461	280	350	497	353
LOC100642250	1486	362	1519	1411	1145	1528	3063	3206	2414	2463	214	285	511	290	322
LOC100642251	127	24	207	162	239	228	253	215	228	399	191	236	243	333	311
LOC100642252	47	9	45	52	27	30	66	74	132	42	2	16	5	9	12
LOC100642253	76	16	160	100	140	136	67	69	45	87	56	123	118	182	140
LOC100642254	72	27	91	66	94	103	107	98	115	146	22	108	49	126	115
LOC100642255	217	72	447	206	466	390	301	223	281	443	263	333	472	458	416
LOC100642256	808	145	1468	1092	1779	1402	395	381	336	643	1577	1585	2145	2184	1373
LOC100642257	0	0	0	0	0	0	0	0	0	0	0	17	2	6	7
LOC100642258	105.472	26	181.005	110	176	191.527	118	113.152	101	191.372	81.9776	139.007	195.599	244	239.892
LOC100642259	20.3255	6.92458	68.4358	27.7259	90.5656	75.7689	43.9726	42.3085	22.8087	33.9048	328.382	50.9789	159.388	161.152	85.0483
LOC100642260	168	117	199	154	146	179	645	633	677	625	15	63	66	84	130
LOC100642261	1997	232	2192	2169	2235	2373	909	814	703	859	506	1322	1174	831	1108
LOC100642262	234	66	442	277	396	379	229	184	154	401	128	346	299	416	336
LOC100642263	831.592	153.656	641.01	695.578	849.137	937.365	447.297	375.141	329.681	564.71	986.028	1312.96	2087.71	812.555	847.535
LOC100642264	460	214	605	443	690	512	777	606	542	508	84	254	391	267	403
LOC100642265	44	6	81.6844	30	87	71	124.03	96	79.7111	76.7411	4	17	48	47	62
LOC100642267	379.389	58	568.201	332.177	555	516.434	203.27	167	125	260.171	193.631	345	389	513	348
LOC100642268	8	3	9	3	11	9	8	4	4	8	9	0	5	8	6
LOC100642269	8	1	17	6	10	20	9	5	8	15	9	44	15	39	24
LOC100642270	242	42	257	376	133	142	684	557	670	297	40	134	97	94	203
LOC100642271	149	37	253	134	354	331	422	341	406	936	543	371	464	816	654
LOC100642272	8978	2340	5341	5519	6325	10085	1666	2907	1889	927	28890	29635	57414	13971	17656
LOC100642273	137	67	173	131	186	210	280	232	271	352	72	177	212	168	233
LOC100642274	101	9	184	85	230	185	75	65	48	160	539	177	243	457	370
LOC100642275	0	0	3	1	0	0	0	1	0	0	0	0	0	0	0
LOC100642277	56	83	77	72	88	47	235	241	190	83	7	98	23	44	87
LOC100642278	313	84	349	271	289	284	672	510	516	808	84	362	81	250	233
LOC100642279	24	36	14	26	5	29	103	99	62	29	0	4	0	1	1
LOC100642280	294	67	446	363	406	567	342	231	394	454	166	537	426	551	435
LOC100642281	974.861	115.544	825.541	781.619	720.157	768.762	1985.33	2169.44	1438.29	1547.35	52.1898	469.755	132.165	264.245	360.709
LOC100642282	348	61	599	321	787	658	197	147	145	366	2322	777	1166	1691	1212
LOC100642283	144	16	318	147	268	308	168	139	124	255	118	280	296	655	399
LOC100642284	449	96	723	523	571	677	641	462	500	801	130	505	607	598	495
LOC100642285	348	80	693	358	655	1227	418	372	356	413	898	669	1137	1416	854
LOC100642287	408	87	889	319	1137	745	584	463	405	1194	4467	944	2256	3077	2159
LOC100642288	26	9	3	6	24	28	14	40	27	17	4	21	237	5	99
LOC100642289	24	7	29	49	18	29	27	31	36	44	9	103	29	75	57
LOC100642290	90	32	56	37	63	29	114	122	120	160	21	148	37	61	91
LOC100642291	416	144	497	399	461	603	259	193	185	312	261	494	636	478	526
LOC100642292	2	0	2	2	3	1	4	5	3	9	0	1	2	0	2
LOC100642293	56	50	70	102	24	49	144	165	129	99	0	22	8	7	13
LOC100642294	709	264	986	663	1073	1655	750	554	595	1035	1461	1027	1769	1765	1326
LOC100642295	8615	169	1511	2232	5290	1544	2000	2764	2109	1294	25	204	80	93	159
LOC100642296	6	50	23	14	18	53	25	14	17	23	45	82.9913	29	22	27
LOC100642297	3918.7	398	3512.98	3444	3052.68	4429	2195.95	2656	1400.24	3131.95	2207	6547	6441	4229	4846
LOC100642298	0	0	0	0	0	0	6	5	2	3	0	1	0	0	0
LOC100642299	1158	729	1200	1525	999	1030	2863	2317	2913	1112	93	794	481	534	843
LOC100642300	1280.25	454	1422.35	1599.32	1155.08	1329.9	1629.49	1555	1627	1388.54	68	709	530	423	838.606
LOC100642301	117	16	179	100	177	303	100	80	67	198	92	163	211	294	286
LOC100642302	2	2	1	0	1	1	4	7	2	1	0	0	0	0	1
LOC100642303	1019	187	1408	901	1322	1468	583	564	578	851	517	1483	1866	1099	1214
LOC100642304	81	13	129	68	164	141	60	46	25	111	160	152	125	327	239
LOC100642305	247	35	257	295	177	319	656	572	594	518	13	154	69	96	192
LOC100642306	18	3	31	36	35	24	37	36	32	34	12	85	33	18	44
LOC100642307	369	42	617	328	588	556	208	215	162	459	190	401	378	443	392
LOC100642308	267.505	56.143	604.363	331.354	550.422	391.9	274.11	271.908	211.362	363.279	216.866	336.858	478.867	592.254	583.447
LOC100642309	974	312	1341	769	1338	1705	1383	1231	1149	1860	1042	774	1139	990	1178
LOC100642311	97	21	119	96	101	182	49	50	47	47	75	134	90	142	77
LOC100642312	140	29	232	146	236	275	99	82	79	122	192	220	335	253	212
LOC100642313	267	68	505	261	633	556	523	414	440	956	1330	646	1002	1629	1323
LOC100642314	172	44	277	182	301	213	401	360	324	732	107	343	242	320	298
LOC100642315	235	111	351	148	443	428	346	232	233	560	338	353	463	822	607
LOC100642316	139	54	190	170	210	293	210	128	165	219	94	114	212	112	139
LOC100642318	966.747	468.212	1011.77	806.274	1110.68	1052.08	1282.81	1147.73	1303.19	1421.14	113.789	408.365	407.097	408.292	479.033
LOC100642319	323.804	103.242	376.078	401.133	292.275	330.93	541.453	446.73	643.111	502.631	21	172.262	78.084	79.0408	185.598
LOC100642320	462	139	508	522	402	428	818	641	666	801	15	352	185	190	392
LOC100642321	41	44	120	227	248	3222	65	53	32	21	281	1537	975	1432	1840
LOC100642322	28	105	44	41	35	10	140	161	100	156	1	21	20	21	18
LOC100642323	96	18	165	121	149	104	180	146	135	237	86	126	231	242	187
LOC100642324	234	46	221	126	246	112	187	153	62	154	10	6	80	31	16
LOC100642325	0	0	2	0	0	1	22	28	20	8	0	2	1	4	5
LOC100642326	615.305	80.7433	1157.55	550.243	1636.33	1490.23	326.891	258.451	234.042	660.629	12574.8	1812.39	3933.62	4340.57	2772.47
LOC100642327	144	46	206	127	179	234	233	223	205	370	46	195	129	256	258
LOC100642328	672	42	683	776	672	888	664	662	208	641	101	1139	189	357	592
LOC100642329	93	7	118	77	81	92	125	97	108	193	28	72	58	67	57
LOC100642330	39.6744	7	27	45.2939	41	73.1999	95.7107	52.2548	48.4814	48.6959	20	44.8591	24	37	32
LOC100642332	1982	382	3522	3067	2204	2877	2790	2363	2877	2418	488	1547	1042	1101	1259
LOC100642333	628	322	665	883	536	470	2081	2203	2982	2165	11	160	52	60	152
LOC100642334	11	4	9	7	7	6	88	45	42	47	5	12	3	9	32
LOC100642335	225	52	310	195	371	429	320	286	225	518	299	399	336	589	413
LOC100642336	1751	82	8002	3784	7671	2168	517	492	404	1030	1779	700	2285	3283	2170
LOC100642337	69.0908	13.0778	173.313	68.243	137.236	139.211	128.725	101.333	126.917	180.74	223.286	253.217	317.515	251.307	162.325
LOC100642338	34.5516	29	33.6212	41	22	13.8846	124.037	79.4904	206.689	41.2748	0	27.8528	0	2.33875	24.5794
LOC100642339	1688	148	1689	1427	3407	2891	1326	1515	1705	1732	801	3653	4223	2397	2431
LOC100642340	301	28	175	177	287	1534	196	141	264	217	1188	3229	2989	1751	1671
LOC100642341	84	10	134	52	156	121	60	56	22	94	256	151	88	403	258
LOC100642342	418	75	847	386	985	722	217	152	184	438	919	665	913	1498	1088
LOC100642344	133	56	187	127	148	193	321	318	421	460	77	92	391	129	182
LOC100642345	105.026	34	202.802	137.5	260.467	186.222	169.18	161.161	116.074	218.082	256.663	243.177	267.6	509.908	379.456
LOC100642346	114	20	191	96	223	209	73	56	85	113	548	265	259	483	365
LOC100642347	245	63	470	323	468	596	116	100	76	168	615	562	366	868	576
LOC100642348	160	31	312	113	375	399	171	105	163	264	617	348	401	1145	856
LOC100642349	1637	226.581	1771.86	1190	2021	2630	4405	3530	2970.82	3576	455	1276	1060	1581	971
LOC100642350	1	0	4	2	2	1	18	15	20	13	1	5	2	5	7
LOC100642351	0	0	2	0	0	0	18	8	6	8	0	4	0	1	0
LOC100642353	584	192	613	872.986	560	679	978	967	788	638	24	330	155	126	232
LOC100642354	2	1	1	3.38507	2	2	6.17497	6.19018	3.10647	7	2	6	6	6	2
LOC100642355	4	0	9	5	14	8	10	7	13	19	1	22	45	14	28
LOC100642356	893	173	1264	1032	1253	1538	574	520	536	665	196	1217	785	987	995
LOC100642357	360.629	166.38	599.74	513.115	374.243	220.325	706.971	632.989	732.332	453.398	22	197.688	124.238	121.104	145.246
LOC100642358	270	34	200	29	454	80	103	12	98	29	21	80	144	88	212
LOC100642359	6	0	5	2	12	5	7	5	10	10	5	3	3	7	7
LOC100642360	35	11	33	29	25	34	27	31	20	20	8	32	49	16	25
LOC100642361	63	23	158	75	142	90	209	170	175	405	71	98	110	153	121
LOC100642362	408	104	745	550	723	522	594	433	420	921	143	425	390	525	486
LOC100642363	327	75	402	344	354	384	436	383	414	463	62	258	252	228	261
LOC100642364	909	205	1560	899	1447	1569	764	625	627	948	983	1382	2416	2068	1612
LOC100642365	72	26	124	71	102	120	104	96	173	128	59	95	112	112	134
LOC100642366	1078	122	1011	651	926	712	929	812	755	1159	73	794	119	484	601
LOC100642367	1	0	3	2	2	5	0	1	0	0	1	6	2	2	4
LOC100642368	114.404	6	58.684	61.3561	92.3663	181.683	98.8926	110.263	124.544	218.012	90.5387	91.2674	66.5785	102.571	64.6317
LOC100642370	70	16	67	50	90	82	59	24	39	55	89	82	92	102	99
LOC100642372	61	35	94	57	73	99	121	103	117	151	21	92	77	141	110
LOC100642373	48	8	93	37	103	69	28	26	25	76	137	77	71	275	209
LOC100642374	64	238	54	74	40	100	275	244	318	173	4	39	19	18	46
LOC100642375	61	52	139	77	149	174	235	197	255	376	64	194	230	441	421
LOC100642376	886	179	1383	757	1500	1403	313	267	260	550	7681	3193	4692	5215	4067
LOC100642377	5	0	8	4	3	2	4	6	3	1	0	3	48	0	7
LOC100642378	293	59	560	314	514	454	462	355	348	746	315	768	356	775	637
LOC100642379	113.528	52	163.995	134	153	230.473	120	105.848	85	133.628	58.0224	153.993	144.401	109	126.108
LOC100642381	388	151	724	434	785	775	633	537	608	773	1205	903	1494	1153	1043
LOC100642382	0	3	0	1	1	1	1	2	2	0	0	1	3	1	3
LOC100642383	20	17	31	27	21	12	23	17	19	23	41	8	26	24	9
LOC100642384	125	41	218	173	242	267	169	122	108	169	199	424	449	417	429
LOC100642385	77	8	41	51	24	26	65	44	85	42	2	27	16	30	69
LOC100642386	365	389	312	388	306	330	995	1002	980	781	14	353	131	155	255
LOC100642387	10	3	9	2	1	10	10	11	15	3	4	282	122	251	356
LOC100642388	192	47	476	204	443	395	377	245	255	557	118	207	263	563	421
LOC100642389	1762	363	1948	1131	2353	1823	6274	5266	2527	6855	1119	1885	2245	1489	1373
LOC100642390	364	90	665	436	566	1125	441	333	462	454	107	634	607	1322	1076
LOC100642391	153	33	211	141	272	259	201	153	124	207	215	209	381	350	284
LOC100642392	1046	199	2716	1485	2600	2164	903	660	606	1793	7240	1915	2885	3897	2518
LOC100642393	2	2	0	5	6	3	2	1	2	4	1	3	1	0	2
LOC100642394	341	60	262	365	155	245	398	334	382	203	2	99	19	19	61
LOC100642395	153.35	15	138.924	122.372	180.065	229.615	138.446	114.278	181.438	153	36.2848	182.935	81.9187	238.587	229.32
LOC100642396	141	98	223	131	343	333	294	269	310	395	64	228	159	390	315
LOC100642397	245	91	390	433	295	608	285	285	316	402	96	257	236	236	298
LOC100642398	157	24	208	125	178	168	105.113	83	119	98	68	156	106	391	320
LOC100642399	418	196	565	525	495	381	277	247	338	347	159	448	275	243	250
LOC100642401	724	128	1257	563	1650	1536	233	190	198	498	4287	1671	2926	3814	2636
LOC100642402	112	18	104	152	65	52	134	150	135	105	6	25	9	4	37
LOC100642403	474	114	752	549	661	662	535	444	460	607	244	554	755	476	506
LOC100642404	7	20	4	6	5	4	5	5	2	8	0	1	0	0	1
LOC100642405	511	168	425	584	388	543	723	703	938	524	44	307	240	180	317
LOC100642406	131	45	293	206	322	309	116	96	107	186	127	174	223	424	380
LOC100642408	77	17	53	38	43	83	46	53	37	74	23	61	75	58	47
LOC100642409	154	29	385	185	356	313	216	154	145.166	332	613	318.529	261	836	602
LOC100642411	125	37	144	145	87	80	191	146	174	84	4	48	19.0037	17	32
LOC100642412	173	38	224	200	164	258	255	289	345	329	25	185	125	121	220
LOC100642413	1983	428	2437	2477	2571	2705	1778	1458	1809	1893	183	1195	1106	908	1405
LOC100642414	140	41	272	125	349	325	92	109	129	156	755	293	266	764	456
LOC100642415	14	14	15	24	19	17	76	42	65	28	0	7	1	5	9
LOC100642416	160	23	338	143	283	217	234	157	186	331	173	241	103	438	260
LOC100642417	206	47	328	221	315	383	250	181	216	274	440	275	547	301	342
LOC100642418	35	5	49	53	74	74	20	26	13	24	22	40	79	21	55
LOC100642419	245	42	325	227	346	343	274	241	289	385	245	276	363	315	204
LOC100642420	2	1	1	0	0	0	3	1	2	2	0	0	1	0	0
LOC100642421	35	6	65	17	77	36	54	54	71	81	10	19	21	66	55
LOC100642422	54	13	138	46	161	146	60	48	36	87	100	78	96	243	189
LOC100642423	174	93	234	146	243	384	208	176	192	242	65	210	187	355	289
LOC100642424	186	49	299	186	309	290	232	189	149	254	56	219	160	375	287
LOC100642425	335.674	62.2503	445.46	422.162	426.381	449.582	336.907	301.859	348.08	318.89	122.621	320.872	445.437	244.67	330.121
LOC100642426	470	62	631	427	742	559	255	200	190	370	239	337	376	504	402
LOC100642427	4	0	0	4	0	1	4	1	8.14692	3	0	1	0	1	0
LOC100642428	634	154	924	717	755	763	819	712	850	961	231	506	599	498	493
LOC100642429	225	64	301	209	302	447	375	331	367	435	48	172	167	182	171
LOC100642431	31.8263	4.91314	53.6812	29.1168	92.9527	64.0227	11.1925	13.3028	4.20697	21.3867	21.1763	26.912	39.8627	70.4975	78.7277
LOC100642432	153	22	316	124	339	199	222	177	166	418	115	177	145	469	394
LOC100642433	109	26	265	117	259	201	135	58	95	211	389	304	334	651	464
LOC100642434	155	30	277	157	233	252	120	96	95	168	167	197	191	363	282
LOC100642435	76	14	121	64	137	125	88	44	60	127	79	117	89	218	172
LOC100642436	20	4	15	14	17	20	34	19	31	14	2	21	3	9	12
LOC100642437	525	155	631	562	643	676	1005	764	1089	1081	69	626	334	588	720
LOC100642438	6	0	4	1	10	2	3	2	2	1	7	3	6	11	8
LOC100642439	101	23	127	69	165	187	86	70	59	118	118	190	198	339	241
LOC100642440	124	27	151	155	153	189	339	280	283	315	33	163	161	119	179
LOC100642441	162	40	308	184	284	192	248	219	228	388	199	284	324	268	189
LOC100642442	505	72	634	438	1338	866	554	441	461	342	671	496	689	621	337
LOC100642443	12699	80	13022	3813	53459	3976	9255	38308	33067	2880	12225	871	3997	3030	1705
LOC100642444	4	3	0	1	0	9	16	28	12	5	2	5	105	2	44
LOC100642445	148	50	240	148	276	321	202	164	136	280	322	327	435	446	325
LOC100642446	0	0	0	0	0	0	10	8	2	3	0	0	0	0	0
LOC100642447	29.1005	9.03231	106.463	72.8548	61.0685	96.0993	93.1025	66.4578	75.0538	21.3135	0	13.0079	17.131	3	22.0099
LOC100642448	49.2233	32.895	127.69	84.1394	121.236	107.949	88.355	65.9553	65.601	82.5711	25.6358	34.6472	59.531	120.404	107.744
LOC100642449	2288	523	4175	4795	3348	3219	3914	2436	2935	2504	803	1474	1611	1646	1618
LOC100642450	1032	155	1716	1301	1913	704	1113	1127.93	739	1383	306	611	734	548	928
LOC100642451	134.893	49.5966	309.619	142.17	455.392	349.217	100.524	100.583	86.0613	209.962	606.198	204.198	287.911	807.97	567.023
LOC100642452	55	19	84	59	48	74	159	122	115	165	53	108	161	89	101
LOC100642453	37	8	41	37	48	18	38	18	20	18	4	13	12	14	17
LOC100642454	2095	385	8099	6117	4516	7282	944	691	398	1864	2804	3048	3351	4383	2572
LOC100642455	59	11	92	37	125	112	46	28	32	85	173	65	101	226	189
LOC100642456	437	131	487	445	394	458	1060	885	1003	1051	31	272	118	214	258
LOC100642457	564	113.673	780.482	649	672	550	1669	1495	1878	2109	117	356.948	331	255	366
LOC100642458	46	12	63	33	60	82	47	30	31	53	148	55	103	74	69
LOC100642459	16	1	31	10	20	32	41	26	44	42	62	16	44	51	40
LOC100642460	1	1	2	3	4	1	6	6	8	1	1	1	1	1	1
LOC100642461	171	31	253	175	259	312	164	155	172	257	452	307	345	445	370
LOC100642462	33	2	71	30	82	69	48	35	37	112	120	45	44	133	96
LOC100642463	127	59	196	120	186	209	149	103	89	146	116	130	207	227	239
LOC100642464	356	49	701	364	805	629	738	563	563	1272	909	532	697	1313	870
LOC100642465	4138	1126	6974	4107	8504	6990	1555	1433	1385	3529	4881	9910	13231	10927	9815
LOC100642466	64	13	134.198	80.5592	150.533	134.778	28	30	14	49	270.337	96.8776	116.4	282.092	207.544
LOC100642467	642	122	570	558	426	370	1137	877	1719	843	15	321	72	161	412
LOC100642468	1417	260	2081	1365	2286	2103	1427	1242	1510	1851	496	1521.86	1284	1597	1725.92
LOC100642469	2	3	6	2	0	9	10	22	14	9	14	69	46	135	96
LOC100642470	407	86	495	388	562	652	273	207	214	312	406	792	589	844	619
LOC100642472	330	41	790	427	677	290	98	106	66	155	142	169	221	229	190
LOC100642473	511	90	929	801	806	627	483	429	439	611	112	520	498	339	420
LOC100642474	61.2743	20	38.0261	64.0996	23.0588	27.1868	103.161	78.8647	106.646	45.1539	5	10	6.0495	6	5
LOC100642475	224	53	313	272	309	561	162	184	107	260	314	185	453	355	259
LOC100642477	231.706	37.6544	371.486	219.219	348.717	267.832	239.326	230.603	150.846	329.187	40.1992	296.702	191.254	336.979	368.746
LOC100642478	73	20	103	64	99	67	91	80	120	56	55	50	64	65	49
LOC100642479	452	164	469	426	355	509	857	701	693	886	23	283	119	177	283
LOC100642480	1790	470	3426	3526	2881	5126	3688	2174	2626	2610	7108	3421	9112	3676	3376
LOC100642481	42	15	66	56	58	63	48	28	36	43	53	68	79	58	71
LOC100642482	101.834	46.7672	141.377	107.931	158.248	178.056	125.972	98.4144	63.5438	107.884	178.36	287.206	151.421	288.901	213.695
LOC100642483	867	707	1219	965	957	688	879	661	608	568	59	607	174	389	501
LOC100642484	2.33803	2	6	0	0	1	13	14	6	5	206.671	234.699	10585.8	1141.55	60
LOC100642485	139	29	259	135	308	273	72	62	50	138	419	337	297	517	399
LOC100642486	166	40	255	169	213	295	179	154	167	194	88	204	227	253	224
LOC100642487	225	66	295	221	247	256	268	197	241	297	73	473	154	397	449
LOC100642488	43	3	62	33	67	35	46	29	24	41	18	24	10	30	21
LOC100642490	2	1	2	2	3	2	7	6	9	8	0	1	2	2	0
LOC100642491	43	6	18	8	31	18	29	7	21	27	312	111	180	332	172
LOC100642492	101	25	82	66	77	96	68	45	63	42	29	119	71	123	189
LOC100642493	95	28	171	98	190	237	122	99	88	169	115	174	191	228	173
LOC100642494	82	24	142	69	163	279	112	69	97	186	426	256	329	513	400
LOC100642495	1504	517	2279	1712	2568	2433	2017	1741	1885	2796	1139	2020	2892	2150	2302
LOC100642496	393	180	461	583	243	529	349	338	394	194	23	187	69	73	191
LOC100642497	20	6	29	5	20	11	38	28	57	36	13	14	9	35	44
LOC100642498	369	73	290	332	226	231	186	164	227	130	11	111	14	30	68
LOC100642499	103	12	207	126	267	141.909	255.541	210.337	267.289	308.085	84.9782	75	110.933	103.899	167
LOC100642500	862	127	909	1195	454	1067	1241	1291	1283	433	20	132	128	140	97
LOC100642502	421	27	376	302	433	437	111	96	164	146	61	220	136	200	168
LOC100642503	94	10	109	40	83	35	51	42	37	36	12	11	15	27	29
LOC100642504	2023	134	2282	2172	1680	2399	944	764	652	1055	62	573	224	345	533
LOC100642505	564	187	576.998	675	506	614	848.101	746	613	749	23.0025	427	153	200	301.012
LOC100642506	301	140	547	351	401	473	90	78	80	130	232	576	451	401	368
LOC100642507	80	9	118	102	138	93	101	60	65	109	46	128	141	171	118
LOC100642508	1083.74	7.09724	1894.64	1419.64	907.242	576.8	801.185	922.135	619.287	2806.65	6	17.0731	21.0852	16.1452	27.0992
LOC100642510	518	131	680	533	572	509	635	575	648	901	96	503	303	306	447
LOC100642511	384	84	731	358	789	940	341	288	270	534	1977	801	800	2153	1619
LOC100642512	23	2	14	12	26	28	26	17	34	27	30	31	16	44	24
LOC100642513	115	17	51	61	44	24	199	150	142	127	1	21	4	7	31
LOC100642514	1095	226	1300	816	1564	1709	322	292	178	402	2170	1294	2417	2518	2064
LOC100642515	3604.33	172.456	8695.81	4498.39	7713.11	5461.73	1022.03	607.52	717.832	1720.22	6502.32	6280.25	7118.83	9110.01	7751.26
LOC100642516	5	7	8	15	2	13	42	28	30	12	3	20	15	20	15
LOC100642518	135	40	246	118	240	291	67	59	17	73	88	218	176	293	238
LOC100642519	156	46	333	184	305	298	303	235	253	349	161	254	197	407	320
LOC100642520	39	10	67	41	43	50	56	44	49	74	41	48	35	67	58
LOC100642521	84	30	120	73	137	134	42	52	40	51	145	100	152	152	123
LOC100642522	377	88	432	464	375	427	536	492	787	710	43	236	150	145	201
LOC100642523	135	34	263	146	430	368	185	141	136	403	1029	360	634	888	768
LOC100642524	54	5	103	126	101	64	100	55	76	96	12	87	52	207	120
LOC100642526	135	68	212	107	235	173	127	129	90	159	379	307	332	388	336
LOC100642527	85	21	130	72	129	105	113	91	84	133	15	114	46	153	98
LOC100642528	149	43	278	146	335	276	251	182	167	373	589	352	394	622	477
LOC100642529	155	75	229	162	272	225	353	325	236	499	83	183	224	229	252
LOC100642530	66	10	150	99	104	49	119	54	80	123	18	105	62	69	94
LOC100642531	163	39	361	157	519	245	190	134	106	338	1557	331	620	959	827
LOC100642532	227	76	228	262	204	206	508	422	556	512	49	156	128	108	171
LOC100642533	39	21	26	24	32	13	193	204	71	59	17	40	24	10	14
LOC100642534	179	28	201	133	230	201	227	225	218	323	33	297	142	338	278
LOC100642535	23	500	37	73	24	52	319	355	279	225	0	85	26	30	68
LOC100642536	480	167	498	517	610	678	686	871	876	966	134	511	500	449	716
LOC100642537	4947	467	5772	3664	8780	6369	6094	5107	4259	7271	8702	4083	6106	7032	6272
LOC100642538	218	32	295	149	336	362	70	62	19	57	273	266	158	676	436
LOC100642539	41	37	41	51	34	66	90	83	77	62	4	31	17	13	25
LOC100642540	312	68	337	388	349	351	1517	1223	1635	1374	16	152	54	64	134
LOC100642541	111	36	254	139	273	237	165	112	138	274	206	215	229	373	259
LOC100642542	99	16	163	117	164	198	173	120	180	255	59	136	120	101	132
LOC100642544	1040	246.879	2047.66	969.961	2834.52	2441.1	428.625	331.237	350.9	788.79	3527.16	1533.32	2857.74	5619.56	3874.09
LOC100642545	0	0	0	0	0	0	0	0	0	0	0	1	0	0	1
LOC100642546	5	2	9.80931	1	0	0	1.53922	10	6	0	24.5975	301.716	245.089	413.406	255.117
LOC100642549	277	45	400	222	523	554	343	242	234	551	837	380	721	898	578
LOC100642550	104	25	143	122	157	114	220	181	233	324	9	93	75	89	117
LOC100642551	334	60	305	215	447	407	172	159	133	268	407	443	633	454	415
LOC100642552	3951	862	5726	2937	8216	6469	5853	4572	4420	8015	7252	4015	6189	10400	8569
LOC100642553	516	46	1745	1019	1189	732	492	451	373	1051	318	408	346	737	439
LOC100642554	1	5	12	10	8	7	7	5	7	7	3	5	4	5	3
LOC100642555	536	127	591	640	624	648	537	461	415	384	113	493	121	145	313
LOC100642556	355	41	455	306	320	299	694	793	725	1167	142	410	237	205	191
LOC100642557	86	28	218	111	229	185	104	84	95	249	570	245	268	562	448
LOC100642558	398	87	657	373	532	543	230	220	208	399	145	387	450	409	435
LOC100642559	65	2	45	95	184	143	33	26	15	37	33	81	33	106	47
LOC100642560	98	27	166	84	222	220	45	39	44	97	280	207	278	503	323
LOC100642561	581	81	1000	726	1021	953	467	402	405	534	486	1233	1114	1093	860
LOC100642562	507	190	580	754	662	551	2112	2488	1420	2057	27	260	117	84	184
LOC100642563	58.1796	5.1034	201	87.4543	232.388	114	19	25	19	44	254	136.317	191.265	274.484	239.853
LOC100642564	13	3	4	7	27	6	67	54	5	14	4	3	9	21	4
LOC100642565	178.01	59	251	420.01	248.002	429.003	348.017	206	224	148.003	1	98	48	67	137.007
LOC100642566	76.7767	18.105	183.934	57.3695	229.764	175.877	86.1362	59.4662	55.399	136.846	93.3642	115.829	129.469	323.488	236.851
LOC100642567	1193	195	2153	1257	2806	2673	1381	918	894	2350	5851	2570	4038	5978	4384
LOC100642568	269	171	306	246	339	395	513	424	459	579	38	315	137	342	375
LOC100642569	48	7	68	51	67	67	80	55	41	99	9	30	20	54	41
LOC100642571	617	348	670	850	477	506	2492	1935	2702	1553	37	360	98	164	338
LOC100642572	26	2	40.089	15	22.0626	32	52	37	57	36	9	26	30	29	42.1555
LOC100642573	56.8638	3.33736	63.0334	45.99	89.4203	17.1083	6.73341	11.481	9.58446	15.4727	3.41701	11.4745	7.20252	13.4528	9.30273
LOC100642574	38	28	48	44	72	53	72	62	48	76	29	44	26	34	24
LOC100642575	1	0	2	1	2	1	1	2	2	0	1	2	0	0	0
LOC100642576	437	139	515	601	459	644	168	145	163	203	488	618	1031	439	420
LOC100642577	52	7	139	43	167	98	32	33	23	55	325	113	130	339	233
LOC100642578	204	52	403	174	468	441	183	158	127	337	210	377	225	863	623
LOC100642579	67	41	87	98.5126	51	85.1924	190	149	154	117.346	8	38	19	39	37
LOC100642580	313	78	458	336	508	549	211	170	225	325	483	641	784	682	610
LOC100642581	291	110	299	295	368	382	276	342	247	262	311	452	478	372	352
LOC100642583	63	11	73	32	87	122	46	41	32	34	141	146	109	273	195
LOC100642584	44	38	30	21	28	46	58	85	127	40	10	126	31	58	127
LOC100642585	640	226	1249	763	1291	1446	1226	959	1172	1923	432	1225	1396	1943	1622
LOC100642586	3	1	0	11	3	4	13	8	6	6	1	4	0	1	0
LOC100642587	6	1	6	10	8	1	53	25	21	18	1	18	8	14	20
LOC100642588	4	8	14	5	1	4	24	34	13	17	4	1	0	3	3
LOC100642589	16	2	14	3	10	6	31	24	21	28	1	4	3	5	7
LOC100642590	101	20	283	115	414	221	145	120	164	262	625	130	256	694	509
LOC100642592	2	0	0	0	0	0	5	4	1	2	0	0	2	0	2
LOC100642595	20	8	15	20	17	24	46	46	69	31	12	6	8	10	8
LOC100642596	261	131	328	319	283	337	686	599	822	815	69	225	150	168	242
LOC100642598	28	28	71	49	93	119	66	49	40	81	88	78	63	175	113
LOC100642599	4	0	8	5	4	8	50	41	43	33	0	6	1	2	5
LOC100642600	2268	600	2721	2606	2380	2539	2242	2252	2514	2384	159	2016	1397	1061	1513
LOC100642601	86	37	103	79	102	84	75	61	106	144	16	84	82	85	128
LOC100642602	1210	234	1210	654	2152	2022	320	371	325	561	3634	1586	4000	2579	2167
LOC100642603	1365	277	1835	1471	1734	2000	1365	1198	1364	1878	1648	1750	2208	1407	1544
LOC100642604	43	0	17	11	23	5	1	7	3	4	3	6	11	7	12
LOC100642605	15.8399	6.17846	53.454	16.9919	32.1079	19.6337	60.4706	27.1288	15.292	29.3098	15.3979	23.5277	11.2672	9.11439	13.337
LOC100642606	95	19	164	58	217	252	52	47	53	102	114	176	202	441	321
LOC100642607	502	111	864	894	717	644	306	183	237	154	42	191	173	146	225
LOC100642608	25	15	42	16	31	75	18	17	15	19	88	48	22	77	55
LOC100642610	3326	1300	5290	5722	4141	4007	10844	6841	11188	6123	443	2151	1908	1670	2373
LOC100642611	30	11	17	35	28	27	32	26	63	27	3	23	13	6	11
LOC100642612	37	5	100	45	89	69	43	28	45	75	214	92	115	165	120
LOC100642613	260	52	369	264	346	290	624	442	547	611	92	344	169	338	236
LOC100642615	2	0	11	3	6	9.0914	41.4589	44.6629	31.7106	38.915	1.02184	4	5.06676	4.10109	4
LOC100642616	4	0	1	1	2	3	2	5	5	7	3	5	7	11.795	7
LOC100642617	1	0	1	0	0	0	1	3	4	4	3	0	0	2	0
LOC100642618	0	0	0	1	2	0	3	0	1	4	0	0	0	0	0
LOC100642619	15	9	11	14	10	37	79	64	40	48	7	17	21	18	19
LOC100642620	18	3	18	8	24	17	90	51	71.1847	89	11	13	6	32	14
LOC100642621	521	39	1166	587	871	741	662	483	545	968	256	556	545	879	687
LOC100642622	548	206	940	699	730	730	1858	1389	1774	2168	72	506	369	436	578
LOC100642623	784	196	1303	667	1540	1200	619	537	598	1278	2881	1688	3540	2268	2025
LOC100642624	120	21	242	90	240	277	60	45	24	63	705	309	234	504	378
LOC100642625	14	2	8	12	11	5	9	11	6	3	0	10	6	10	23
LOC100642626	232	57	317	193	416	565	163	124	137	175	536	458	353	988	628
LOC100642627	440	163	539	546	539	466	728	585	612	670	104	275	454	256	345
LOC100642628	28	4	16	9	7	15	52	38	29	31	1	11	8	10	7
LOC100642629	325	212	411	357	340	402	768	768	733	780	37	237	107	163	290
LOC100642630	46	11	74	40	104	83	104.887	82	75	141	88	95	117	127	102
LOC100642631	105	33	94	93	100	84	115	88	138	122	14	98	44	73	85
LOC100642632	109	20	136	112	110	100	45	59	43	42	16	167	222	86	139
LOC100642633	896	36	903	629	1416	1794	233	186	148	206	546	1035	982	981	820
LOC100642634	128	36	256	100	267	210	59	66	38	106	100	234	206	413	283
LOC100642635	290.392	112	306.759	374	236	276	450.532	410.958	480.404	400.211	17.891	156	98	106	167.767
LOC100642636	321	53	623	388	584	445	407	296	308	512	475	328	545	500	388
LOC100642637	556	153	595	527	581	474	899	1049	1035	722	41	333	279	195	406
LOC100642638	6	27	16	11	6	17	45	18	29	19	44	19	24	35	22
LOC100642639	215	39	354	196	378	345	273	270	161	472	197	366	382	462	431
LOC100642640	205.555	41	194.957	174.065	241.422	279.608	237.041	241	261.773	257.77	90.5146	358.854	229.83	225.216	358.503
LOC100642641	7	2	13	7	4	9	14	24	13	13	2	9	6	18	19
LOC100642642	819	204	568	498	551	650	1628	1139	2165	1050	42	885	171	558	1109
LOC100642644	25	40	131	71	94	110	33	33	27	37	13	30	16	42	31
LOC100642645	711	131	790	673	757	943	600	475	468	858	618	1060	1501	789	899
LOC100642646	254	40	381	289	452	401	140	126	97	173	633	491	681	505	438
LOC100642647	32	22	50	52	90	112	26	16	26	18	46	47	71	38	40.6993
LOC100642648	243	47	409	302	421	377	249	234	216	457	483	456	478	406	371
LOC100642649	118	45	182	107	170	190	227	198	168	241	85	149	83	327	167
LOC100642650	12735	8868	16323	19959	12218	11750	2748	2585	3031	2731	1119	7841	9735	6538	9114
LOC100642651	587	104	627	588	472	662	1028	787	720	1304	38	266	83	125	207
LOC100642652	4656	2571	6424	8868	4487	12369	8542	5949	12756	4335	441	4743	2527	2752	3679
LOC100642653	834	229	1115	1341	1067	1094	1645	1253	300	883	358	2013	1579	1359	1637
LOC100642654	455	153	520	702	515.323	408	714	712	1025	599	25	377	324	246	469
LOC100642655	876	84	591	673	673	862	381	332	368	201	149	320	401	197	252
LOC100642656	245	55	401	272	471	626	145	127	154	203	789	481	636	627	416
LOC100642657	21	5	18	9	7	8	63	30	36	22	0	7	0	1	7
LOC100642658	277.041	64.7607	364.62	188.081	417.593	475.672	425.369	370.255	343.653	632.909	770.656	452.064	717.783	675.225	489.26
LOC100642659	422	98	717	476	884	877	349	334	274	540	2343	1079	1441	2040	1229
LOC100642660	600	129	1135	512	1520	1270	186	175	161	499	6102	1813	3603	5264	3248
LOC100642661	24	0	30	45	20	5	19	8	42	25	3	17	11	2	6
LOC100642663	208	35	283	201	235	269	83	79	41	103	81	113	110	141	130
LOC100642664	3003.95	184	4828.6	4108.53	4942.45	10956.2	1184.75	1112.74	826.542	1556.13	2410.62	4207.15	5793.68	5590.21	4815.15
LOC100642665	560	121	684	728	613	627	1098	943	1101	979	56	466	295	322	502
LOC100642666	11	1	5	0	2	3	1	1	14	0	0	69	19	74	85
LOC100642667	64.426	2.30078	305.214	258.24	142.157	10.5764	2.09134	1.00484	0	2.34955	1	4.59194	2.06156	4.6606	4.47617
LOC100642668	470	126	405	484	388	402	332	340	468	312	25	295	193	160	343
LOC100642669	873	75	913	739	715	493	1085	1159	840	838	19	147	146	106	182
LOC100642670	95	26	158	77	203	159	70	58	53	160	801	177	246	589	386
LOC100642672	496	85	850	425	859	926	232	193	180	365	1798	1362	1113	2034	1555
LOC100642673	979	192	1666	819	1794	1502	596	526	505	1255	3271	2134	3509	4824	3925
LOC100642674	2318	335	1449	2049	1596	1497	1479.78	1154.72	1531	607	68.6294	658	175.686	229.818	503.384
LOC100642675	1	0	1	0	1	0	4	1	0	1	0	0	0	0	0
LOC100642676	316	142	5	16	3	610	36	445	706	177	73	280	6998	71	1746
LOC100642677	4	1	7	3	3	5	3	4	3	3	0	0	0	0	2
LOC100642679	213	31	402	232	341	449	99	89	117	196	315	559	499	698	597
LOC100642680	683	288	1250	892	1562	449	1566	1304	1090	1486	375	639	441	508	334
LOC100642681	70	20	90	59	135	166	56	46	29	101	127	130	113	312	159
LOC100642682	14	4	40	16	54	39	9	9	11	14	41	21	38	88	50
LOC100642683	320	113	340	226	299	162	402	281	241	293	254	954	592	568	612
LOC100642684	0	2	3	0	0	0	4	5	1	4	0	39	39	27	51
LOC100642685	812.976	200.9	654	847.988	521	748.925	1152.97	1204.97	1026.97	713.991	9	310	54	81	148
LOC100642686	39801	4846	36794	50630	14212	10409	58025	42600	74666	20869	275	2626	531	670	1570
LOC100642687	721.527	113.788	1568.66	1143.16	1061.79	1169.92	683.908	555.037	296.063	943.656	183.854	452.709	349.353	353.965	539.501
LOC100642688	66	8	71	67	51	66	147	120	160	167	3	50	34	34	58
LOC100642689	581	147	746	679	624	602	932	774	879	1204	65	414	211	283	472
LOC100642690	220	70	385	211	383	463	334	284	301	460	368	353	372	805	607
LOC100642691	146	63	211	127	310	299	324	257	256	572	476	285	315	745	464
LOC100642692	511	107	590	394	539	676	444	379	349	650	106	781	207	641	621
LOC100642693	1469	343	1670	1469	1390	1398	3278	2840	3492	3206	84	1116	411	562	935
LOC100642694	298	47	427.911	253	344.937	304	148	80	105	138	250	358	434	678	521.845
LOC100642695	0	0	0	1	3	0	1	0	1	0	2	2	4	3	3
LOC100642696	79	15	148	87	134	123	188	137	148	222	72	108	131	154	122
LOC100642697	230	47	465	282	433	389	152	120	129	227	295	423	439	553	458
LOC100642698	160	73	168	201	127	141	82	79	75	89	7	54	54	35	56
LOC100642700	154	80	157	179	216	143	129	185	126	115	91	164	208	125	267
LOC100642701	304	87	531	358	493	635	420	294	365	513	308	436	598	516	429
LOC100642702	57	24	153	74	191	129	120	107	88	168	129	153	149	258	224
LOC100642703	220	68	294	224	204	285	240	172	226	180	22	175	64	159	170
LOC100642704	7	4	10	4	14	22	6	2	8	4	18	10	11	14	8
LOC100642705	114.241	34	139	101	148	140.678	137	125.261	120.084	199.202	40	142	119	135	200.496
LOC100642706	521	65	720	539	539	519	897	757	462	1008	56	290	198	224	325
LOC100642707	752	175	1651	1055	1298	1190	761	670	646	838	826	839	1096	915	981
LOC100642708	148	74	252	130	291	424	540	423	547	715	628	293	503	584	509
LOC100642710	7	3	16	7	18	11	33	6	23	29	9	8	9	11	15
LOC100642711	308.222	148.37	214.062	317.131	287.036	550.135	249.648	170.112	223.719	99.5273	40	173.452	145.747	137	186.014
LOC100642712	109	34	156	98	180	184	85	57	80	131	79	219	138	431	250
LOC100642713	412	228	1314	1084	717	1561	568	482	496	732	769	1597	2852	1925	1870
LOC100642714	683	108	701	641	631	718	1015	849	1091	1001	376.5	363	285	367	513
LOC100642715	1	6.5913	0	1	1	0	29.4602	9.59872	11	7.76949	0	0	0	0	1
LOC100642716	490	122	671	642	495	500	1300	1024	846	804	55	342	179	206	307
LOC100642717	0	0	0	0	0	0	0	0	0	0	0	0	0	0	0
LOC100642718	25	7	41	27	57	50	24	12	14	17	114	116	95	214	159
LOC100642719	2981	248	3095	3368	3528	1118	1918	1717.82	1271.9	1186	48	291	410	244	457
LOC100642720	275.14	73.7495	294.662	376.234	193.625	331.405	551.085	530.395	767.972	557.079	20.584	198.313	83.7086	85.0609	176.248
LOC100642721	0	0	1	0	0	1	0	2	0	0	0	0	0	0	0
LOC100642722	200	40	181	185.035	159	148.034	854.167	824.167	1050.85	590	15	110	49	48	114
LOC100642724	287	61	464	279	474	726	1018	737	856	1214	310	483	641	1196	658
LOC100642725	24	2	39	19	48	36	26	15	14	19	27	32	15	34	21
LOC100642726	1110	353	942	1172	901	1312	1401	1276	1506	969	66	752	318	400	783
LOC100642727	41	10	111	56	96	99	66	64	58	119	73	133	114	203	182
LOC100642728	153	34	275	115	350	313	211	154	147	245	739	219	309	719	442
LOC100642729	72	18	102	55	117	102	76	57	61	123	65	62	77	82	88
LOC100642730	30	25	42	13	32	98	80	65	63	40	38	210	144	333	377
LOC100642731	83	7	145	101	281	237	66	33	47	117	435	142	315	544	309
LOC100642732	16	2	70	49	34	8	63	42	94	58	19	58	41	78	21
LOC100642733	2126	342	2293	1682	2917	2711	2971	2243	2229	2971	3227	2338	2186	2759	2325
LOC100642734	585	122	643	717	513	931	819	685	743	683	70	732	369	489	416
LOC100642735	0	1	2	1	0	0	70	34	52	19	0	0	0	0	1
LOC100642736	311	94	421	347	218	242	631	606	738	677	7	152	74	82	139
LOC100642737	14	2	13	15	10	12	25	2	23	5	0	4	1	2	8
LOC100642738	1	0	0	0	1	1	1	2	1	0	0	1	0	1	0
LOC100642739	1816	340	1401	1308	1131	2623	246	110	204	86	678	1049	579	1205	1805
LOC100642740	187	72	441	194	635	403	284	211	215	603	781	335	638	984	761
LOC100642741	254	55	336	190	484	472	117	94	83.7165	159	1489	552	692	1053	759
LOC100642742	4.49482	0	9.29908	9.05674	5.61978	11.2695	41.8866	39.2904	37.768	45.2539	0	8.92125	4.50263	6.74673	7.87379
LOC100642743	253	58	195	100	444	389	62	41	45	84	2363	694	1592	2072	1245
LOC100642744	10	2	6	2	8	6	9	10	41	15	0	4	0	8	19
LOC100642745	0	1	0	0	0	0	1	0	0	0	0	0	0	1	0
LOC100642746	81	28	1	4	0	87	4	47	24	5	0	47	382	3	195
LOC100642747	739.357	128.358	1381.27	1255.88	818.53	220.052	145.57	173.49	105.793	100.103	82.8647	120.795	82.928	46.6643	109.163
LOC100642748	777	168	711	598	653	1387	377	235	215	189	326	936	1072	1369	1424
LOC100642749	86	16	111	61	188	114	30	28	20	65	531	116	238	319	268
LOC100642751	173	46	273	159	273	306	317	270	334	284	209	542	212	509	368
LOC100642752	131	30	233	123	351	354	92	57	67	124	1328	348	571	1014	655
LOC100642753	320	33	553	302	513	442	276	161	162	416	344	433	528	664	641
LOC100642754	648	45	867	1054	542	527	1829.5	1577.55	1592.48	998	64	500	234	276	336
LOC100642755	383	76	603	453	498	452	667	533	745	907	87	392	273	350	357
LOC100642756	485	158	676	584	511	585	986	784	816	1065	66	545	247	513	519
LOC100642757	985	203	1686	897	1705	1643	439	359	356	714	6188	3089	4961	4914	3684
LOC100642758	478	83	641	455	518	510	664	534	508	782	123	556	285	365	389
LOC100642759	66.5678	9.44486	107.701	111.92	109.741	44.7096	143.397	139.043	72.6047	89.38	6.58371	29	13.446	11	21.8516
LOC100642760	1738	149	4634	4125	4140	3139	1705	3014	1302	2612	6806	1713	4646	4202	3690
LOC100642762	166.491	99.5478	200.864	144.682	246.146	313.383	356.195	308.57	382.074	502.224	41	286.881	175.092	372.409	336.426
LOC100642763	248	58	399	316	318	417	472	400	676	508	57	210	263	243	291
LOC100642764	167	47	296	130	352	293	194	171	143	275	942	325	673	1003	811
LOC100642766	159	35	287	130	341	227	84	81	51	164	338	300	182	865	578
LOC100642767	727.793	305.446	1483.7	1212.25	876.177	534.416	2036.28	1770.03	959.705	2181.32	83.5005	331.429	270.771	259.189	312.502
LOC100642769	20	0	26	28	30	93	3	6	6	10	7	11	10	13	12
LOC100642770	622	442	772	504	807	1019	1408	1259	1342	2479	409	594	758	794	740
LOC100642771	205	53	288	290	271	239	206	167	263	95	38	194	117	176	254
LOC100642772	245	43	593	513	387	400	776	679	544	649	152	91	84	109	75
LOC100642774	1389	617	1390	1654	1061	1089	3974	3566	5257	3471	60	588	264	322	747
LOC100642775	5	1	10	4	4	4	20	12	9	30	2	2	3	10	8
LOC100642776	27	10	84	44	73	51	39	22	23	56	150	168	149	124	73
LOC100642777	232	43	467	203	481	532	215	174	150	301	508	441	348	1025	721
LOC100642778	1	4	2	0	1	0	28	14	18	13	0	0	0	0	1
LOC100642779	196.824	91.8737	402.658	371.756	332.037	220.356	1376.39	1191.43	933.091	988.244	10.3356	151.624	48.8633	84.2733	97.5508
LOC100642780	191.936	39	315.95	172.439	333.565	312.902	411.622	312.643	349.194	526.652	452.995	221.84	419.218	389.237	397.544
LOC100642781	12130	1837	12738	10526	12371	11888	21114	16411	18615	17634	8915	9256	13943	5663	8062
LOC100642782	21.0703	6	28	24	19	18.5192	42	27	38	29.0579	8	15	9	6	3
LOC100642785	305	94	441	276	445	475	376	323	442	568	89	404	385	301	384
LOC100642786	645	200	1010	917	959	1000	828	842	934	914	264	991	1459	789	966
LOC100642787	49.5949	28	48	51.6511	37	58.6855	65.6054	58.1422	86	64	7	56	26.1524	51	73
LOC100642788	885	194	958	840	829	1009	869	799	549	864	40	659	347	492	761
LOC100642789	55	29	132	63	178	174	114	121	172	302	549	705	514	1753	1381
LOC100642790	246	54	332	221	324	355	225	170	210	334	90	229	190	318	318
LOC100642791	234	34	383	212	441	442	173	131	142	265	1367	711	771	885	662
LOC100642792	315	63	559	288	575	480	258	226	196	348	164	365	434	554	422
LOC100642793	359	43	965	417	1148	969	460	359	298	1023	2085	578	1134	1936	1406
LOC100642794	105	41	182	93	179	244	215	199	192	302	102	133	221	214	200
LOC100642795	15	18	9	11	1	75	29	7	9	219	95	61	2966	31	747
LOC100642796	2	5	2	5	4	0	4	3	1	2	0	0	0	1	2
LOC100642797	14.138	4.15179	9	18.1333	12	26.5762	14.2819	17.2681	15.0945	17	0	7.23058	0	1	4
LOC100642798	534	53	530	341	488	384	818	678	712	1130	38	352	33	222	278
LOC100642799	66	16	89	53	148	134	60	46	28	89	339	128	125	399	249
LOC100642800	92	16	123	75	196	191	56	75	102	113	264	199	169	492	286
LOC100642801	988	161	1285	1015	1381	1366	744	667	587	815	743	1149	1408	1218	1119
LOC100642802	1303	554	1296	1532	1335	1613	1535	1335	1135	1904	413	1957	1772	1104	1332
LOC100642803	696	161	920	575	899	1158	255	232	249	405	2445	2061	4037	1372	1604
LOC100642804	493	49	762	680	743	240	606	404	389	565	41	123	144	82	178
LOC100642805	110	29	129	77	157	190	64	44	98	109	45	166	83	218	190
LOC100642806	114.051	14.0768	229.714	104.317	196.495	229.177	493.097	358.227	436.268	682.712	135.635	188.386	197.089	431.412	297.344
LOC100642807	15764	1696	34200	27688	22833	16347	31872	25210	19076	33392	8002	17101	19972	12972	13082
LOC100642808	221	71	324	248	287	322	553	414	561	572	70	213	218	229	304
LOC100642809	246	67	387	329	372	428	331	253	285	391	261	358	461	206	265
LOC100642810	162	22	267	179	240	166	313	262	221	513	102	147	212	195	134
LOC100642811	0	0	2	0	2	2	20	12	7	18	0	0	1	0	1
LOC100642813	89	8	123	64	92	80	169	117	145	243	30	254	64	250	191
LOC100642814	96	332	211	140	489	191	444	474	528	261	428	93	433	155	104
LOC100642815	1446	316.806	1929.93	1441.05	1914.76	1943.78	1096.96	1014.31	1084.62	1421.76	392.661	1724.55	2166.58	1443.48	1517.54
LOC100642816	209.618	12.1296	152.074	98.1086	120.703	43.6059	375.407	239.646	101.234	204.781	16.1766	48.576	62.972	63.8061	79.9729
LOC100642817	7	1	6	4	9	3	4	1	13	9	2	9	9	24	22
LOC100642818	3788.41	178.344	1979.99	2204.42	4137.86	1249.64	887.703	892.859	641.319	1220.29	137.972	774.042	420.291	523.445	527.465
LOC100642819	106	42	155	126	140	134	188	184	184	202	17	121	82	91	148
LOC100642820	139	47	156	150	153	167	287	243	248	312	24	143	108	95	143
LOC100642821	271	34	339	259	404	569	236	165	252	324	1454	602	980	546	479
LOC100642822	37	9	63	50	68	91	136	96	143	101	38	60	90	121	74
LOC100642823	292	132	384	276	337	251	637	566	652	816	43	198	210	152	222
LOC100642825	67	19	72	80	80	86	135	81	93	99	7	47	25	41	68
LOC100642826	590	118	534	550	458	528	1192	1097	929	834	503	542	995	295	383
LOC100642827	146	26	256	131	274	282	163	135	110	273	507	201	364	602	498
LOC100642828	95	20	179	99	146	132	219	142	147	338	49	167	91	193	185
LOC100642829	89	14	97	76	216	130	94	70	108	124	342	260	307	246	307
LOC100642830	0.0267857	0	1	1	0	1	1.61408	7.19296	0	3.78678	0	1	1	0	0
LOC100642832	615	271	834	808	677	725	2029	1864	1712	1373	105	647	476	412	628
LOC100642833	723	312	934	920	849	729	2356	2006	2386	1742	39	265	96	159	216
LOC100642834	17	8	9	10	10	3	9	10	10	3	3	75	7	26	50
LOC100642835	2	2	1	3	3	0	1	2	1	2	0	0	2	0	0
LOC100642836	70	40	54	45	60	23	65	50	35	30	11	14	15	12	22
LOC100642837	144	42	227	128	294	302	244	199	167	375	402	249	390	414	365
LOC100642838	3331	101	2737	2713	2370	426	572	663	656	351	11	358	93	123	247
LOC100642839	19	5	29	35	18	7	14	16	11	18	1	3	0	1	6
LOC100642841	1	0	0	1	0	0	2	2	1	0	0	0	0	0	0
LOC100642842	804	264	1005	936	973	1096	883.993	916	945	886	130	859	742	830	1116.99
LOC100642843	3	0	1	1	3	2	1	0	1	2	0	1	1	0	0
LOC100642844	1491	66	2611	1923	2009	836	1768	2362	1072	475	47	447	286	293	569
LOC100642845	396	90	471	374	597	587	297	256	236	365	655	425	823	475	426
LOC100642846	78	13	123	59	149	130	99	84	69	145	269	113	158	310	230
LOC100642847	4	2	9	27	5	9	28	25	35	24	0	2	0	0	1
LOC100642848	899	264	984	1476	578	620	1232	1199	1171	563	14	139	20	39	91
LOC100642849	136	36	226	105	222	264	88	65	45	105	205	381	217	679	501
LOC100642850	779	310	2099	1963	2797	1610	1063	1303	1723	2295	1172	2448	3261	2028	1915
LOC100642851	63	25	79	87	36	57	224	276	255	118	1	42	6	6	25
LOC100642852	188	23	343	202	370	363	268	188	154	335	1056	484	575	664	502
LOC100642853	314	77	472	351	466	549	507	431	426	627	137	253	378	308	301
LOC100642854	187	40	261	220	202	225	426	309	412	556	52	241	183	173	204
LOC100642855	107	61	137	114	112	104	244	255	252	417	14	239	131	150	248
LOC100642856	328	128	381	270	480	655	291	248	316	343	1464	889	878	1014	707
LOC100642857	528	120	674	530	702	1245	351	303	213	382	549	990	1050	886	698
LOC100642858	234	20	440	321.957	523.866	1079.97	179.599	149.348	138	215.486	711.912	804.97	614.972	1157.81	606.826
LOC100642859	281	66	565	289	624	555	179	123	106	286	339	383	460	1110	724
LOC100642860	218	2	295	367	271	71	14	15	14	14	0	1	4	0	3
LOC100642861	0	1	1	1	1	0	3	0	2	1	0	0	0	1	0
LOC100642862	247	84	451	297	506	518	112	102	123	207	1052	686	846	1101	816
LOC100642863	320	94	447	371	458	538	654	516	729	661	51	405	276	299	490
LOC100642864	8	2	2	3	10	6	8	7	4	4	11	5	12	9	9
LOC100642865	280	60	328	170	211	296	547	431	404	629	44	177	80	254	215
LOC100642867	471	176	484	486	482	634	1065	869	990	862	148	383	386	302	477
LOC100642868	127	41	211	157	176	204	118	90	164	138	29	120	103	132	121
LOC100642870	170	85	293	141	393	363	352	288	304	622	325	472	521	915	630
LOC100642871	12	1	2	2	5	1	9	2	15	0	2	2	1	0	1
LOC100642872	117.152	36	148	184.894	96	75.4808	233	265	256	115.706	1.00152	81	36	48	84
LOC100642873	620	140	1052	953	1075	568.999	1097	1046	1230	1214	124	318	235	273.994	311
LOC100642874	3232	673	4636	2117	8015	5632	4837	3736	3811	7320	4471	2243	3568	11681	8121
LOC100642875	181	32	277	163	264	267	281	221	211	405	282	409	403	604	393
LOC100642876	1333	267	1737	1259	1974	1635	1827	1421	1868	2281	912	1968	2317	1832	1785
LOC100642877	241	57	425	246	443	382	361	277	392	461	426	335	551	610	595
LOC100642878	3820	972	4907	3600	4752	5754	5173	4264	4582	5710	2316	6494	8207	6736	6219
LOC100642879	109	17	168	86	224	170	139	81	132	202	286	179	248	407	292
LOC100642880	142	29	320	170	408	324	99	86	96	176	647	320	370	592	495
LOC100642881	267	66	286	232	430	480	238	223	235	303	504	372	410	515	449
LOC100642882	121.702	190	248.498	229.579	259.881	367.517	167.761	193.277	106.944	212.678	195.267	191.582	201.598	100.861	126.213
LOC100642883	53	42	45	52	42	81	94	91	106	106	26	423	114	162	153
LOC100642884	97.1441	8.3268	73.5645	46.0434	83	88.1216	82.3702	73.4407	71.9607	66	33.6797	61.4312	38.2363	107.932	74.0167
LOC100642885	139	20	309	130	454	256	77	75	41	196	725	197	279	708	585
LOC100642886	132.324	19.2771	143	120	184	152.91	107.425	75.5618	114.951	120.22	52	112.499	172.539	93	124.381
LOC100642887	42	11	53	48	45	45	114	119	142	115	24	35	10	49	50
LOC100642888	689	136	1193	715	987	923	434	425	441	620	275	492	556	760	681
LOC100642889	341	83	676	372	687	575	467	346	343	739	283	461	501	1015	769
LOC100642890	271	28	467	273	466	318	249	217	262	455	145	205	177	316	290
LOC100642891	1100	177	2475	1267	2616	1687	1106	903	928	1760	2236	1848	2372	2273	1830
LOC100642892	981	154	2464	1886	2303	3708	472	370	439	612	342	791	1082	875	897
LOC100642893	429	40	501	527	431	389	579	473	329	353	40	231	112	154	165
LOC100642894	120	43	237	83	268	274	221	165	238	396	217	315	328	701	467
LOC100642895	956	256	1517	1217	1479	1252	282	271	185	443	288	1038	1006	861	1014
LOC100642896	47	12	74	42	74	77	51	23	39	56	283	250	139	206	207
LOC100642897	59.5106	32.1847	102.164	132.889	69.0173	136.198	110.258	128.84	73.635	55.4311	3	79.1018	18	20.0203	52
LOC100642898	95	17	44	10	18	64	16	34	140	4	377	2595	1179	3315	2553
LOC100642899	59.2484	20	99.5317	69	83.6271	59	207.109	139.503	155.55	132.924	46.6263	55.1009	50.4821	93	75.4827
LOC100642900	53	4	133	85	142	120	42	43	45	102	116	172	94	320	210
LOC100642901	564	85	955	531	1518	1339	365	288	276	944	2974	1077	1670	3253	2568
LOC100642902	335	34	85	82	90	44	52	44	69	30	8	52	17	21	40
LOC100642903	1155	301	3214	2562	3467	4258	2620	1178	1160	2248	24497	3461	17358	7854	6601
LOC100642904	60	23	147	55	131	68	155	129	95	322	35	126	73	193	161
LOC100642905	19.1065	3	22.5223	14.1253	13.1855	18.2313	17.3024	10.105	29.2226	25.3061	8	36.2417	8.22297	98.0497	96.3177
LOC100642906	105	36	146	91	97	143	56	109	153	81	57	2344	883	1281	1773
LOC100642907	185	51	211	209	169	202	457	456	463	490	38	106	102	95	116
LOC100642909	22	1	24	34	10	8	36	20	18	18	1	5	13	5	4
LOC100642910	636	88	1070	589	1205	1036	346	289	343	711	307	706	755	1254	1016
LOC100642911	185	41	339	162	294	282	285	228	388	504	319	400	400	616	453
LOC100642912	3291	368	8256	4203	7640	4161	3913	2663	3047	12463	15004	5102	8141	11643	11767
LOC100642913	486	213	669	490	772	743	1007	844	772	1229	572	653	1792	872	1007
LOC100642914	300	94	469	249	426	362	350	288	268	562	99	204	130	301	281
LOC100642915	11	0	0	1	0	23	27	9	1	394	49	24	2	46	23
LOC100642916	1	1	1	1	2	1	4	5	3	3	1	2	2	5	5
LOC100642917	126.403	8.06448	442.001	144.064	517.462	366.881	122.992	52.915	78.0923	382.575	375.166	331.016	216.472	751.336	493.312
LOC100642918	86	33	126	84	103	115	273	262	319	285	12	70	77	100	116
LOC100642919	1	1	3	3	3	12	10	11	4	3	7	16	9	6	8
LOC100642920	487	82.4089	946	470	1406	1049	451	363.88	325	924.893	954	506.739	848.857	1965.66	1513.83
LOC100642921	407	466	1475	1008	1066	1790	1159	1227	1744	1063	509	581	447	512	401
LOC100642922	12	1	0	2	9	10	21	0	49	2	0	20	11	12	29
LOC100642923	15	1	14	10	10	13	61	34	29	33	0	3	0	4	3
LOC100642924	174	14	218	65	295	52	158	211	186	181	105	29	154	121	78
LOC100642926	62	18	95	50	103	97	101	87	115	176	80	83	63	145	116
LOC100642927	52	7	98	49	84	98	64	34	32	71	25	69	53	129	126
LOC100642928	93	22	99	75	120	180	54	61	45	53	53	93	39	136	103
LOC100642929	632	178	756	768	732	738	370	383	444	519	76	731	586	384	526
LOC100642930	2381	125	1309	1458	829	1036	1025	1303	1254	987	21	402	44	78	280
LOC100642931	4310	151	8420	8781	10458	4282	1720	1385	988	1775	206	1917	1138	1349	1410
LOC100642932	146	66	201	229	134	423	353	309	189	94	44	332	135	153	208
LOC100642933	70	15	134	99	106	107	119	90	89	122	51	125	31	76	86
LOC100642934	109	42	178	155	148	203	673	516	602	563	15	106	73	94	136
LOC100642935	146	47	183	162	200	268	253	245	341	363	70	135	117	163	173
LOC100642936	3805.43	379	4458.68	6057.96	5226.33	4622.39	3198.56	3609.13	3687.12	3775.18	3745.05	3689.34	9097.59	8430.93	7300.49
LOC100642937	253	487	923	795	1071	670	414	304	238	359	316	406	312	680	346
LOC100642938	0	0	0	0	0	0	2	0	5	0	1	1	0	0	1
LOC100642939	125	46	292	138	334	360	183	174	161	298	240	224	394	298	229
LOC100642940	893	741	1428	1953	824	1348	3696	3176	3615	3720	276	1297	480	361	576
LOC100642941	956	214	1831	759	2321	1540	528	506	540	1468	5124	1686	3928	5787	4377
LOC100642942	20	1	105	32	28	7	90	41	21	133	9	6	5	14	8
LOC100642943	112	12	180	85	194	149	49	54	68	72	75	131	180	229	197
LOC100642944	164	36	289	138	326	340	143	113	110	202	510	297	315	618	459
LOC100642945	23.8203	0.316653	10.4476	5.49664	2.08663	9.10512	18.0756	9.74494	28.3364	7.45332	2	8.41211	5	3.67933	3.49664
LOC100642946	615	130	1061	599	1132	926	623	493	430	1005	2087	1697	1578	2214	1630
LOC100642947	12	4	19	11	11	37	16	12	6	23	22	20	30	11	18
LOC100642948	1	0	1	1.0019	0	0	1.00096	5	4	2	0	0	1.00138	0	0
LOC100642949	566	183	644	622	700	447	1083	1025	1213	894	175	438	441	301	415
LOC100642950	69	6	145	59	178	147	41	48	44	69	589	307	221	762	618
LOC100642951	1	0	1	1	0	1	10	6	6	6	7	18	9	0	0
LOC100642952	5	1	2	2	4	8	17	9	13	6	4	1	4	1	1
LOC100642953	105.86	11.2505	168.338	103.766	217.375	156.595	152.915	98.6046	119.028	229.921	135.416	182.687	159.291	224.939	165.752
LOC100642954	83	17.5145	96.33	172	87	142	91.9767	61	104.872	68.9635	2	32	5.47329	15	31
LOC100642957	129.134	27.6079	159.066	175.797	175.715	166.599	157.745	158.059	84.0303	159.24	47.6534	91.6799	159.114	76.267	107.392
LOC100642958	214	39	243	167	304	223	295	276	256	294	83	128	404	171	230
LOC100642959	331	169	774	669	631	391	1532	1233	906	674	80	586	465	433	468
LOC100642961	16	2	33	29	16	48	41	26	28	45	14	23	8	47	21
LOC100642962	127	28	192	133	190	196	175	107	124	203	211	252	249	271	217
LOC100642963	118.298	61	289.502	225.421	333.119	575.483	114.239	190.723	82.0564	254.322	174.733	152.418	156.402	116.139	183.787
LOC100642965	122	11	105	118	69	25	24	31	48	25	2	16	8	11	11
LOC100642966	47.9511	1.28411	100.623	36.6931	127.593	86.6964	68.7572	54.0146	49.1302	107.302	303.524	126.77	153.479	298.665	199.837
LOC100642967	159	26	141	147.065	105	135	167	108.643	209	117	8	110	49	47	116
LOC100642968	3	5	9	4	11	23	29	23	32	11	7	7	24	8	5
LOC100642969	276	49	314	193	286	261	739	590	736	944	42	220	116	178	223
LOC100642970	606	191	596.876	1002	564	516	597.194	445	570.256	432	15	212	90.869	118	150
LOC100642972	388	201	489	713	334	527	592	613	846	397	11	201	67	70	165
LOC100642973	2	0	0	3	0	1	17	10	8	10	0	2	0	0	2
LOC100642975	49.1603	11.0598	123.159	67.8876	112.081	90.466	96.1016	83.2037	88.149	113.776	22.7907	64.6274	72.1974	62.8888	97.1599
LOC100642976	786.03	262.121	935.851	959	795.974	993	1613.98	1382.12	1285.15	1410.25	91.4669	671.037	403.018	427.797	590.076
LOC100642977	343	91	522	386	534	631	337	267	268	445	103	402	472	486	445
LOC100642978	1	0	0	0	0	2	3	2	3	1	3	4	4	5	2
LOC100642979	403.064	107	830.05	515.561	890.435	819.098	470.378	419.357	454.806	811.348	778.005	920.16	1278.78	1030.76	1038.46
LOC100642980	1682	328	1704	2626	1589	1602	556	546	436	409	91	553	107	191	352
LOC100642981	1	0	2	3	6	6	6	4	5	11	2	20	6	33	28
LOC100642982	12	9	17	19	10	11	72	41	101	44	3	53	17	48	87
LOC100642983	1480	191	1812	2050	1596	1021	1794	1893	2327	1061	101	2474	843	1617	2817
LOC100642984	103	19	238	125	257	209	110	76	78	212	194	176	221	530	447
LOC100642985	119	40	103	107	126	137	135	158	159	240	37	97	82	85	124
LOC100642986	139	56	253	153	269	250	354	321	338	488	177	209	287	378	307
LOC100642987	438	112	665	719	510	243	1225	914	1155	926	23	89	79	62	115
LOC100642988	125	8	269	252	85	34	281	225	195	285	62	212	163	108	100
LOC100642989	257	60	423	315	397	444	573	437	429	753	84	279	292	373	362
LOC100642990	0	4	1	1	0	0	12	2	8	7	0	1	1	0	0
LOC100642991	2566.01	703.678	2229.79	2742.01	1445.87	1488.23	2682.88	2312.75	2894.85	2071.66	50.0581	1206.79	231.421	299.725	911.079
LOC100642992	49	7	61	32	50	70	74	51	135	114	46	67	78	65	70
LOC100642993	0	0	1	0	0	0	0	0	0	0	0	0	0	0	0
LOC100642994	154.985	67.7315	242.632	182.903	303.827	272.735	51.4984	47	44.0553	92.5826	256.656	237.784	485.993	289.848	288.325
LOC100642995	4445	174	1062	766	2007	2903	1040	1259	539	786	754	1792	1812	2694	2216
LOC100642996	109	25	167	75	312	332	70	41	32	95	515	387	449	1067	717
LOC100642997	97	24	76	56	83	59	116	86	54	193	8	67	58	55	68
LOC100642998	143.393	38	271	160.337	228.623	372	157	122.124	138	164	138	228.528	313.597	400.13	357.677
LOC100642999	47	9	63	47	75	79	234	166	244	273	32	20	51	70	58
LOC100643000	10	44	1	7	5	9	13	8	9	0	0	5	0	4	0
LOC100643001	81.6485	23.5523	142.465	73.7602	117.53	104.062	155.76	132.917	112.148	245.585	38	90.2347	80.98	108.837	125.168
LOC100643003	1110	147	2084	1729	2234	1993	546	510	465	916	1397	1227	2168	2005	1409
LOC100643004	76	84	134	248	122	287	147	158	186	127	16	79	110	86	117
LOC100643005	209	36	283	215	299	354	159	122	126	218	888	710	627	485	361
LOC100643006	106	12	193	88	210	160	85	71	86	124	111	121	78	276	166
LOC100643007	486	203	432	700	372	1006	451	357	607	197	28	164	50	88	101
LOC100643008	702	147	705	796	467	1100	767	658	656	621	44	1153	526	608	542
LOC100643009	506.516	74.3649	809.664	452.827	1084.67	1425.2	531.89	353.284	279.135	735.676	5283.9	1309.23	2133.09	2547.26	1957.9
LOC100643010	131	149	245	284	194	205	320	433	499	274	19	365	108	165	231
LOC100643011	834.832	193.897	1019.96	1073.33	767.903	934.543	2337.7	2025.63	2707.85	1971.85	37.1425	548.421	175.878	205.965	375.637
LOC100643012	95	20	100	78	77	117	115	93	92	88	13	33	26	44	42
LOC100643013	3	9	5	4	4	3	11	17	37	13	1	3	6	1	3
LOC100643014	13	12	10	9	6	8	91	97	69	53	0	1	6	0	2
LOC100643015	87	14	169	77	191	128	67	61	55	96	155	82	117	160	123
LOC100643018	150	36	292	134	316	286	149	139	163	326	251	261	488	467	420
LOC100643019	249	34	321	171	369	247	290	294	249	321	292	264	380	565	400
LOC100643020	286	7	253	298	287	369	58	54.6864	24	61	2	101	98	128	114
LOC100643021	111	25	188	100	288	223	59	50	43	71	764	197	305	526	337
LOC100643022	735	198	1110	1243	1173	1403	914	1081	825	1282	297	1352	902	697	867
LOC100643023	57.6045	16.6065	91.6711	61.3548	84.6723	82.0912	100.941	101.445	95.6131	82.8889	6.40183	24.083	99.6945	29.0237	81.5455
LOC100643024	570	78	208	213	187	172	782	671	1180	282	7	243	59	94	335
LOC100643026	26	6	33	17	49	46	19	33	17	30	2.90406	14	14	8.24822	24
LOC100643027	311	138	477	450	420	404	907	675	691	996	74	289	114	276	328
LOC100643028	2319	385	3222	1810	3834	3421	3659	2664	2673	4053	4485	2528	3644	4643	3429
LOC100643029	158	41	258	154	342	366	96	118	88	185	647	422	359	615	484
LOC100643030	57	11	105	49	142	112	79	70	54	138	148	109	107	311	248
LOC100643031	5	1	1	1	0	0	2	1	7	2	0	11	0	1	10
LOC100643032	2	2	3	2	1	2	6	5	10	6	0	0	1	0	3
LOC100643033	315	86	321	364	197	287	880	671	994	668	10	179	93	102	224
LOC100643034	2	1	0	0	1	1	5	7	10	5	0	3	9	1	10
LOC100643035	467	167	539	473	577	717	920	653	766	896	98	311	437	324	352
LOC100643036	333	78	481	290	466	522	456	432	306	635	143	578	401	777	605
LOC100643037	0	0	1	0	2	0	4	2	0	2	0	1	0	0	0
LOC100643038	49	17	60	56	75	100	118	109	138	166	32	52	58	89	85
LOC100643039	209	101	322	166	362	323	242	180	191	465	244	384	436	859	662
LOC100643040	66	11	111	75	193	147	28	22	22	80	755	134	263	455	316
LOC100643041	382.949	50.9232	703.286	584.515	626.345	763.654	1028.9	1021.77	576.732	1247.29	302.365	865.456	702.911	470.945	501.656
LOC100643042	126	31	242	102.621	275	216	217.366	184.607	165	348	173	161	117	378	299
LOC100643044	140.674	38.7228	204.783	183.875	172.356	239.415	191.766	179.036	195.615	255.631	16	160.902	114.893	129.796	192
LOC100643045	152	36	287	165	234	238	170	103	85	218	116	155	140	272	199
LOC100643046	947	81	1069	767	898	676	912	656	570	994	71	569	149	313	401
LOC100643048	398	146	374	371	247	363	510	399	512	250	5	190	65	49	152
LOC100643049	0	2	1	0	2	0	3	1	2	5	0	0	0	0	1
LOC100643050	18	18	27	21	21	3	109	103	74	49	1	6	2	4	1
LOC100643051	55	14	123	48	156	114	111	101	84	137	105	98	141	478	345
LOC100643052	20	4	51	11	30	34	18	8	10	17	30	35	40	116	89
LOC100643053	537	63	533	649	524.288	449	364	363	413	279	28	185	97	90	221
LOC100643054	230	41	235	200	267	178	372	313	247	391	33	249	127	198	264
LOC100643055	1338	295	1415	1159	1682	1406	1241	986	930	1466	233	1424	1009	1122	1153
LOC100643056	326	215	388	528	268	343	698	559	746	322	12	212	61	76	160
LOC100643057	0	2	6	0	0	1	0	2	1	2	12	101	14	171	131
LOC100643058	651	133	631	485	552	507	1352	1163	1325	1631	35	299	73	175	304
LOC100643059	179	71	300	164.871	294	361	491	431.922	268.936	691	128.834	362	448.86	497.887	482
LOC100643060	211	115	350	368	297	275	1945	1795	1397	1995	24	104	32	49	107
LOC100643061	316	98	567	265	522	554	580	449	504	853	439	462	667	891	650
LOC100643062	13	11.1752	20	35	13	7	54	76	62	18	0	3	1	2	3
LOC100643063	557	47	941	647	1187	749	352	298	269	561	1197	769	1319	762	698
LOC100643064	92	17	157	107	141	150	155	136	160	244	83	124	178	251	192
LOC100643065	0	0	0	0	1	0	1	0	2	0	0	0	0	2	0
LOC100643066	22	29	39	27	47	75	26	19	34	23	10	31	33	30	41
LOC100643068	16	9	20	28.881	10	9	94	117	91	38	1	3	2	1	3
LOC100643069	324	31	175	162	140	124	331	333	252	247	13	658	147	187	447
LOC100643070	3294	854	4579	5623	2279	3106	10822	6961	13275	3860	62	848	121	281	630
LOC100643071	5	2	0	2	4	3	2	4	3	3	1	15	11	18	21
LOC100643072	140	37	294	132	437	211	170	114	88	242	1209	302	557	673	484
LOC100643073	1522	506	1722	1822	1504	926	3326	2892	4578	1683	114	416	158	250	316
LOC100643074	59	7	20.5815	0	4.69782	0.000147017	48	3.46696	3.11454	1.19763e-05	14.1573	49	0.0227743	10.5323	61
LOC100643075	168	52	224	149	225	192	514	473	682	746	67	324	255	222	338
LOC100643076	120	20	192	121	201	184	71	48	80	83	142	260	154	372	307
LOC100643077	106	46	93	102	53	75	214	232	294	134	29	444	152	167	343
LOC100643078	141	48	149	114	41	159	153	89	104	91	20	36	116	49	64
LOC100643079	244	74	575	226	570	547	207	197	169	386	607	410	363	1108	723
LOC100643080	204	28	473	320	439	657	151	74	79	163	634	384	905	838	501
LOC100643081	0	0	0	0	0	0	0	0	0	0	0	0	0	0	0
LOC100643082	4	3	12	16	12	10	2	1	1	1	5	5	3	6	5
LOC100643083	87	38	158	103	131	181	165	153	132	212	144	296	156	335	282
LOC100643084	131	38	153	157	147	231	210	172	222	170	26	149	117	182	144
LOC100643085	263	56	325	232	388	344	304	239	250	268	224	335	311	376	325
LOC100643086	611	47	338	385	625	1892	272	336	360	308	1484	2128	2845	1677	1592
LOC100643087	5533	995	6057	3923	7226	7064	8516	7098	7032	8230	5819	3901	6229	4711	4215
LOC100643088	247	58	284	313	295	301	331	270	265	331	45	186	196	181	250
LOC100643089	501	120	847	430	1018	1297	463	298	382	702	349	785	784	2084	1287
LOC100643091	597	144	673	716	581	609	1060	856	1045	1043	103	446	185	276	491
LOC100643092	234	150	445	345	319	254	1054	672	804	741	71	50	53	83	39
LOC100643093	2	3	2	0	2	0	5	7	6	3	0	0	0	1	0
LOC100643094	667	83	430	567	280	270	262	217	387	152	8	209	33	69	222
LOC100643095	175	106	107	152	87	179	105	92	72	63	11	77	35	31	71
LOC100643096	271	87	317	277	287	293	398	318	331	488	24	183	131	126	162
LOC100643097	152	13	253	109	291	320	208	159	195	493	613	325	546	652	470
LOC100643098	97	17	114	67	119	119	222	201	172	227	86	137	67	173	102
LOC100643099	339	73	587	393	656	502	659	548	685	899	319	560	725	909	739
LOC100643100	113.812	2.02152	130.269	137.554	109.958	65.441	53.6968	59.8525	16.4172	57.5756	5	24.5202	13.0367	8.02424	11.0388
LOC100643101	109	36	146	161	109	150	306	216	309	238	33	107	100	85	157
LOC100643102	176	100	319	191	292	254	276	240	217	390	101	368	316	640	611
LOC100643103	4	3	0	0	1	0	5	5	13	1	0	5	3	1	16
LOC100643104	82	14	76	49	75	51	77	22	66	38	1	14	11	8	25
LOC100643105	166.96	26.9283	260.975	126	303.969	263.835	138	120	115	232.902	134	226	235.99	371	219
LOC100643106	0	0	0	0	0	0	0	0	1	0	0	0	0	0	0
LOC100643107	568	44	870	795	1231	338	183	141	81	192	20	135	130	119	169
LOC100643109	13	5	6	14	13	20	7	6	4	17	9	11	20	11	10
LOC100643110	34	6	35	21	22	60	56	53	53	55	16	30	15	47	35
LOC100643111	67	11	134	71	193	182	57	39	50	117	557	141	232	467	378
LOC100643112	1292	194	1484	1530	1482	1869	960	822	799	1377	192	1011	750	861	900
LOC100643113	116	24	164	104	100	96	150.017	95	105	107	42	58	97	81	61
LOC100643114	149	24	251	111	348	240	174	134	132	339	917	222	370	930	621
LOC100643115	64	18	0	21	0	11	23	863	281	399	0	0	1	2	14
LOC100643116	2	6	2	3	1	5	15	24	17	8	0	6	3	4.0015	5
LOC100643117	377	92	417	357	343	426	753	639	854	765	49	357	293	179	313
LOC100643118	576	141	777	840	698	713	806	601	684	757	34	435	222	298	373
LOC100643119	98.6074	28	157	94.6628	143.377	121	180	155.876	141	240	89	194.472	120.403	266.87	221.323
LOC100643120	160	44	317	139	272	278	258	179	193	435	152	265	287	398	330
LOC100643122	148	74	251	150	217	289	146	90	133	168	184	321	114	391	289
LOC100643125	379	142	882	517	744	600	448	344	323	648	514	528	713	836	787
LOC100643126	1441.35	41.8636	3695	2410.63	5191.52	3375.84	320.674	265.916	207.506	1214.79	1807.62	2682.3	2408.42	4039.45	2123.32
LOC100643127	592	97	987	689	805	786	1448	983	1137	1811	513	717	869	890	718
LOC100643128	145	39	380	134	503	448	160	107	138	262	1386	349	699	1264	935
LOC100643129	1	1	7	4	2	7	5	3	1	1	0	0	1	0	3
LOC100643130	2825	153	2564	1445	6043	2058	546	487	273	670	6079	3899	4105	10647	7240
LOC100643131	84	34	139	73	137	154	89	68	78	147	184	178	160	268	213
LOC100643132	1184	203	1754	1305	1605	1538	2123	1684	2320	2417	602	1157	1668	958	1140
LOC100643133	675	156	578.593	545.47	463	471.454	2248	2030.64	1889.73	1491.9	18	328	112	184	220
LOC100643134	122	20	219	95	180	149	488	419	462	977	51	108	76	199	155
LOC100643135	376	110	598	388	639	876	268	246	242	414	948	838	1265	958	924
LOC100643136	99	21	220	130	236	225	118	119	100	218	574	293	437	350	303
LOC100643137	3138.67	640.649	3072	3846.36	2568.74	3051.86	5987.38	4701.7	6521.36	3613.79	180.538	1594.82	1281.98	814.532	1284.52
LOC100643138	0	0	0	0	0	0	0	0	0	0	0	0	0	0	0
LOC100643139	143	19	375	155	445	239	87	62	66	162	752	252	388	580	457
LOC100643141	289	46	501	301	498	527	154	172	143	340	490	374	642	593	500
LOC100643142	111.571	8	322.375	177.545	301.975	430.444	297.291	241.117	281.438	499.078	212.417	106.454	195.797	371.794	286.461
LOC100643143	196	67	552	498	251	238	862	846	750	956	23	65	82	46	67
LOC100643144	139	25	284	140	289	157	187	108	129	272	231	181	148	282	205
LOC100643145	33	23	35	46	30	34	52	42	51	40	4	17	10	7	10
LOC100643146	2270.37	208.194	864.901	1628.54	624.249	476.239	1311.97	1327.47	1782.13	574.692	7	253.554	65	114.891	209.582
LOC100643147	144	37	260	131	288	289	182	167	175	269	217	289	323	475	429
LOC100643148	4868	358	5527	5707	4308	3872	3120	3272	2755	3421	642	2518	2534	1405	1863
LOC100643149	4252.82	61.715	6605.38	5954.43	8163.48	18345.5	1108.94	625.78	855.991	2169.08	13678.2	11738.3	42007.3	20945.4	24388.8
LOC100643150	30	0	2	1	1	24	23	9	4	396	141	31	1	94	53
LOC100643151	1455	560	2941	1703	5447	3335	1118	827	814	1127	6237	1899	4237	2348	2342
LOC100643152	12	1	42	23	28	10	10	18	11	8	10	13	15	9	11
LOC100643153	97	29	154	129	120	108	117	118	96	188	18	81	37	45	80
LOC100643154	779	213	1309	877	1015	1508	638	595	619	900	416	1262	1713	957	1189
LOC100643155	744	87	872	451	1624	1092	569	452	503	1077	1696	1436	2161	2917	2213
LOC100643156	3	4	2	4	6	5	8	5	1	7	0	1	0	1	0
LOC100643157	5802.57	94.3096	6469.72	9272.18	2777.04	3428.95	3615.29	4836.49	3081.83	3136.36	112.015	1473.08	308	553.901	737.035
LOC100643158	318.691	290.645	457.508	337.129	453.677	701.632	529.604	481.354	446.742	456.375	828.888	859.911	1055.78	671.725	690.752
LOC100643159	65	12	87	87	62	97	109	69	114	128	38	100	79	134	144
LOC100643160	5	1	4	4	8	7	14	4	10	8	6	5	6	10	5
LOC100643161	163	32	309	182	241	226	308	258	348	523	98	362	255	428	378
LOC100643162	332	36	579	433	467	236	529	493	448	358	46	149	184	103	218
LOC100643163	18.3261	7.27722	26.2173	14.1254	22.6444	34.585	56.2339	39.9637	43.3849	56.3694	5	9.09848	26.1065	8.2038	15
LOC100643164	106	52	215	96	222	228	165	126	146	309	123	196	296	362	272
LOC100643165	6	2	3	4	4	3	17	11	13	36	0	0	0	2	5
LOC100643166	712	218	981	993	880	969	1336	1227.29	1113.67	1317	179	742	761	459	692
LOC100643167	0	0	2	1	0	2	4	0	0	7	0	0	0	0	0
LOC100643169	976	435	1031	1190	968	1112	3043	2536	2728	1832	51	622	246	306	564
LOC100643170	450	79.4224	556	396	493.836	470.419	810	647.494	818	795	59	401.41	206	369	432
LOC100643171	16	24	12	17	18	36	104	70	102	38	2	28	242	11	48
LOC100643173	342	211	408	579	344	884	728	741	365	428	50	577	201	216	357
LOC100643175	52	14	95	44	159	107	62	52	35	97	144	74	127	254	223
LOC100643176	168	19	208	124	214	200	180	135	154	230	68	162	145	197	192
LOC100643177	440	87	751	420	885	870	466	321	338	638	1091	918	1667	1493	1143
LOC100643178	61	35	88	54	107	74	125	115	47	89	66	76	59	41	49
LOC100643179	107	40	174	123	137	197	226	182	210	298	107	198	171	280	257
LOC100643181	692	71	591	473	740	1126	108	157	122	168	1221	1008	1785	1018	996
LOC100643183	8	3	7	3	10	5	5	7	10	7	4	18	7	15	25
LOC100643185	17	2	11	4	18	11	12	9	22	21	0	9	4	9	10
LOC100643186	15	3.12779	43	19	55	19	20.2768	20.716	6	34.286	8.07993	9	9.12892	26.0619	34
LOC100643187	313	51	449	299	537	604	300	258	303	458	1113	479	774	1121	780
LOC100643188	0	0	0	1	0	0	36	22	18	7	1	13	4	7	11
LOC100643189	0	0	0	0	0	1	2	1	7	2	0	0	0	0	0
LOC100643190	522	83	872	407	1441	1685	318	244	297	569	6663	1158	2582	3437	2218
LOC100643191	73	15	194	92	227	147	64	64	40	119	243	170	192	391	365
LOC100643192	48	3	51	44	72	56	36	34	34	59	6	20	10	20	19
LOC100643193	3.22919e-06	1.2842e-06	60.4185	37	63.3022	76.9999	1.15361e-06	32.533	27.8855	71	44.8427	7.83426e-06	48.9772	46.4677	2.28689e-06
LOC100643194	71	16	48	49	28	80	62	76	93	20	3	93	11	23	108
LOC100643195	32	9	71	46	69	62	56	52	45	73	79	82	56	192	144
LOC100643197	202	58	263	161	248	223	511	513	548	693	52	235	172	232	271
LOC100643198	277	88	298	344	263	248	745	630	630	422	18	78	77	57	83
LOC100643199	166	29	300	190	250	288	248	189	213	422	90	333	181	282	247
LOC100643200	75	13	104	69	83	43	120	81	84	50	2	11	10	7	26
LOC100643201	124	20	163	116	282	195	83	75	71	158	441	260	341	320	242
LOC100643203	309.56	84	223.161	305.988	153.165	445.956	1125.57	886.881	1286.54	813.666	35	380.098	92.4012	168.015	261.719
LOC100643204	652	68	1185	870	1357	1270	318	266	255	517	577	758	887	650	650
LOC100643205	704.561	93	485.212	458	410.12	308.208	1435.12	1134.29	745.498	1282.03	14	196.617	23	94	186.358
LOC100643206	148	21	167	80	207	146	73	52	47	56	63	117	42	148	101
LOC100643207	162	85	372	220	446	367	466	492	379	835	267	262	371	604	481
LOC100643208	71.0489	12.7159	140.377	67.3069	156.407	159.304	46.2428	28.9854	18.8698	51.6981	288.476	120.23	111.521	402.335	277.163
LOC100643209	189	71	135	291	149	290	393	321	309	150	4	74	25	38	75
LOC100643210	31	26	38	42	39	42	513	411	425	329	7	25	12	11	13
LOC100643211	744	137	1275	822	1209	1092	576	434	408	713	445	812	979	1238	902
LOC100643212	67	6	91	45	66	59	78	61	56	100	31	37	13	54	61
LOC100643213	1456	167	1882	2088	1283	1465	2458	2702	3062	2352	97	508	384	345	510
LOC100643214	4084	450	7766	8748	6387	10582	4802	3469	3467	4941	453	2557	2611	1907	2157
LOC100643215	0	0	0	0	0	0	6	1.51639	3.85479	0	0	4.64659	4.38837	0	3.33961
LOC100643216	141	28	225	101	317	387	55	40	30	79	1728	620	913	1182	832
LOC100643217	1026	79	799	844	731	722	529	530	523	488	31	593	124	154	274
LOC100643218	49	2	86	72	64	15	86	37	85	63	6	7	18	13	12
LOC100643219	399	117	670	459	612	610	720	596	742	891	89	482	342	524	503
LOC100643220	904	140	811	822	785	917	645	552	620	589	104	495	526	332	460
LOC100643221	81	27	102	112	88	127	146	143	111	106	9	38	31	40	64
LOC100643222	222	47	471	234	586	496	242	191	194	459	924	462	683	1013	812
LOC100643223	261	47	529	244	655	516	123	77	60	272	436	336	468	892	745
LOC100643224	48	18	83	130	37	38	111	117	61	102	2	24	5	6	16
LOC100643225	89	17	130	111	91	95	156	127	155	191	11	193	89	229	256
LOC100643226	102	30	189	98	139	150	103	71	65	153	115	175	179	301	233
LOC100643227	283.479	76.8239	282.106	231.632	250.089	233.924	664.656	556.2	678.623	604.223	30.7761	172.415	121.902	117.036	195.573
LOC100643228	101	24	31	35	36	21	84	68	84	109	0	60	10	18	45
LOC100643229	4	0	3	2	3	4	6	12	4	8	1	1	4	1	2
LOC100643230	84.4764	8.01171	142.435	69.2885	136.043	88	101.067	101.032	85.1342	171.559	56.1994	104.354	70.1609	145.766	108.211
LOC100643231	13	17	8	9	6	9	13	25	17	15	3	18	7	4	14
LOC100643232	0	0	0	1	0	0	1	1	1	0	0	0	0	1	0
LOC100643233	4	4	5	1	2	10	6	136	151	5	3	0	1	0	1
LOC100643234	416	72	583	357	596	633	485	384	349	718	1531	693	1232	816	743
LOC100643235	102	41	156	102	102	95	268	223	308	253	10	142	75	87	131
LOC100643236	88	16	72	85	34	20	93	109	94	68	2	36	6	6	19
LOC100643237	279	55	339	298	247	224	652	737	543	647	16	159	103	77	173
LOC100643238	1333	281	2495	1428	2753	1933	722	573	557	1196	9373	3231	7577	5260	4136
LOC100643239	224	53	317	165	392	393	293	246	180	391	107	205	210	382	370
LOC100643240	225	47	193	237	162	238	439	382	450	415	58	196	181	114	160
LOC100643241	70	21	101	56	73	84	156	133	144	214	27	94	40	111	78
LOC100643242	165	57	234	144	287	306	364	247	300	559	894	350	510	683	464
LOC100643243	0	0.398978	0	0	0.00231821	0	0	0	0	0	0	0	0	2.19693	0
LOC100643244	86	12	127	60	185	149	34	30	17	51	474	129	183	307	197
LOC100643245	73	20	147	55	122	130	134	114	144	251	62	67	79	109	99
LOC100643247	243	28	473	348	594	470	92	57	43	162	544	311	481	468	374
LOC100643248	112.666	13.2737	147.615	137.4	159.962	197.305	103.283	112.086	86.9845	97.6562	121.109	152.66	175.238	191.77	206.923
LOC100643249	41	6	3	12	50	10	5	9	3	1	7	40	184	13	130
LOC100643250	420	89	721	523	604	653	402	309	355	599	279	480	685	532	502
LOC100643251	1097.28	343.622	1218.56	1212.07	1287.88	1306.45	2227.9	1816.79	2007.47	2391.45	163	860.84	585.18	641.66	946.506
LOC100643252	334	29	380	406	493	349	259	277	167	210	125	152	324	193	310.337
LOC100643253	617	122	1115	660	1141	1114	560	536	575	960	1416	1363	1070	1103	1000
LOC100643254	705	17	1185	639	1814	831	56	37	38	96	1401	1028	565	1444	1237
LOC100643255	1348	289	889	554	1605	2263	619	651	699	863	2023	2545	3864	3411	2870
LOC100643256	148	50	116	95	156	138	235	238	260	343	3	68	32	107	155
LOC100643257	47	12	54	81	42	53	68	37	82	27	2	22	13	7	25
LOC100643258	341	12	7806	10186	1173	1006	17125	17745	5848	20771	15	69	32	54	55
LOC100643259	64	14	91	71	69	105	161	105	154	121	17	63	41	134	104
LOC100643260	0	0	0	0	0	0	0	0	0	0	0	0	0	0	1
LOC100643261	240.051	65	568.405	296.475	533.554	503.76	250.246	192.264	146.458	349.868	308.378	348.849	288.322	835.793	596.851
LOC100643262	9324	32	18975	15691	14506	263	48482	27075	22421	48539	28	17	17	29	22
LOC100643263	303	53	150	189	201	169	130	160	133	130	42	193	157	109	117
LOC100643264	18	5	26	23	20	21	79	66	70	66	1	4	6	7	10
LOC100643265	121	16	76	122	70	63	36	49	90	20	8	105	18	13	63
LOC100643266	416	109	407	493	445	470	952	977	869	960	22	427	286	281	431
LOC100643267	0	0	1	0	1	0	2	2	1	2	0	0	1	0	0
LOC100643268	42	12	95	87	26	25	71	51	97	39	0	14	11	7	11
LOC100643269	229	27	453	228	449	301	210	185	186	323	398	506	487	601	348
LOC100643270	104	28	207	101	212	172	324	239	260	638	123	135	221	310	293
LOC100643271	234	90	439	272	383	317	411	389	377	623	78	325	410	438	436
LOC100643272	208	47	197	152	304	467	91	81	80	101	1560	796	654	850	411
LOC100643273	904	182	712	808	750	1465	2102	2327	2834	2281	63	1062	380	509	735
LOC100643274	0	0	0	0	1	0	2	1	1	0	0	0	1	0	2
LOC100643275	8	2	6	60	8	7	4	3	4	5	0	3	1	1	0
LOC100643276	72	16	103	71	162	141	68	56	37	109	69	125	83	338	220
LOC100643278	0	0	0	0	0	2	5	4	2	8	2	2	17	0	8
LOC100643279	70	10	145	70	191	145	53	30	27	63	276	123	186	366	251
LOC100643280	167	23	225	185	178	183	285	215	280	242	38	110	64	75	84
LOC100643281	311	47	518	419	456	335	284	195	232	377	42	229	184	234	209
LOC100643282	42	4	39	39	42	40	145	96	135	119	5	23	16	25	29
LOC100643283	183	16	268	125	285	185	93	91	78	142	205	101	123	257	239
LOC100643284	269	106	1035	432	1650	654	263	206	243	675	3330	750	1390	3682	2945
LOC100643286	672	107	1852	746	2295	1700	553	442	412	1316	3518	1519	1974	5034	3626
LOC100643287	1216	236	1225	1101	1137	1500	672	578	627	633	109	839	365	492	814
LOC100643288	49	29	116	97	102	107	219	207	261	299	187	127	222	125	135
LOC100643289	1	0	3	9	6	5	6	3	2	1	0	2	0	0	0
LOC100643290	494.348	104.802	728.295	409.259	750.689	799.274	399.319	308.766	329.005	596.87	525.83	465.543	716.409	783.218	626.832
LOC100643291	268	234	443	393	308	380	307	256	416	281	56	388	354	242	298
LOC100643292	285	50	502	302	638	377	308	295	274	444	331	272	450	454	391
LOC100643293	232	72	218	258	182	138	577	377	664	274	20	97	47	91	90
LOC100643294	331	154	346	375	244	351	1036	854	1023	937	23	220	90	135	220
LOC100643295	72	8	87	63	107	110	405	298	563	420	82	95	88	184	117
LOC100643296	38	3	39	14	38	8	9	48	18	53	5	31	10	6	13
LOC100643297	391	711	789	879	509	1122	1906	1619	527	1703	543	2467	3162	1226	2297
LOC100643298	170	33	308	244	344	382	181	137	133	262	340	282	395	347	357
LOC100643299	141	45	196	140	181	144	123	120	155	243	79	145	188	227	234
LOC100643300	377	155	500	319	466	131	611	408	528	563	37	55	61	92	83
LOC100643302	449	166	504	440	450	519	551	391	344	581	92	333	211	306	369
LOC100643303	530.55	47	879.738	509	893.359	754.754	304.162	255.151	230	415.276	225.439	358.318	424.731	491.459	459.607
LOC100643304	76	53	86	71	34	97	32	15	56	29	2	26	24	15	28
LOC100643305	93	24	153	85	216	220	99	79	68	163	157	130	182	281	193
LOC100643306	176	40	229	151	162	219	230	202	278	296	79	473	103	415	388
LOC100643307	3574	982	6806	7284	6972	6305	3627	3038	5097	4758	1917	5347	8789	4024	6858
LOC100643308	4.81604	6.4952	0	7.67044	0	0	0	0	0	2.30776	0	7.08457	0	0	1.55369e-05
LOC100643309	68	13	129	75	158	114	57	57	41	127	299	226	181	560	447
LOC100643311	51	22	45	48	43	81	250	160	213	122	96	201	188	127	174
LOC100643312	212	82	249	339	186	274	452	476	493	276	2	120	33	53	123
LOC100643313	222	73	406	236	383	330	347	278	327	458	245	361	501	313	320
LOC100643314	196	15	365	240	566	711	147	106	69	142	1443	727	628	1390	735
LOC100643315	29	10	66	31	61	68	77	65	79	117	22	51	52	68	77
LOC100643316	243	38	391	290	347	282	189	157	250	288	83	254	192	273	267
LOC100643317	437	81	652	345	766	956	524	420	445	706	3186	1093	1633	1645	1113
LOC100643318	70.9302	20	92.2816	78.5572	62.5291	96.1802	164.127	108.793	114.723	162.645	20.0481	38.7015	31.5627	41.1018	29.409
LOC100643319	1	1	1	0	0	2	3	1	2	4	1	1	0	1	1
LOC100643320	683	137	1235	741	1450	1127	608	530	483	1095	2278	1136	1705	1413	1395
LOC100643321	85	21	185	92	249	159	104	114	91	250	532	201	236	568	450
LOC100643323	79	19	80	92	57	87	288	218	231	175	3	54	28	49	64
LOC100643324	285	24	575	726	421	552	263	281	319	443	83	891	453	840	740
LOC100643325	180	33	351	206	528	430	61	61	58	157	1901	503	878	1306	948
LOC100643326	124	46	166	125	265	252	104	97	72	120	226	213	397	285	249
LOC100643327	323	73.8273	457.038	521.299	273.246	376.104	413.236	505.827	216.666	296.121	32	109	116	64	124.838
LOC100643329	193	43	316	133	402	274	197	138	125	326	672	370	575	955	638
LOC100643330	347	96	264	323	216	157	536	507	492	392	4	158	24	45	107
LOC100643331	533	212	1000	858	900	560	1232	885	1000	891	206	382	435	407	407
LOC100643332	1087	248	1808	967	1809	1850	938	822	1052	1810	976	1319	2837	2894	2338
LOC100643333	12	1	2	6	8	10	19	6	17	1	0	5	2	4	11
LOC100643334	394	104	641	417	621	820	1746	1596	1576	1332	403	844	1116	1073	916
LOC100643335	579	164	792	454	987	1240	397	293	400	553	1455	1038	2506	2174	1523
LOC100643337	66	17	145	70	147	169	103	78	95	182	93	178	132	353	253
LOC100643338	1365.17	359.438	1377.92	1923.34	1085.35	2132.7	1506.46	1250.54	1192.2	1078.01	80	994.115	331.17	467	604.972
LOC100643339	13	1	13	12	9	3	9	7	19	4	1	0	8	14	30
LOC100643340	96	42	111	88	94	116	240	199	272	206	14	58	61	54	70
LOC100643341	24	2	21	24	8	6	45	30	31	35	1	1	5	3	2
LOC100643342	55	34	54	66	33	80	154	108	169	92	23	64	64	46	73
LOC100643343	69	9	61	54	60	68	114	112	113	180	14	97	73	77	132
LOC100643344	69	18	105	64	124	108	104	80	80	134	14	77	31	136	117
LOC100643345	226	274	268	332	246	174	223	218	244	106	3	64	24	38	67
LOC100643346	115.478	34	174.385	96.7666	169.256	158.777	230.85	138.186	168.961	214.242	155.883	87.9542	145.691	230	141.911
LOC100643348	5403	1255	10172	4266	9937	8391	2579	2436	2498	5173	16930	13076	19323	22102	19289
LOC100643349	182	74	3	13	1	563	8	91	39	19	37	406	7079	78	1896
LOC100643350	219.57	31.4223	392.179	209.823	354.484	354.036	334.403	264.867	335.82	531.314	93.3368	244.557	217.997	450	332.143
LOC100643351	196	33	319	195	330	347	194	125	149	234	1662	445	593	712	492
LOC100643353	1	0	1	1	0	3	39	25	27	20	1	0	0	0	0
LOC100643354	3	0	1	0	1	5	5	3	2	1	0	3	8	1	2
LOC100643355	1989	676	1942	2269	1442	1577	2942	3228	3928	1940	138	1038	381	388	696
LOC100643356	1798	177	3238	2977	2914	1112	2089	1869	1612	1810	98	563	384	441	559
LOC100643357	0	0	0	0	0	1	0	0	0	0	0	0	0	0	0
LOC100643358	234	38	474	220	721	441	181	125	141	354	2179	415	780	1458	1076
LOC100643359	350.55	58.7879	588.967	378.855	622.716	633.603	341.841	241.684	259.102	514.938	420.224	526.914	741.38	644.489	477.924
LOC100643360	894	34	1839	1029	3048	2009	159	125	73	420	3431	1650	1899	2372	1725
LOC100643361	421	175	556	606	432	550	1416	1369	1855	1280	37	499	286	300	638
LOC100643362	284	65	589	277	569	451	219	166	148	369	255	287	342	587	419
LOC100643363	70	21	89	61	122	109	71	67	83	81	283	135	156	219	163
LOC100643364	156	301	277	288	223	351	940	838	607	639	51	281	293	180	252
LOC100643365	17	5	2	4	2	11	12	8	59	4	11	71	36	60	65
LOC100643366	297	94	613	319	623	612	253	235	181	348	601	686	799	1132	892
LOC100643367	116	20	184	117	158	200	128	94	53	89	21	119	73	118	111
LOC100643368	1554.18	417.18	1397.66	1889.06	879.011	1334.13	2206.6	2120.64	2076.53	1401.55	42	637	142	186.109	418
LOC100643369	1372	560	1161	1131	1655	2777	941	940	857	853	300	2246	1736	1294	1907
LOC100643370	65	5	45	37	43	49	112	76	176	167	6	118	37	86	173
LOC100643373	69	47	137	112	151	169	58	76	76	147	156	161	87	174	133
LOC100643374	504	145	1052	571	982	836	336	292	243	530	364	606	763	857	685
LOC100643375	5.72277	7.37823	2.43503	3.93353	1.12156	3.54897	6.09905	20.2098	12.5345	14.5543	0	5.15952	3.81981	1.34038	3.49383
LOC100643376	121	27	182	109	236	273	103	75	88	157	266	215	164	372	265
LOC100643377	147	19	270	131	313	237	74	59	54	131	614	209	320	715	546
LOC100643378	586.682	102.864	471.335	343.608	349.749	359.584	497.276	376.571	358.411	657.597	30.3241	313.121	60.3134	178.735	255.207
LOC100643379	1733	722	2222	2040	2294	3102	2024	1919	2324	2679	3964	1189	4471	1729	1671
LOC100643380	117	101	186	126	147	182	438	409	290	621	29	267	114	239	423
LOC100643381	840	206	1116	1050	1094	941	1167	1192	1255	1223	283	921	1323	865	1099
LOC100643382	19	5	41	27	39	14	3	7	4	6	20	112	53	31	44
LOC100643383	0	0	0	0	0	0	0	0	0	0	0	0	0	1	1
LOC100643384	767	57	1548	970	1455	1297	715	519	657	1072	893	1347	1122	2033	1368
LOC100643385	110.348	33.068	162.57	117.17	146.065	150.838	130.143	139.052	146.534	141.922	157.817	146.602	272.505	293.273	254.433
LOC100643386	14	1	7	7	2	8	2	4	5	6	3	3	5	4	4
LOC100643387	25	7	20	21	11	12	22	23	35	22	0	2	0	2	7
LOC100643388	179	59	298	144	329	306	217	190	157	261	131	189	215	275	264
LOC100643389	62.784	25.1339	82.2299	74.1478	53.154	49.2264	228.703	256.444	175.875	167.89	0	45.0564	13.2351	12.1813	32.1691
LOC100643390	168	42	294	181	360	346	240	169	173	278	519	365	406	476	330
LOC100643391	854	6	1057	898	1443	745	179	244	168	298	266	394	313	214	317
LOC100643392	9	3	5	2	2	5	60	33	43	35	4	3	5	2	4
LOC100643393	36	7	90	34	96	70	23	21	15	42	204	77	103	292	179
LOC100643394	72	63	121	111	104	201	175	112	150	81	58	89	126	70	94
LOC100643395	246	74	312	162	325	314	216	211	164	328	236	348	368	468	319
LOC100643396	556.413	119.56	831.308	450.063	1116.77	1106.79	607.348	500	552.707	1056.94	2919.39	1336.48	1235.87	2284.16	1598.53
LOC100643398	237	18	257	154	270	248	208	201	222	212	41	131	147	111	103
LOC100643399	110	78	172	72	208	304	241	209	232	387	132	145	180	354	294
LOC100643401	130	58	144	118	133	206	313	217	342	289	75	141	180	136	140
LOC100643402	724	121	382	297	325	256	736	566	562	771	41	473	107	293	375
LOC100643403	90	25	141	101	97	93	114	100	149	143	46	97	113	67	103
LOC100643404	85	49	87	157	63	120	50	65	95	37	0	34	5	8	27
LOC100643406	4805	865	5658	6289	2941	3777	14238	10302	19021	4910	51	1053	202	311	533
LOC100643407	79.476	57.9384	78.7085	112.202	94.2148	114.613	129.392	166.752	193.138	77.4969	22.2337	82.453	71.4381	86.6949	147.099
LOC100643408	197	34	390	203	387	360	302	259	303	354	200	516	279	483	387
LOC100643409	713	256	611	714	642	689	769	630	1031	446	94	351	240	265	296
LOC100643411	0	5	3	2	3	9	1	2	2	3	1	1	6	1	2
LOC100643412	133	22	135	96	76	64	188	157	191	153	1	25	19	14	26
LOC100643413	0	0	0	0	0	0	18	6	9	4	0	0	0	0	0
LOC100643414	1039	130	911	519	2002	576	106	125	77	349	683	790	851	1195	734
LOC100643415	748.112	240.646	697.821	663.59	512.586	773.726	1207.57	1232.12	1620.39	952.462	96.6096	3414.2	1099.94	2132.78	3588.36
LOC100643416	423	95	588	470	555	667	778	602	821	973	101	401	362	364	450
LOC100643417	66.0493	7	78.3077	55.3743	82.7814	66.7725	192.013	180.302	131.753	293.519	30.8998	58.745	60.2634	52.1808	62.4893
LOC100643418	644.287	63	510.31	602.505	326	339	247.441	272.413	276.415	173.238	7	247	30	38	86.0245
LOC100643419	5	0	1	2	1	0	2	5	3	0	0	48	35	16	13
LOC100643421	1677	372	1872	1810	2467	3205	1936	1518	1601	2109.97	3556	2352	2592	2799	2030
LOC100643422	881	262	930	1150	591	772	2224	1915	2660	1727	20	348	131	148	304
LOC100643423	6669	120	7616	8175	9066	8354	7603	6818	5598	9816	6483	5089	6955	4542	3876
LOC100643424	190	48	274	172	320	257	343	327	275	442	278	231	222	463	287
LOC100643425	24.4497	8	43.2618	32	66.6413	66.2456	13.8376	11.8489	3	12.7235	215.561	67.682	153.269	98.5412	73.393
LOC100643426	46	123	60	71	83	112	65	53	75	44	3	27	15	23	31
LOC100643427	154	89	243	150	230	269	225	153	274	304	130	169	301	230	226
LOC100643428	78	14	119	92	118	141	89	70	72	153	40	65	38	95	78
LOC100643429	110	63	137	106	111	263	100	79	66	80	143	164	245	144	202
LOC100643430	185.521	45.1761	218.894	210.368	204.911	210.076	344.344	340.8	307.377	287.777	41.2239	159.585	144.098	133.964	188.427
LOC100643431	110	38	157	91	187	172	134	99	283	133	58	122	139	173	166
LOC100643432	438	82	520	427	445	428	621	508	465	663	121	237	147	227	289
LOC100643434	189	47	216	171	200	132	325	254	382	265	15	153	120	109	186
LOC100643435	0	1	1	0	1	0	0	0	1	0	0	0	1	1	0
LOC100643436	1528	542	2474	1849	2586	1975	2699	2183	2395	3165	2976	2191	3427	2039	2166
LOC100643437	166	21	300	216	348	483	368	280	250	567	487	740	699	884	566
LOC100643438	168	119	159	215	172	357	426	339	413	166	10	310	112	186	265
LOC100643439	72	13	99	36	131	69	124	84	119	128	49	156	116	409	279
LOC100643440	108	25	168	101	205	175	233	177	150	382	117	164	144	354	272
LOC100643441	2278.99	130.421	1960.98	1431.2	2260.21	4473.1	1401.24	1363.25	1005.43	3432.37	1144.15	1257.76	1604.21	2264.77	1664.58
LOC100643442	155	52	358	148	444	385	170	151	113	322	391	287	356	1090	809
LOC100643443	175	81	208	165	214	206	402	318	430	545	27	184	141	129	190
LOC100643444	172	43	340	173	377	329	275	196	172	453	853	360	438	923	687
LOC100643445	126	15	228	122	277	230	111	81	76	138	357	230	215	352	248
LOC100643446	0	0	0	1	1	1	1	1	1	1	0	0	1	3	2
LOC100643447	199	49	247	184	62	171	418	208	117	269	123	84	293	114	102
LOC100643448	2575	200	2370	1724	4176	2473	753	630	567	1086	3365	3573	5814	4538	3214
LOC100643449	62	20	120	81	123	158	78	65	47	127	173	153	182	355	224
LOC100643451	4	9	1	5	0	2	7	5	2	2	1	2	3	0	0
LOC100643452	81	29	128	88	136	139	86	71	88	171	132	182	119	243	205
LOC100643453	766	135	987	1354	739	792	2521	1933	2543	1333	19	333	95	146	253
LOC100643454	126	67	202	116	192	315	258	208	286	402	375	260	519	532	398
LOC100643455	174	74	133	166	108	135	184	215	394	145	10	92	79	46	77
LOC100643456	4	5	7	6	3	3	2	2	14	3	0	1	1	1	11
LOC100643457	756	134	1203	941	916	1002	631	504	653	673	138	617	552	662	470
LOC100643459	14.8807	2.03968	23.4899	13.3672	24.9556	28.3892	39.897	40.8888	30.2608	70.8261	9.27104	15.4996	15.2402	15.5679	32.9626
LOC100643460	92	26	96	107	136	224	84	43	65	58	87	97	183	111	104
LOC100643461	7	4	9	18	1.21513	8	47.3783	18	55	9.86053	0	4.6454	1	1	4.43026
LOC100643462	3677	1932	5707	6349	4072	4588	8355	6720	11031	4166	129	611	341	477	683
LOC100643464	171	76	230	298	201	201	236	181	237	215	15	98	37	58	111
LOC100643465	13.6591	2	4	4	17	18	3	13	10	9	1	9	34.3605	6	27.4844
LOC100643466	247	87	475	225	593	714	323	270	227	510	729	534	775	1460	1059
LOC100643467	424	122	498	651	316	418	2002	1524	1591	929	25	245	58	74	173
LOC100643468	1	0	2	0	0	1	1	1	5	1	1	2	0	7	8
LOC100643470	208	49	483	200	606	434	182	155	115	410	726	340	549	1191	955
LOC100643471	747.43	178.578	1088.82	792.177	994.516	1057.96	847.597	757.133	762.18	1100.69	297.663	789.443	980.003	735	835.857
LOC100643472	792.101	157.372	884.888	931.469	549.29	593.383	1187.6	1149.74	1457.54	782.823	31.2802	592.247	208.898	250.608	514.833
LOC100643473	135	72	236	156	226	239	330	302	335	481	84	182	237	196	234
LOC100643476	4	3	29	17	18	46	7	1	6	7	12	11	23	6	3
LOC100643477	20	13	45	54	33	32	65	94	60	59	8	15	8	12	21
LOC100643478	309	32	632	438	584	610	141	121	82	222	741	558	369	595	385
LOC100643479	36	5	12	25	21	28	117	99	156	114	4	17	15	29	43
LOC100643480	494	12	1180	967	661	89	596	620	373	598	8	6	25	11	20
LOC100643481	55	26	3	13	41	71	17	149	101	64	28	86	806	23	414
LOC100643482	819.08	252.532	1321.19	977.288	1219.98	1400.37	1284.82	1134.51	1215.75	1801.1	492.977	1351.74	1630.2	1214.31	1596.5
LOC100643483	246	89	314	299	219	279	425	402	553	613	26	166	120	109	184
LOC100643484	41	6	54	31	56	37	23	26	28	61	85	73	46	112	75
LOC100643485	33	103	73	106	67	75	91	70	113	75	4	15	14	16	20
LOC100643486	25	5	11	17	4	16	23	6	14	9	0	1	2	4	13
LOC100643487	2153	134	2479	2944	3374	3195	4039	3860	2850	3198	659	1518	1715	783	1246
LOC100643488	2.0098	0	2	0	0	1.00632	8	0	4	8	0	0	1.0021	0	0
LOC100643490	3987	186	6429	5469	6047	6622	2849	2100	1417	3437	244	2058	1306	1471	1588
LOC100643491	212	29	451	181	544	409	239	181	211	490	300	326	501	717	547
LOC100643492	102	48	143	162	117	147	185	130	175	108	12	79	42	48	70
LOC100643493	2	2	8	8	3	4	178	174	170	96	0	20	19	7	38
LOC100643494	115	20	253	141	304	232	77	85	50	150	215	201	165	357	290
LOC100643495	783	158	1498	851	1320	863	1333	935	1239	1487	452	714	624	876	744
LOC100643496	106	62	142	84	114	183	177	146	126	241	21	85	48	140	144
LOC100643497	80	18	155	78	127	198	152	101	86	221	209	181	164	396	257
LOC100643498	105.318	21.1358	180.665	112.392	210.251	240.416	106.724	75.4293	91.5892	160.403	53.6759	302.879	139.687	579.265	464.793
LOC100643499	316.166	107	230	251	205	316.949	401.923	334.836	355	207	16	171	66	88	197
LOC100643500	221	56	455	231	456	448	456	409	450	666	280	452	420	591	763
LOC100643501	34	5	18	30	28	32	146	119	147	115	7	14	13	18	25
LOC100643502	411	40	354	348.073	325	377	262.057	161	241	263	38	213	30	101	128
LOC100643503	101	567	183	158	271	191	438	374	155	140	124	146	97	115	136
LOC100643504	128	50	306	106	437	264	75	57	61	111	1127	262	656	983	746
LOC100643505	0	0	0	0	0	0	0	0	0	0	0	0	0	0	1
LOC100643506	38.5037	15.6359	58.1925	70.7119	108.257	92.8601	42.046	36.469	14.0036	58.0536	21.5198	88.6174	38.1615	73.6861	37.8994
LOC100643507	52	9	71	46	47	42	5	15	12	31	1	9	3	1	5
LOC100643508	107	18	204	110	296	298	82	68	50	134	208	184	229	427	271
LOC100643509	3687	711	5664	2486	8267	5335	4917	3629	3651	8762	11506	3524	6234	12038	9235
LOC100643510	81	11	79	66	68	55	87.1638	112.249	68	114	11.3706	44	18.2532	12.1538	32.5478
LOC100643511	163	17	242	125	313	179	145	124	80	182	288	175	154	335	198
LOC100643512	6713	4886	8435	8028.43	10329	5658	7234	6745	6751.41	7095.48	2009	4409.57	8249	4503	4868.83
LOC100643513	89	46	104	73	118	247	51	49	42	53	18	121	100	82	76
LOC100643514	233	13	634	222	1157	414	43	32	33	50	1154	298	559	1456	1695
LOC100643515	45.5294	14.6345	134.962	40.6513	177.239	131.71	48.7815	42.2773	40.6513	73.1723	208.134	82.9286	172.361	380.496	239.029
LOC100643517	570	122	2068	901	2035	1371	1649	1181.44	942.443	3333.44	5804.12	914	2170.86	3857	2841.43
LOC100643518	2	2	0	0	3	0	3	17	9	17	0	0	0	0	0
LOC100643520	1	3	2	5	1	1	8	5	8	3	1	0	0	0	0
LOC100643521	58	27	100	56	84	80	186	145	213	284	27	69	89	118	114
LOC100643522	42	3	50	82	55	33	179	236	51	188	16	38	58	4	35
LOC100643523	9	3	5	7	5	0	18.0221	27.0566	5	23.016	1	188.391	48	35	129
LOC100643524	109.314	24.0752	14.5737	4.74817	31.6257	6.18268	37.9044	32.6264	10.9597	79.2829	0	50.9883	11.5944	6.51221	34.0277
LOC100643525	108	41	146	88	142	155	182	163	135	285	151	220	138	486	291
LOC100643526	1888	484	2819	1427	4329	4067	1825	1419	1349	3362	15348	4927	6311	10126	7611
LOC100643527	218	66	368.701	197.384	385.771	449.006	223.751	173.713	154	352.711	180.37	302.089	189.759	527.141	419.356
LOC100643529	143.524	67.0616	257.291	160.798	217.785	205.387	206.608	169.248	174.862	183.503	83.7663	172.547	114.562	264.305	176.901
LOC100643530	3	1	9	0	1	0	4	3	3	1	0	0	0	0	1
LOC100643531	163	42	167	142	133	172	221	215	261	270	14	106	87	90	142
LOC100643532	2551	2834	2191	3565	1548	1985	9169	7793	7630	2674	50	766	201	262	678
LOC100643533	132.007	14	31	16	55	31	38	22	45	18.001	3	88	18	44	158
LOC100643534	92	150	170	94	214	238	267	231	226	349	81	76	78	333	218
LOC100643535	158	20	124	156	112	143	235	121	162	204	33	63	83	68	71
LOC100643536	147	148	56	96	124	270	284	196	310	84	203	549	699	268	366
LOC100643537	166	39	206	127	234	168	124	102	139	229	80	585	261	1239	912
LOC100643538	584	129	693	358	1054	1436	299	201	226	405	5234	1442	2475	2747	1819
LOC100643539	85	23	150	76	118	135	116	90	126	151	15	172	80	312	284
LOC100643540	593	143	926	662	762	715	615	464	441	703	722	1430	653	972	767
LOC100643541	687	151	618	656	435	474	871	740	566	512	27	315	97	144	268
LOC100643542	314	73	352	199	287	84	228	176	269	119	9	46	17	27	43
LOC100643543	134.276	70.431	170.638	181.845	140.993	81.3921	52.5984	28.1219	46.2184	34	15.0408	34.2102	103.475	26.1741	40.5418
LOC100643544	35	9	59	44	65	122	54	63	48	76	183	99	86	253	142
LOC100643545	0	2	3	3	3	2	0	5	5	6	3	0	5	2	2
LOC100643546	305	49	399	397	439	318	153	122	126	227	126	221	267	198	221
LOC100643547	27	7	29	21	27	39	62	45	83	48	28	21	31	20	28
LOC100643549	107	28	216	103	218	232	112	100	122	189	132	147	300	257	278
LOC100643550	15	7	33	23	38	12	42	44	43	46	51	21	15	12	33
LOC100643552	438	143	688	334	778	751	678	588	571	1083	566	536	777	1359	850
LOC100643553	1251	269	2265	1416	2218	2159	1992	1510	1517	2831	3976	1882	2589	3053	2385
LOC100643555	931	342	1126	1056	981	1012	1054	856	1068	1178	117	436	282	341	440
LOC100643556	0	1	0	0	0	0	0	0	0	0	0	0	0	0	0
LOC100643557	22359	606	12746	12418	16697	8756	5738	6666	3898	8073	757	5870	3095	2459	4170
LOC100643558	3	8	2	4	3	4	7	6	12	4	0	3	0	2	9
LOC100643559	2715	463	3674.9	3506.65	2305	2345.84	1082.73	914.979	1045	873	161	1087.83	353	363	764
LOC100643560	120	15	214	133	350	255	72	65	34	126	1088	258	510	738	574
LOC100643561	71	25	88	52	129	48	167	263	200	238	8	19	19	14	26
LOC100643562	303	30	857	391	1136	635	165	132	140	401	3632	924	1472	2531	1906
LOC100643563	47	10	78	49	79	77	58	44	43	105	45	225	118	298	153
LOC100643564	393	48	788	466	535	396	342	290	235	383	178	628	251	549	517
LOC100643565	89	58	101	101	92	90	56	41	54	58	38	56	64	42	76
LOC100643566	244.07	77	461.718	185.443	597.471	437.82	238.873	204.207	126.277	412.355	795.952	403.299	589.437	1481.9	942.591
LOC100643567	378	32	395	198	664	396	312.603	248	240.678	646.665	636	384	506	828.678	855
LOC100643568	15	3	17	23	8	2	60	43	7	30	43	20	37.1336	28	33
LOC100643569	3	1	3	4	0	3	2	0	3	0	0	1	0	0	1
LOC100643570	512.914	103.256	967.089	601.561	1487.55	1031.44	717.463	498.416	339.01	936.28	4120.96	1059.92	1795.76	2555.27	1920.25
LOC100643571	123	35	176	182	159	163	182	144	221	174	21	89	91	74	116
LOC100643572	37.8375	139.859	56	101	44	78	145	119.875	119	72.7329	4	36	7	15	25
LOC100643573	335	82	604	333	649	538	238	198	170	379	444	462	687	788	597
LOC100643574	1182	116	1514	1085	314	854	3132	1344	1538	2562	116	204	448	282	342
LOC100643575	44	21	46	53	53	50	123	99	116	68	1	8	1	0	10
LOC100643576	154	31	259	125	413	356	118	138	119	205	748	393	660	625	496
LOC100643577	36	13	142	205	190	173	189	137	75	183	2832	1847	4865	1073	711
LOC100643578	620	101	1171	570	1357	839	254	215	153	403	1044	656	955	1326	1160
LOC100643579	163	58	241	144	231	258	459	327	407	592	89	211	262	315	257
LOC100643580	1947	66	2687	1826	3315	869	1863	1624	1752	1949	80	239	389	367	674
LOC100643581	450	122	534	377	486	524	633	487	633	896	39	263	133	227	315
LOC100643582	337.03	231.005	217	316.714	171	275	773.397	822.514	1174.34	477.765	16	318	71	89.1323	290
LOC100643583	10	0	18	6	18	9	0	1	0	1	43	2	9	34	15
LOC100643584	577	126	546	508	554	504	561	411	419	521	65	324	339	219	382
LOC100643585	302.969	71	670.277	973.738	571.091	454.942	412.078	235.763	399	305.853	31.3517	201.027	87.6256	75	166
LOC100643586	1433.13	544.657	1850.98	2201.5	1296.86	986.341	1957.43	1747.82	1785.43	1272.34	53	443.447	116.417	145.109	296.236
LOC100643587	60	17	41	46	42	37	40	30	97	12	2	12	2	5	17
LOC100643588	1217	76	1145	694	3349	971	514	449	275	646	423	841	943	773	780
LOC100643589	6	9	14	10	15	7	14	5	8	9	0	4	2	2	6
LOC100643590	0	2.4087	0	0	0	0	1.53979	3.40128	0	1.23051	0	0	0	0	0
LOC100643591	29	6	59	39	49	60	21	16	17	31	82	61	51	88	60
LOC100643592	126	21	205	144	217.429	294	117.514	91	97	188	292.099	469.395	180.313	761	506.234
LOC100643593	44	6	41	53	23	23	49	44	46	30	0	9	2	4	5
LOC100643594	288	40	268	213	21	258	256	100	109	145	44	83	243	64	105
LOC100643595	691	165	810	833	768	1143	1345	1046	1106.28	976	234	738	894	409	615
LOC100643597	113	22	141	85	137	199	244	216	236	378	67	155	114	203	172
LOC100643598	291.899	40.6282	532.112	315.531	500.71	507.617	303.399	230.261	187.457	376.177	251.72	366.753	469.102	343.392	373.167
LOC100643599	238	206	310	250	241	286	605	689	460	458	77	393	393	154	296
LOC100643600	50	3	49	40	56	59	107	94	202	182	25	213	77	304	220
LOC100643601	75	12	93	57	81	95	138	115	141	128	14	36	14	37	53
LOC100643602	150	288	797	763	910	1536	334	86	160	236	2016	1088	3322	1278	1012
LOC100643603	212	24	2004	2221	3159	2550	315	390	262	2435	3898	3734	850	3289	1809
LOC100643604	92	16	180	107	233	215	49	35	34	135	1182	257	506	545	362
LOC100643605	258	62	322	284	301	287	306	244	297	400	80	280	283	190	228
LOC100643606	9	4	18	16	15	9	25	29	16	19	1	8	4	3	6
LOC100643607	652.371	170.036	914.171	864.269	640.722	258.882	540.651	634.631	525.693	720.174	266.499	422.214	779.272	328.781	341.703
LOC100643608	1	260	8	5	1	966	3	22	40	7	129	5543	8933	5584	164
LOC100643609	14	3	37	22	20	10	51	20	34	54	12	43	68	132	126
LOC100643610	2	0	2	1	1	1	1	1	0	4	4	13	5	4	8
LOC100643611	271	60	562	304	643	634	80	60	52	159	595	341	609	630	500
LOC100643612	179	50	345	192	264	280	199	171	226	300	252	340	424	416	385
LOC100643613	126.99	17	246	116	280	196.994	75	61	43	136	776	179	291.998	558	370
LOC100643615	89	9	217	135	121	258	424	207	220	379	19	52	35	68	68
LOC100643616	554.58	77.8976	561.403	549.602	702.312	693.887	470.946	342.841	349.887	516.742	86.7056	353.594	351.662	261.521	291.139
LOC100643617	37.5658	39.3082	59.9297	50.5476	30.5235	59.5884	159.227	170.3	139.525	114.504	8.06789	66.4416	26.7609	28.593	27.3107
LOC100643618	142	18	269	164	328	327	86	63	62	140	693	263	474	347	261
LOC100643619	173	87	203	215	193	263	319	308	377	332	7	118	86	101	126
LOC100643620	2253	602	2906	2511	2676	2899	2756	1980	2059	2354	829	2236	2947	1729	2277
LOC100643621	36	3	89	55	88	114	4	7	8	13	121	56	41	158	82
LOC100643622	4065	75	5414	4762	5633	4147	727	585	373	1323	160	757	556	481	620
LOC100643623	109	26	140	142	118	131	198	167	196	80	13	54	37	43	74
LOC100643624	923	15	736	635	1572	3775	340	277	234	481	7546	8896	9519	7133	7380
LOC100643625	40	4	162	115	212	127	170	128	80	88	2271	262	893	1561	787
LOC100643626	352	64	328	326	339	345	373	307	457	402	60	159	146	143	232
LOC100643627	376.332	129.351	619.002	495.636	458.264	958.143	1378.62	964.296	916.642	925.21	590.462	472.184	754.023	400.468	424.479
LOC100643628	260	60	465	288	500	337	290	212	165	407	572	343	651	398	321
LOC100643629	1090	130	847	666	821	659	698	521	507	639	33	223	95	154	252
LOC100643632	112	24	208	97	278	202	98	94	108	198	456	221	273	472	338
LOC100643634	75.6337	0	45.3761	96.2276	105.107	93.3816	118.395	80.7883	101.14	109.894	4.72385	22.624	49.7747	20.0775	11.4657
LOC100643635	164.497	29.5092	309.379	194.515	319.895	307.401	151.074	95.6465	82.9411	163.949	57.4383	127.563	158.129	180.945	128.196
LOC100643636	118	223	170	186	180	233	178	258	180	171	26	263	268	179	310
LOC100643637	51	11	54	81.2832	43.0577	80.4031	51	42	52.0746	33.0529	11	36.2762	20	27.0292	55.1382
LOC100643638	10	1	10	3	2	3	4	1	3	2	0	1	0	1	1
LOC100643639	46	8	46	33	48	40	79	74	90	257	153	222	214	174	240
LOC100643640	224	35	400	187	409	288	194	148	135	306	259	264	227	556	362
LOC100643641	48	51	52	71	78	70	980	823	300	435	13	56	17	13	29
LOC100643642	11	4	18	8	23	9	15	3	16	12	4	2	10	9	9
LOC100643643	7	16	15	14	20	3	67	54	49	70	2	5	24	8	18
LOC100643644	0	0	0	3	2	9	5	3	2	3	0	1	0	1	1
LOC100643645	50	27	54	73	41	79	172	150	143	102	1	30	7	10	27
LOC100643646	73	13	196	121	179	120	213	126	141	288	84	80	72	214	77
LOC100643647	123	23	327	158	466	296	121	91	109	265	596	208	332	1186	829
LOC100643648	85	27	167	78	218	151	119	106	65	165	183	83	107	306	317
LOC100643649	276	53	454	286	670	563	87	75	67	167	1695	674	1201	1182	886
LOC100643650	22060	6657	26455	38966	15132	19153	57356	39678	56126	14976	239	5494	651	1082	2888
LOC100643651	273	36	522	278	484	493	165	128	137	287	1008	468	462	791	603
LOC100643652	279	59	689	346	639	750	270	160	192	506	1060	752	960	2117	1698
LOC100643653	557	163	545.7	514.834	399	571.977	1262.74	977.988	1090.93	1020.95	51	271.249	100.437	194.921	273
LOC100643654	626	360	826	820	533	591	1000	845	991	743	252	485	796	311	486
LOC100643655	108	14	162	110	171	162	182	197	110	263	28	78	92	141	136
LOC100643657	3	3	14	11	10	11	22	25	31	13	15	5	13	8	14
LOC100643658	177	160	236	237	228	267	387	354	300	295	12	181	103	110	184
LOC100643659	414.149	108.605	386.031	480.325	386.779	373.287	872.505	653.299	778.689	578.158	24.7558	137.656	43.1219	77.5513	155.835
LOC100643660	30	5	22	33	32	39	32	51	16	46	15	19	23	12	24
LOC100643661	132	22	275	85	311	235	151	98	125	266	228	182	297	722	463
LOC100643662	334	85	609	320	623	510	364	328	325	575	227	339	529	791	615
LOC100643663	323	76	500	357	516	653	344	263	316	427	197	446	399	582	513
LOC100643664	0	0	0	0	0	0	2	4	1	2	1	0	17	0	1
LOC100643665	67.7237	34.569	130.362	92.1552	159.007	124.608	80.4016	74.8781	61.7816	120	131.959	108.79	205.525	214.826	180.458
LOC100643666	274	116	284	348	304	184	397	339	499	347	10	133	53	76	124
LOC100643668	11	31	48	45	45	31	66	71	79	95	12	14	12	15	18
LOC100643669	19	7	86	57	39	141	3	5	3	9	102	98	94	317	89
LOC100643670	168.022	55	284.179	194.403	249.189	275.184	216	156	145.267	272	138	199.025	257.287	256.176	224.004
LOC100643671	3	0	0	0	0	2	8	1	3	2	1	8	3	3	3
LOC100643673	650	140	1317	725	1208	1464	940	713	776	1183	1149	897	1440	1925	1254
LOC100643674	97	28	235	123	193	163	53	42	55	72	173	142	198	252	181
LOC100643676	198	54	277	201	290	275	464	367	380	478	213	482	410	344	571
LOC100643677	234	35	427	211	470	371	198	202	209	403	244	351	399	587	562
LOC100643678	14	108.981	27	3	27	140	18.5641	12	4	18	154	265.898	433.328	1097.49	431.241
LOC100643679	107	39	126	115	139	157	112	91	77	90	71	136	168	86	132
LOC100643680	56	22	47	23	88	39	132	145	93	231	69	31	56	60	54
LOC100643681	63	12	100	63	121	134	137	131	100	186	52	289	207	327	281
LOC100643682	0	0	0	0	0	1	4	1	5	0	0	0	0	0	0
LOC100643683	209	76	291	226	315	326	561	423	501	720	134	321	309	420	363
LOC100643684	4805	766	6667	6335	7519	13731	12900	11894	11444	15555	15482	7804	13161	9182	6119
LOC100643685	708	127	1020	636	1132	1059	504	394	381	504	252	795	836	1105	826
LOC100643686	583	173	578	917	390	528	1781	1759	2815	1093	20	343	62	86	266
LOC100643687	21	6	47	40	39	37	26	13	18	21	10	19	13	16	16
LOC100643688	98	24	147	94	149	140	171	159	178	294	84	129	112	200	161
LOC100643689	136	89	143	200	131	106	47	43	40	38	4	37	37	14	27
LOC100643690	47	10	67	44	48	60	35	34	35	45	5	36	20	46	43
LOC100643691	8	1	14	8	13	7	8	2	3	11	6	11	4	15	18
LOC100643692	16	1	9	6	5	9	9	1	29	2	1	12	4	12	21
LOC100643693	21	8	12	28	20	18	24	26	31	25	6	17	13	10	16
LOC100643694	115.622	19.4868	377	150.698	367.651	246.833	164.988	129.912	139.006	292.302	181.877	146	220.85	333.874	255.927
LOC100643695	4	4	1	0	2	2	51	39	102	33	0	0	0	3	2
LOC100643696	175	41	259	115	298	242	127	92	119	157	391	253	233	506	367
LOC100643697	82	22	117	72	120	128	160	137	156	201	70	103	153	161	125
LOC100643698	42	9	76	54	55	49	49	46	54	56	3	35	18	36	48
LOC100643699	8	1	11	7	20	14	46	29	37	46	5	9	9	8	15
LOC100643700	59	15	94	48	103	102	127	112	59	176	258	90	150	234	159
LOC100643701	134	15	142	123	124	167	95	69	93	105	13	78	72	79	81
LOC100643702	92	110	78	113	83	97	131	172	133	103	8	80	136	53	141
LOC100643703	440.35	151.734	573.726	668.465	411.684	327.822	876.437	803.892	707.347	588.601	16.8606	159.378	90.7171	78.6819	104
LOC100643704	418	130	619	452	461	448	1208	955	1503	1176	103	650	301	533	576
LOC100643705	522	155	600	498	498	638	833	768	723	730	38	269	111	222	342
LOC100643706	169	40	292	199	209	194	480	354	517	563	39	152	194	123	159
LOC100643707	3	5	6	4	1	2	9	8	1	1	2	13	17	0	8
LOC100643708	224	29	624	323	728	467	166	172	109	352	1920	776	882	2798	2260
LOC100643709	8	5	12	11	10	5	10	8	5	8	0	3	3	1	7
LOC100643710	195	37	198	141	176	124	315	233	264	172	29	69	38	74	104
LOC100643711	19	1	6	12	18	1	3	2	4	1	1	18	14	69	59
LOC100643712	69	9	144	78	121	195	287	227	291	410	126	73	140	200	131
LOC100643713	494.267	122.57	561.313	533.249	573.3	627.151	395.676	312.564	436.331	312.043	107	271.124	334.315	210.208	277.054
LOC100643714	52	88	39	587	45	60	209	71	64	87	51	331	239	282	213
LOC100643716	63	22	92	68	85	126	82	67	100	91	276	127	201	192	135
LOC100643717	60	12	25	35	86	78	31	26	9	12	33	44	27	48	59
LOC100643718	469	133	580	712	337	617	1084	899	1127	780	19	346	122	127	306
LOC100643719	446	87	1006	486	1036	753	681	568	458	1037	1659	746	1257	1449	1112
LOC100643720	73	20	118	174	99	131	120	125	167	95	10	69	24	21	41
LOC100643721	138	23	212	68	164	109	72	63	121	140	66	148	116	179	231
LOC100643722	201	43	159	170	188	171	61	86	45	60	22	141	102	84	127
LOC100643724	215	40	430	205	382	389	256	204	258	426	269	566	342	1110	713
LOC100643725	145	28	247	169	364	384	92	85	90	174	490	307	402	640	433
LOC100643726	169	32	434	210	406	256	287	174	151	382	301	259	119	401	227
LOC100643727	163	58	113	169	69	127	377	243	358	140	1	134	21	31	78
LOC100643728	112	155	225	157	214	134	377	360	161	110	30	76	85	73	95
LOC100643729	2616	233	4840	3595	4556	2710	2216	2067	1709	3474	1667	2517	2436	2160	1846
LOC100643730	74	10	127	91	115	83	148	153.909	163	250.919	27	56	70	63	88
LOC100643731	701	377	33	74	19	1253	29	721	845	102	30	599	10529	142	3250
LOC100643733	1749	357	2364	1270	3383	2685	2710	2367	1974	3779	5095	1647	3094	2977	2269
LOC100643735	263	29	576	344	554	302	185	154	188	337	194	274	282	502	464
LOC100643736	1	0	0	0	2	0	1	2	0	0	1	1	0	0	1
LOC100643737	527	75	927	919	845	469	151	156	173	342	259	939	1000	677	751
LOC100643738	207	56	181	135	191	152	282	250	219	392	43	276	99	137	280
LOC100643739	412	62	844	531	1052	844	194	178	69	306	587	561	605	746	516
LOC100643740	601	116	886	662	891	810	854	729	645	1022	593	756	846	741	564
LOC100643741	702	201	468	943	351	393	819	798	976	286	6	154	22	33	126
LOC100643742	776	256	1170	1322	981	1118	2026	1878	1468	1464	73	686	306	352	837
LOC100643743	2202	536	2896	1872	3585	3626	4413	3465	3654	4767	5856	2310	4104	3920	2821
LOC100643744	542	263.46	559.659	1005	522.502	549	300	280	249	118	12	193	32	84	130
LOC100643745	5935.25	758.759	9283.61	6914.4	10412.7	5353.65	1727.01	1525.37	1631.38	3498.28	1108.57	3371.08	3374.92	2950.89	2866.82
LOC100643747	0	0	0	0	0	0	0	0	0	0	0	0	0	0	0
LOC100643748	112.79	21.7097	191.321	84.0689	226.025	200.308	87.6283	77.9281	56.1507	103.76	124.281	150.681	99.585	280.335	203.354
LOC100643749	1819	373	2659	2064	2272	2269	1836	1451	1352	1817	405	1633	1224	1883	1943
LOC100643750	219	70	426	260.717	371.942	379.597	774	635	711.533	973.947	94	258.724	344	475.971	392.862
LOC100643751	447.202	63	559.729	432.412	657.893	633.416	237	173	164	444.873	1214.73	607.367	1094.06	796.087	714.823
LOC100643753	183	53	457	174	669	358	310	240	248	719	908	265	592	1075	850
LOC100643754	116	42	75	105	49	129	80	64	237	58	2	45	17	18	65
LOC100643756	143	20	50	76	132	70	99	4	253	5	3	75	15	34	103
LOC100643757	70	20	123	81	115	130	66	65	77	115	92	132	133	177	123
LOC100643758	35	26	47	48	50	50	181	180	129	144	3	49	11	23	45
LOC100643759	27	5	25	17	18	11	2	0	9	1	0	14	9	0	16
LOC100643760	237	37	361	207	385	386	244	200	198	333	422	205	386	439	315
LOC100643761	503	76	876	438	1221	880	245	188	160	623	3942	1131	2017	3000	2257
LOC100643762	78	21	105	53	127	105	93	71	99	196	87	273	146	522	387
LOC100643764	283	81	358	235	295	300	287	259	265	503	62	424	297	354	346
LOC100643765	207.363	13.046	48.0473	243.047	117.878	156.056	134.767	147.268	138.118	50.6292	14.9428	164.203	72.3252	61.4751	28.6316
LOC100643766	175	36	332	162	356	372	233	161	186	337	937	547	462	1001	685
LOC100643767	8	9	6	12	8	3	17	6	4	4	0	0	0	1	2
LOC100643768	7	0	3	13	6	6	10	11	11	7	3	4	4	13	8
LOC100643769	288	90	295	281	229	255	387	371	460	357	28	299	169	163	326
LOC100643770	221	38	488	247	371	289	171	170	132	312	118	259	226	448	323
LOC100643771	22	13	14	11	15	19	106	97	111	84	5	76	49	38	84
LOC100643772	57.3862	19.6017	102.996	61.433	80.258	84.3926	135.912	121.36	128.091	186.314	69.2192	221.002	167.663	286.226	253.555
LOC100643773	85	105	87	53	148	58	50	30	18	26	38	98	53	168	117
LOC100643774	149	28	183	152	173	186	215	196	198	238	28	147	59	104	118
LOC100643775	189.14	29	135	143.203	144.073	198	211	189	211	84	20	217	107	101	187.184
LOC100643776	304	76	341	283	335	370	350	340	458	428	66	305	295	250	276
LOC100643777	4573.67	798.544	4768.86	4997.69	3761.87	9376.58	6848.57	6039.62	6207.34	7316.17	4630.41	4672.64	6925.79	4588.76	2609.36
LOC100643778	365	71	598	422	595	642	351	315	352	524	168	376	440	429	361
LOC100643779	1754	1273	2229	1031	1998	3539	402	333	246	356	10611	12702	18936	16864	13516
LOC100643780	95	7	88	88	150	104	26	28	28	41	137	148	194	103	131
LOC100643781	4	10	2	3	4	15	38	12	20	14	0	10	2	6	5
LOC100643782	3	1	2	1	0	2	4	3	2	1	0	0	1	0	0
LOC100643783	70.5609	6.69316	126.209	71.0196	143.286	66.8321	101.896	91.97	143.528	124.893	18.5394	32.6363	46.9608	38.5421	49.193
LOC100643784	119	24	211	155	164	220	282	205	209	342	48	166	212	153	155
LOC100643785	0	0	0	0	0	0	0	0	0	1	2	0	0	0	0
LOC100643786	238	84	209	162	189	195.182	412	344	449	577	13	151	56	107	183
LOC100643787	196	22	519	227	593	247	71	61	59	182	255	262	343	648	485
LOC100643788	232	17	159	154	607	390	138	149	127	80	333	357	280	345	252
LOC100643789	72	12	146	67	210	139	49	51	28	69	743	136	317	553	391
LOC100643790	14	1	32	28	24	15	24	14	15	20	0	17	8	3	5
LOC100643791	4	6	19	10	11	41	10	3	3	5	14	91	84	45	61
LOC100643792	177	47	320	179	425	458	110	78	110	196	1200	546	447	1026	828
LOC100643794	223	94	299	450	214	122	71	58	153	49	13	141	38	25	64
LOC100643795	164	75	268	168	223	243	307	270	299	434	203	250	420	281	252
LOC100643796	2	1	3	2	1	3	9	13	9	11	0	0	0	0	3
LOC100643797	208	98	162	199	202	1103	253.779	289	174	272.803	337	1043	1192	567	720
LOC100643798	7586	688	13429	9941	10593	9698	5716	4658	4304	9437	2284	8658	10405	6760	7489
LOC100643799	896	239	884	750	931	1236	579	664	350	410	118	786	624	493	650
LOC100643800	70	10	126	78	159	121	148.397	103	82.3218	235.335	203	123	107	284.322	163
LOC100643801	447	273	514	785.63	339	390	1281	1012	1355	559	13	211	56	88	158
LOC100643802	2083	270	2470	2236	3490	2437	1353	1472	1298	2262	5480	2584	4740	3334	2029
LOC100643803	759	194	1437	817	1358	1289	1412	1035	1182	1986	998	1069	1431	1997	1495
LOC100643804	3	1	5	6	7	10	4.00689	0	7	0	1	7	2	1	5.00677
LOC100643805	362	125	895	518	557	478	1162	1055	699	1754	102	181	258	233	283
LOC100643806	138	33	237	160	239	174	400	318	277	579	99	225	171	297	262
LOC100643807	243.092	49.601	219.043	179.213	231.619	203.847	350.826	316.175	401.743	576.142	37.4287	189.811	59.2795	128.417	143.759
LOC100643808	92	12	189	144	251	250	65	48	66	154	221	176	229	323	192
LOC100643809	211	81	232	158	206	237	233	224	249	396	14	157	101	204	259
LOC100643810	74	3022	49	26	115	165	95	68	103	55	1435	470	1474	285	573
LOC100643811	93	14	240	151	232	234	127	97	123	260	288	151	297	329	270
LOC100643812	59	8	84	56	67	50	263	231	380	297	6	58	27	48	79
LOC100643813	189	61	353	171	403	464	363	296	297	615	598	364	620	984	784
LOC100643814	120	34	171	130	130	172	222	181	209	172	33	122	179	93	145
LOC100643815	9.4205	1.10236	13.5966	7.39762	22.6884	19.1129	7.05421	5.15922	2.11322	3.25771	10.2944	23.4061	8.33816	36.4793	23.8611
LOC100643816	133	41	127	174	111	179	205	249	125	137	8	82	60	33	96
LOC100643817	72.8187	16.4581	93.2665	61.172	116.888	93.938	59.2755	52.4717	39.3057	83.4483	131.792	84.8554	127.688	97.9312	110.839
LOC100643818	245	56	394	261	373	442	282	223	264	381	167	437	323	588	395
LOC100643819	807	204	1393	840	1603	1515	578	497	634	1255	2228	2027	2639	3337	2514
LOC100643820	135	23	248	121	317	204	69	61	52	125	179	217	221	543	411
LOC100643821	1350	183	1960	1173	2085	2336	532	422	567	932	5585	5048	8483	4289	5243
LOC100643822	504	86	786	713	1014	419	947	1024	713	456	127	184	215	260	246
LOC100643823	0	0	0	0	0	0	0	0	0	0	0	0	0	0	0
LOC100643824	495	156	994	854	855	694	1472	1016	1610	851	76	181	245	178	182
LOC100643825	63	34	61	46	36	43	148	156	128	148	7	54	49	33	51
LOC100643826	22	3	25	13	14	32	13	52	42	14	14	19	124	21	91
LOC100643827	279	71	819	308	861	554	366	321	246	850	1699	350	717	1171	815
LOC100643828	15	4	26	15	15	19	166	136	209	139	4	4	3	7	7
LOC100643829	124	15	195	83	269	200	59	52	58	83	141	128	165	402	318
LOC100643830	507	230	789	1119	521	355	755	278	518	378	13	63	30	46	88
LOC100643831	304	95	397	333	319	304	592	494	561	579	20	257	227	163	327
LOC100643833	1594.67	307.564	2228.99	1499.42	2437.91	2312.17	1839.69	1888.29	1765.23	3009.6	1429.27	2452.71	3227.23	2346.21	2210.27
LOC100643834	19.0946	1	10.2908	19.3105	4.00441	21.2406	17.3076	30.1401	10.3049	13.2856	1	5.05455	1.07724	3.26129	4.00692
LOC100643835	149	28.3053	185	160	132	113	452	367	384	494	92	218	111	118	118
LOC100643836	143	36	290	166	333	291	434	320	294	466	321	293	422	430.133	318
LOC100643837	115	25	176	118	281	172	131	87	76	213	513	229	308	474	261
LOC100643838	12	5	21	19	16	17	32	25	47	22	0	3	0	3	1
LOC100643839	76	25	142	48	139	90	61	63	27	45	38	75	103	85	108
LOC100643840	405	86	398	324	411	352	627	573	800	643	21	243	118	156	250
LOC100643842	768	240	781	669	844	1564	805	639	794	746	475	2128	1642	1446	1411
LOC100643843	409	78	733	478	665	732	473	368	340	562	1161	670	692	777	565
LOC100643844	55	14	79	93	83	65	51	63	42	58	12	52	47	16	33
LOC100643845	1500	318	2855	3452	1562	1565	7097	5792	5002	4407	118	578	336	426	517
LOC100643846	126	17	213	139	202	191	111	90	74	126	70	145	107	237	167
LOC100643847	93	36	118	77	106	174	301	220	265	399	61	192	115	164	156
LOC100643848	219	140	360	321	252	316	1241	1194	1458	1387	62	204	220	173	237
LOC100643849	134	21	137	98	98	84	211	219	100	232	6	69	21	40	51
LOC100643850	1512	112	6946	3748	3657	2741	2241	1790	1477	5012	1144	1435	1886	1691	1300
LOC100643852	0	1	0	0	0	0	2	0	2	2	0	0	0	0	0
LOC100643853	77	6	131	187	50	87	80	73	34	50	0	20	16	23	21
LOC100643854	279	107	461	291	506	563	363	296	345	574	279	822	517	1077	718
LOC100643855	150	20	132	180	265	106	604	549	314	347	4	47	3	13	16
LOC100643856	39	30	64	43	57	65	198	160	157	238	16	73	75	61	65
LOC100643857	39	5	91	52	82	70	16	41	15	99	70	74	83	52	64
LOC100643858	4658.89	1982	4046.62	4231.28	3142.32	4593.95	1684.56	3139.88	1646.62	2048.56	7935.7	12108.5	21460	5019.01	5401.32
LOC100643859	20	12	50	47	40	68	33	24	56	18	8	60	26	21	150
LOC100643860	201	87	185	174	96	165	194	152	148	292	155	138	303	224	198
LOC100643861	0	0	0	0	0	1	2	0	0	3	0	0	1	0	0
LOC100643862	583.103	270.19	753.061	1053.09	659.042	691.163	455.065	369.042	313.039	165.007	39.0144	512.065	334.021	276.062	471.038
LOC100643863	309.755	66.2413	505.392	382.602	444.331	391.346	414.994	329.631	482.622	544.717	85.426	226.92	240.079	272.114	257.18
LOC100643864	86	42	36	92	176	99	364	337	133	161	6	50	40	47	49
LOC100643865	6.63876	4.18035	4.67416	5.07613	6.04799	1.03468	19.3693	23.2594	17.0162	25.1832	0	2.13948	2.24234	3.18991	1.21778
LOC100643866	226	30	516	266	437	433	237	188	184	329	1126	763	725	1024	709
LOC100643867	271	131	488	273	467	588	266	270	264	341	195	356	551	613	493
LOC100643868	85	10	122	58	113	87	124	78	91	130	74	129	31	135	93
LOC100643869	2492	24	976	1505	1852	3229	191	162	75	157	140	1446	948	1081	1265
LOC100643870	162	42	281	178	341	417	330	221	245	512	224	322	516	516	410
LOC100643871	2	5.9026	2.31762	1	1.71289	13.2294	2.42358	6	3	4.85892	5	9.54617	22.8074	57.9097	5.77754
LOC100643872	105.798	7	152.271	90.5878	182.107	129.584	50	54	46	105.127	206.273	116.633	130.935	198.913	191.177
LOC100643873	108	39	84	66	145	122	126	174	226	160	153	148	298	135	190
LOC100643874	354	72	550	345	647	668	699	649	724	1062	438	560	680	945	782
LOC100643875	14	15	5	3	2	4	19	8	9	11	6	61	17	86	69
LOC100643876	90.0985	21	150.992	76.4594	215.834	153.443	72	56.8307	66	151.276	147.214	181.413	205.434	417.547	343.611
LOC100643877	44	21	75	55	38	42	161	117	236	144	4	21	16	22	32
LOC100643879	0	0	0	0	0	0	1	1	1	1	0	2	0	0	0
LOC100643880	582	153	1015	514	1360	1062	276	223	258	569	2570	1405	2176	2863	2170
LOC100643881	242	77	472	232	409	420	312	259	337	514	320	329	593	441	434
LOC100643882	316	84	452	368	300	303	1004	776	1124	907	16	132	104	135	181
LOC100643883	125	19	111	100	134	117	167	150	142	166	8	92	90	105	111
LOC100643884	0	0	1	1	2	3	2	1	0	0	0	0	0	0	0
LOC100643886	35	5	22	9	32	19	85	78	59	50	23	12	14	20	16
LOC100643887	82	34	147	149	97	39	143	137	154	107	7	105	33	40	117
LOC100643888	387	88	371	268	297	404	588	525	484	709	19	278	100	161	300
LOC100643889	275	167	210	257	176	368	362	382	345	240	28	331	84	106	235
LOC100643890	71	8	102	55	98	51	115	87	109	207	17	63	56	75	77
LOC100643891	49.9621	12.3886	56.9624	60.1166	93.8012	52.758	55.763	46.7936	45.5856	33.9159	9.25074	11.6963	22.3184	10.5615	16.6752
LOC100643892	62	34	120	43	141	103	55	44	57	79	312	86	110	194	162
LOC100643893	1631	458	2448	2106	2134	2430	3112	2396	2514	2861	301	1413	1398	1162	1203
LOC100643894	205	52	469	224	533	465	212	192	161	392	169	458	314	1108	721
LOC100643895	573	83	565	664	639.852	674	859	1065	802	397	38	457	239	296	378
LOC100643896	0	5	0	1	0	0	4	2	3	1	0	0	0	0	0
LOC100643897	14	1	2	3	1	5	5	13	17	5	0	0	0	1	4
LOC100643898	83	44	128	76	149	121	140	116	77	160	70	92	56	134	100
LOC100643899	504	149	979	540	1484	1028	425	352	382	982	579	681	1115	1587	1156
LOC100643900	11	5	31	1	7	12	4	20	12	7	112	584	502	1479	847
LOC100643901	308	56	549	283	706	537	239	193	184	420	402	380	545	629	570
LOC100643902	100	19	158	96	155	148	150	127	215	229	265	310	202	377	270
LOC100643903	178	63	272	120	374	303	265	189	225	459	200	217	299	425	348
LOC100643904	189	30	442	235	442	505	266	251	224	449	215	469	366	602	381
LOC100643905	2496	363	2341	3032	2141	1549	2143	1772	1397	1285	68	503	179	183	400
LOC100643906	559	128	805	549	953	889	376	330	336	531	1084	1132	1141	1743	1448
LOC100643907	205	69.7673	298	188	319	404	235	192	189	261	80	232.721	296	366	289
LOC100643908	17	2	10	6	15	11	7	5	4	2	1	3	2	1	1
LOC100643909	2501.44	392.307	3423.79	2873.98	2447.71	2823.17	2558.1	2299.03	3196.47	2690.11	510.461	1909.36	1360.04	1261.46	1555.81
LOC100643910	75.8346	13.0668	69.1521	82.2349	95.4467	91.3525	181.502	119.62	148.388	122.873	22.4948	57.1754	60.5297	61.9725	64.8563
LOC100643911	468	196	629	805	380	434	1353	1184	1345	890	12	190	62	65	161
LOC100643912	107	66	115.734	98	131	131.591	348	255.466	317.864	518.679	16	95.2725	49	84	145
LOC100643914	1884	391	1814	1893	1842	1485	1670	2089	1219	1375	107	781	416	383	690
LOC100643915	133.357	32	221.837	145.957	214.375	204.901	510.768	387.518	412.703	562.152	45.5316	136.855	155.685	226.415	241.641
LOC100643916	181	45	324	130	442	412	272	273	183	470	736	261	525	867	656
LOC100643917	409	92	448	383	460	427	763	629	476	852	36	301	190	295	371
LOC100643919	149	22	118	102	135	100	165	115	103	150	20	124	47	80	120
LOC100643921	25	1	33	8	37	16	76	43	49	36	1	12	17	11	32
LOC100643922	309	146	357	361	229	344	683	619	665	431	21	116	78	80	154
LOC100643923	5816	869	3512	5021	3297	11033	5977	5543	7338	6457	1007	11505	6575	6092	7738
LOC100643924	130	71	133.995	101.766	169.305	232.004	183.826	165	155	253.24	63.6645	196.773	166.494	271.435	276.901
LOC100643925	135	32	232	150	232	328	209	167	216	285	182	261	265	394	299
LOC100643926	848	152	977	922	891	924	1481	1409	1456	1673	108	477	222	284	442
LOC100643927	59	21	65	75	55	53	52	45	72	40	1	19	4	6	30
LOC100643930	70	6	129	62	135	119	79	72	58	146	200	191	132	312	247
LOC100643931	31	9	55	36	43	78	10	31	14	21	130	95	239	65	114
LOC100643932	0	3	0	0	0	0	9	6	13	3	0	0	0	0	0
LOC100643933	29	2	58	20	49	37	74	46	76	87	15	6	11	57	27
LOC100643934	151	20	278	104	323	220	144	108	112	261	970	270	471	491	367
LOC100643935	437	104	460	537	386	448	512	446	571	435	13	233	77	98	249
LOC100643936	491	169	598	515	611	691	751	723	842	1203	362	826	1033	800	1040
LOC100643937	134	63	195	148	235	269	156	150	202	215	30	188	110	243	243
LOC100643938	9.21085	3.05999	12.2343	10.4765	4.08267	13.4998	6.23889	9.2217	13.5473	14.3483	0	8.29686	3.1319	16.6027	30.1202
LOC100643939	1	0	5	3.0067	1	2	6.02095	3	0	2	1	0	1	0	3
LOC100643940	52	7	89	36	79	73	82	55	49	88	18	67	23	121	89
LOC100643941	129	78	132	114	110	154	75	89	83	56	14	94	46	34	88
LOC100643942	561.298	69.6027	848.897	541.715	957.372	706.249	168.809	137.532	168.27	341.126	771.949	888.738	1245.67	1068.59	1013.93
LOC100643943	48	5	81	45	89	83	62	54	52	114	206	82	82	225	149
LOC100643944	16	4	10	2	11	18	18	18	49	13	8	43	18	39	66
LOC100643945	710	301	741	1126	559	792	1097	899	1110	540	36	362	144	177	422
LOC100643946	95	12	149	83	186	123	66	80	43	94	214	106	187	213	196
LOC100643949	329	104	659	272	718	805	306	301	235	502	1510	562	1218	1093	891
LOC100643950	551	648	758	772	645	567	1776	1682	1173	692	82	320	415	143	337
LOC100643951	837	63	1170	1125	1872	695	690	703	712	930	98	1023	587	694	962
LOC100643952	85	16	221	103	259	210	39	41	20	84	387	231	201	408	230
LOC100643953	52	10	77	42	73	86	46	33	38	73	191	94	92	218	123
LOC100643954	64.495	7.29202	123.462	61.8728	154.032	108.415	34.1932	20.7761	16.6791	81.4524	177.817	62.6109	103.366	233.392	171.397
LOC100643955	18	5	8	8	15	19	68	33	71	27	4	166	56	200	271
LOC100643956	116	28	174	115	154	172	187	200	210	286	171	234	320	219	216
LOC100643957	4	6	8	6	4	8	32	7	11	18	1	0	4	0	0
LOC100643958	165	65	262	194	275	290	307	209	285	453	174	262	460	337	370
LOC100643959	53	4	33	44	26	50	36	29	19	32	0	36	7	6	26
LOC100643960	5	7	17	40	31	43	52	21	55	15	17	35	47	27	31
LOC100643961	122	26	111	119	110	94	230	186	183	185	9	67	64	36	71
LOC100643962	2293	460	1783	2812	941	2083	2847.96	2720	3732	1020	55	1484	252	283	922
LOC100643963	137	41	242	148	267	261	244	207	287	322	261	223	387	301	286
LOC100643964	19	9	16	17	10	11	56	32	48	33	0	17	9	17	29
LOC100643965	102	22	145	91	206	198	47	40	52	91	1101	281	387	583	345
LOC100643966	481	150	343	401	295	350	211	169	180	111	7	318	49	63	165
LOC100643967	95	23	227	85	225	233	2914	1441	1256	2426	121	107	131	365	251
LOC100643968	19	12	0	1	0	29	5	16	24	11	1	24	309	3	87
LOC100643969	305	39	743	344	1001	651	55	45	37	79	853	606	892	1675	1006
LOC100643970	343	74	411	296	560	483	323	291	372	390	428	469	650	344	340
LOC100643971	593	332	629	766	382	608	1153	940	1439	433	118	480	304	176	336
LOC100643972	5625.04	265.656	7015.65	6892.11	6631.31	8423.42	2912.93	2716.74	3122.32	3169.52	920.049	3429.29	2560.58	2362.3	2226.68
LOC100643973	210.756	38	306.325	185.426	293.366	321.37	380.244	279.457	321.731	486.902	68.954	319.691	269.984	288.47	314.937
LOC100643974	43	5	83	31	89	56	52	43	51	79	95	134	60	585	313
LOC100643975	98	4	34	74	198	26	52	77	57	50	84	30	38	52	21
LOC100643976	0	1	1	1	0	0	1	0	0	0	0	0	2	0	1
LOC100643977	169	28	366	151	404	301	207	133	154	473	389	233	325	608	472
LOC100643978	158	48	206	136	243	250	223	153	158	447	183	219	235	296	253
LOC100643979	2	1	0	0	1	1	5	2	3	5	1	1	1	6	8
LOC100643980	67.3151	15.3518	108.436	76.266	113.239	160.3	106.555	82.2704	87.2433	175.063	153	167.321	158	284	212
LOC100643981	43	47	98	87	78	165	62	63	72	76	21	39	39	33	54
LOC100643982	389	246	330	565	269	625	455	440	565	252	52	373	260	137	300
LOC100643983	739	97	773	760	518	720	2110	1713	2430	1513	34	317	139	180	352
LOC100643984	23	11	17	32	27	13	103	76	99	77	1	6	3	3	7
LOC100643985	95	31	121	62	117	112	196	146	285	260	46	344	146	474	419
LOC100643986	1	1	1	0	0	0	1	0	1	1	0	0	0	0	0
LOC100643988	507	113	611	647	484	550	982	788	1043	737	79	602	348	336	573
LOC100643989	2	0	0	0	0	1	0	1	0	0	0	0	0	2	5
LOC100643990	103.978	11	242.821	103.597	278.811	225.816	83	61	57.7329	162	234	190.975	205.713	389.824	314.996
LOC100643991	1232	260	1456	1604	1397	1525	1366	1121	1377	1315	246	1386	1418	775	1020
LOC100643993	172	36	333	188	227	188	235	207	176	278	168	121	179	118	132
LOC100643994	2	1	3	5	6	7	2	1	4	1	2	2	2	1	6
LOC100643995	7	4	27	18	34	35	8	6	9	8	15	21	18	24	17
LOC100643996	986	57	1809	1563	2143	2296	451	335	340	750	1858	1324	2203	1585	1478
LOC100643997	76	35	61	51	93	90	82	110	137	119	217	726	636	887	886
LOC100643999	60	8	50	35	49	62	104	80	155	85	12	40	31	32	50
LOC100644000	224	43	359	159	616	625	56	65	36	157	2065	318	765	1864	1326
LOC100644001	85.9015	9	235.008	104.541	296.166	186.557	54	42.1693	31	99.724	251.786	138.587	153.566	368.453	293.389
LOC100644003	221	92	170	217	67	113	161	108	288	103	32	116	59	66	203
LOC100644004	63	6	100	44	71	71	130	128	132	267	7	89	51	124	124
LOC100644005	50	9	83	38	76	55	116	117	123	239	117	120	65	148	104
LOC100644006	620	129	1231	643	1241	1116	491	369	440	889	990	1042	1428	1813	1558
LOC100644007	505	110	665	470	601	836	273	278	220	433	1011	1140	1430	1343	1137
LOC100644008	270.066	46.559	277.981	156.379	220.203	213.125	989.512	791.383	1005.73	1096.28	37.7503	269.207	56.5353	130.389	191.732
LOC100644009	19	6	37	3	1	10	10	30	38	9	28	825	433	500	717
LOC100644010	176	41	403	189	498	308	183	151	114	280	661	329	313	814	572
LOC100644011	85	7	13	17	4	16	26	35	13	8	0	8	0	0	5
LOC100644012	4.66556	0	7.5735	1.30046	0	4.10418	18.4026	5.46801	22.594	23.816	0	0	0	3.68917	0
LOC100644013	5	3	2	5	0	5	11	7	8	0	0	0	1	4	0
LOC100644014	266	16	82	100	268	1040	81	79	67	35	232	1927	1163	1213	1271
LOC100644016	139	31	227	139	172	165	88	65	64	165	33	134	99	176	162
LOC100644017	17	10	16	22	14	19	200	216	200	101	9	18	22	18	15
LOC100644018	66.0842	5.44976	85.1913	72.7259	76.0313	57.6259	112.263	93.6486	80.7527	121.237	5.31646	10.7646	11.5168	15.1048	22.3986
LOC100644019	239	33	184	186	465	207	117	123	97	128	129	102	210	515	386
LOC100644020	58	23	91	72	75	99	124	132	115	179	13	75	74	61	79
LOC100644021	3	1	2	2	4	4	13	7	7	18	5	1	5	7	5
LOC100644022	59	23	132	67	133	124	233	200	196	305	88	124	108	207	147
LOC100644023	591	680	722	942	554	913	1117	958	1411	1116	56	601	358	243	392
LOC100644024	11	12	16	14	5	16	62	69	70	44	0	5	3	1	6
LOC100644025	512	167	828	548	719	736	1270	964	1281	1136	162	550	492	417	411
LOC100644026	500	137	920	469	919	931	588	498	509	791	1497	1065	1750	1320	1209
LOC100644027	125	17	212	142	177	159	420	305	421	495	20	427	207	315	405
LOC100644028	118	24	131.012	138.015	120	134	115.013	130	68.0127	139	33	115	96	78	100
LOC100644029	630	111	681	582	582	693	853	608	480	833	57	482	244	274	429
LOC100644031	194	38	340	174	430	360	103	114	95	218	1104	424	588	1038	741
LOC100644032	5546	1668	8259	10409	5394	4823	8896	7924	9593	5678	300	1332	727	1073	1550
LOC100644033	66	10	82	52	65	57	75	52	68	69	6	46	23	50	64
LOC100644034	1	0	0	0	0	0	0	0	1	0	0	0	0	0	0
LOC100644036	29	5	34	56	15	22	62	35	66	29	0	10	9	8	11
LOC100644037	495	53	258	183	323	198	977	1235	511	858	32	294	176	78	130
LOC100644040	34	19	30	24	39	23	46	56	26	27	18	18	26	8	9
LOC100644041	9.64283	0	10.1631	8.04266	20.6245	5.09869	1.23194	2.48153	1.29689	4.84824	6.46838	7.14465	7.31494	8.58497	6.35937
LOC100644042	2	1	1	2	1	2	3	1	3	11	0	0	0	0	1
LOC100644043	233.361	58	439	273	496.522	428.448	169	121.267	96	264	643	331	424	757.596	562.259
LOC100644044	335	82	658	326	943	1354	377	308	283	623	1575	910	1591	2087	1398
LOC100644045	99	14	178	79	219	227	60	47	35	83	380	121	124	386	288
LOC100644046	815	81	1668	741	1554	1391	722	465	502	1046	1144	1008	1108	2143	1474
LOC100644047	53	23	67	31	49	82	165	171	277	226	4	87	62	97	162
LOC100644048	1996	684	2701	1946	2722	3950	3254	2558	2627	3246	693	2031	2206	2137	2210
LOC100644049	224	60	434	197	461	505	276	206	185	367	319	367	485	749	552
LOC100644050	169.947	40.7759	284.999	145.593	285.554	272.196	142.465	160.911	144.733	286.573	169.9	218.779	278.961	390.992	351.795
LOC100644051	718	118	997	910	823	969	720.54	590.006	700.625	852	246	790	561	699	593
LOC100644052	212	27	214	156	220	149	270	268	175	481.612	45	241	96	142	148
LOC100644053	77	9	106	78	135	97	135	113	119	240	33	91	79	128	126
LOC100644054	0	0	0	0	0	0	0	0	0	0	0	0	0	0	0
LOC100644055	362	113	676	1154	371	828	630	531	874	389	3	63	34	248	72
LOC100644056	3	4	3	3	13	4	18	9	8	6.83047	0	4	3.39586	2	6.35364
LOC100644058	237	36	277	255	343	380	9	31	25	39	237	290	884	384	554
LOC100644059	391	138	625	410	562	518	629	516	543	855	141	359	370	472	492
LOC100644060	293	46	287	169	216	187	192	161	162	298	48	418	56	203	195
LOC100644061	59	8	101	43	94	88	118	94	78	173	21	75	70	75	102
LOC100644062	241	93	424	227	440	579	409	375	451	661	333	417	482	721	612
LOC100644063	4	0	3	4	1	5	1	0	1	0	1	6	4	0	2
LOC100644064	415	79	636	450	486	482	617	428	350	835	87	618	260	533	388
LOC100644065	135	41	264	122	239	293	216	172	177	357	112	234	198	443	380
LOC100644066	31.7017	20.3973	77.1027	43.285	124.628	85.7509	46.1905	34.4681	35.7303	71.8739	252.051	85.2625	105.33	287.409	219.072
LOC100644067	175	50	255	141	246	226	454	359	351	698	231	541	465	764	678
LOC100644068	46	12	102	43	101	142	77	62	58	122	281	119	134	375	303
LOC100644069	272	98	558	380	471	501	474	407	496	611	372	425	535	436	390
LOC100644070	110	30	206	75	192	178	210	135	92	207	304	216	190	417	277
LOC100644072	169	30	294	173	319	280	170	172	150	250	119	404	274	579	560
LOC100644073	192	53	343	170	426	391	372	302	512	455	1622	575	1041	758	516
LOC100644074	10	5	9	12	7	21	10	20	11	8	0	8	3	4	3
LOC100644075	54	22	105	70	108	113	100	98	110	107	38	74	90	98	74
LOC100644076	3329.95	513.43	4279.85	3177.62	4749.26	5288.36	5940.38	4308.13	4206.6	5895.87	3388.13	3222.33	2898.03	4818.87	3720.89
LOC100644077	1229	274	1708	1036	2085	1888	390	322	379	810	5836	2966	4741	5034	4178
LOC100644078	0	0	0	0	0	0	3	3	5	4	0	0	0	1	1
LOC100644079	107	19	127	90	97	107	322	265	309	472	22	134	78	85	104
LOC100644080	174	51	278	187	221	159	212	198	142	351	37	261	114	172	223
LOC100644081	53	11	74	66	77	81	149	121	175	173	10	47	44	46	86
LOC100644082	40	6	55	47	64	66	44	48	22	48	14	25	20	48	47
LOC100644083	782	260	1296	757	1503	1865	995	735	687	1675	2249	1582	2553	2719	2066
LOC100644084	52	1	31	16	62	42	19	17	19	19	46	77	41	309	208
LOC100644085	103	29	55	69	36	73	91	66	118	26	2	66	3	18	46
LOC100644088	141	44	194	110	196	228	404	327	305	1011	124	130	97	416	252
LOC100644090	84	36	99	72	113	108	160	168	231	210	71	65	91	119	121
LOC100644091	172.963	37.3441	346.347	164.889	404.685	318.582	113.07	105.256	118.677	225.477	637.951	367.71	461.423	824.699	597.324
LOC100644092	304	55	471	251	538	414	129	106	99	146	545	455	504	622	478
LOC100644094	80	25	215	121	206	149	143	100	96	255	62	104	126	198	245
LOC100644095	20	64	31	25	24	12	20	23	15	17	5	4	3	3	8
LOC100644096	170	31	292	160	303	261	422	322	286	528	199	210	268	414	252
LOC100644097	130	27	220	106	235	228	127	119	97	181	616	230	298	421	400
LOC100644098	2	1	0	0	0	0	1	3	3	1	0	35	17	11	24
LOC100644099	52	34	90	77	168	161	26	53	32	30	107	68	139	81	66
LOC100644101	1559	5	15	6	59	82	6	18	77	18	255	207	48	47	38
LOC100644102	489	38	652	461	605	424	332	282	230	332	243	201	342	168	165
LOC100644103	356	47	647	339	744	529	262	232	237	416	281	515	438	637	469
LOC100644105	39	11	38	44	54	45	98	68	69	65	3	9	5	15	11
LOC100644106	315	40	333	275	524	331	426	371	474	485	75	339	351	336	331
LOC100644107	0	0	0	0	0	1	0	1	0	1	24	3	19	12	9
LOC100644108	2290	526	2600	2964	2127	3445	2825	2255	1731	2125	494	1601	1055	1088	1471
LOC100644109	170	15	261	176	257	318	111	74	127	165	662	337	361	525	314
LOC100644110	154	40	238	276	218	224	578	456	356	423	7	188	123	113	141
LOC100644111	3	1	3	2	2	0	2	2	2	5	0	0	0	0	0
LOC100644112	29.1633	2	64.8254	48.7124	35.3851	38.055	45.8419	43.7171	27.5152	46.3032	22	28.5212	24.9829	19.8895	12.717
LOC100644113	340	85.8792	445	334	493	702	324.985	264	305	422	350	500.927	602.93	585.505	470
LOC100644114	64	38	179	175	192	236	151	97	60	76	39	58	92	160	79
LOC100644115	1549	89	864	719	1743	893	728	629	564	583	227	673	709	559	525
LOC100644116	9	2	33	6	16	1	30	30	7	32	17	126	88	193	167
LOC100644117	310	54	349	306	421	355	177	141	158	164	51	222	106	199	206
LOC100644118	4911	3355	3907	7898	2671	10666	7635	6643	11838	1271	171	3312	454	506	1660
LOC100644120	71	17	116	84	126	116	86	82	87	130	91	85	140	128	105
LOC100644121	40	10	73.4269	46	121.279	111.22	96	84	116	195.355	38.0189	94.2132	71.1867	245.438	138.134
LOC100644122	174	37	282	169	293	280	160	120	152	266	347	294	276	550	395
LOC100644123	440	80	682	637	489	873	186	186	153	225	128	955	521	593	661
LOC100644124	187	76	417	224	407	376	176	184	189	415	844	793	905	1135	903
LOC100644125	3	2	4	5	3	7	6	1	3	2	0	0	0	0	0
LOC100644126	2	0	5	2	4	5	6	15	5	13	1	3	1	2	0
LOC100644127	237	58	317	247	319	310	267	234	231	372	146	255	276	236	237
LOC100644128	219	50	344	161	409	390	139	157	137	231	697	346	658	589	586
LOC100644129	62	18	29	48	41	82	39	33	42	33	18	93	137	49	61
LOC100644130	274	77	432	313	444	433	580	514	656	790	43	340	228	267	290
LOC100644131	1349	340	1617	1699	1163	1424	1978	1776	2711	1594	168	869	457	394	627
LOC100644132	60.9326	0	145.772	156.276	81.5612	20.2784	63.0583	32.5527	35.0324	44.8461	14.0129	7.00647	21.0194	0	17.9447
LOC100644133	103	15	246	92	226	215	139	88	96	238	126	218	159	441	352
LOC100644134	423	90	619.9	425	756	684	204	211	158	294	3497.71	1275	3268	3285.92	2658
LOC100644135	922	227	1120	1235	927	1205	1460	1260	1525	1551	78	707	550	451	733
LOC100644136	11	5	11	12	9	40	42	40	38	27	0	3	1	3	4
LOC100644137	23	3	20	32	26	48	55	76	66	32	1	11	0	2	8
LOC100644138	44	25	42	33	47	20	29	38	52	43	20	32	26	21	36
LOC100644139	2151	91	3481	2264	2526	958	1037	760	730	1769	2300	2511	2871	3411	2318
LOC100644140	35	1007	64	113	57	38	137	146	89	87	6	17	10	12	10
LOC100644141	111	19	235.091	107.241	276	248.23	112	106	113.251	165.246	587	256.129	226.419	579.653	469.399
LOC100644142	9	0	3	0	6	9	23	32	38	16	7	31	20	144	99
LOC100644143	457.123	171.861	494.242	517.707	482.184	528.305	1487.72	1536.84	973.703	992.113	44	265.158	144.022	132.229	252.042
LOC100644144	197	50	404	200	537	550	156	140	110	254	1161	370	449	1177	905
LOC100644145	46	21	56	38	62	129	72	66	55	50	29	40	55	78	60
LOC100644146	9	3	3	2	4	4	8	4	8	6	0	207	39	53	107
LOC100644147	8	2	1	3	1	1	3	0	3	1	2	3	1	0	2
LOC100644148	105	10	76	110	86	130	212	209	241	241	39	133	58	79	96
LOC100644150	5	1	9	7	26	2	8	18	9	7	0	3	8	0	6
LOC100644152	24	2	47	24	40	72	45	35	33	52	54	46	33	83	65
LOC100644153	546	288	951	661	734	552	1792	1425	1669	1523	100	408	243	415	516
LOC100644154	1643	214	1016	1055	778	785	1542	1196	1494	1197	25	752	102	223	530
LOC100644155	64	32	58	99	35	66	102	66	172	21	0	44	7	10	34
LOC100644156	117.639	16	225	138.571	212.478	217.552	102	101.733	80.5925	202.518	166	202.426	131	237.404	191.91
LOC100644157	72.8879	27	123	59	181.475	136.106	102.878	81.8462	91.8298	161.598	499	243.929	336	525.919	422.921
LOC100644158	1.00027	0	0	0	0	19.5216	0	0	1.08472	0	1.06768	12.4951	25.7348	43.2655	2.00107
LOC100644159	1009	185	1217	787	1894	2408	380	297	270	561	1860	1715	3248	2353	1897
LOC100644160	57	9	60	34	74	54	54	34	65	72	33	90	39	97	70
LOC100644161	713	107	1371	635	946	1781	2578	1965	2136	2518	686	785	1123	1887	1565
LOC100644162	1271	233	4596	2391	5199	4809	5339	3300	2022	6553	2691	1629	3273	7910	5450
LOC100644163	163	37	277	142	288	362	221	192	163	296	364	348	329	623	453
LOC100644164	2	0	1	2	0	0	2	3	2	0	0	0	0	0	0
LOC100644165	153	40	249	150	260	321	64.4605	65.9944	53.3746	93	726	392	741	464	389
LOC100644166	260	144	371	363	320	408	952	893	879	802	168	347	488	254	306
LOC100644167	126	16	235	134	271	259	164	121	169	273	377	189	273	541	353
LOC100644168	1	0	0	1	0	0	2	0	2	3	0	0	0	0	0
LOC100644169	3545	1018	4258	2491	4134	6994	585	675	644	964	23406	12336	15064	17162	12153
LOC100644170	65	29	154	216	42	73	76	72	84	35	1	19	5	3	8
LOC100644171	88	5	205	109	165	116	84	65	57	132	284	55	87	169	124
LOC100644173	293	99	464	229	538	584	408	357	361	515	398	454	796	817	589
LOC100644174	247	35	284	275	215	188	232	201	210	168	17	88	60	56	89
LOC100644175	2154	389	3125	1370	4623	2967	3127	2716	2229	5445	7489	2013	3092	5094	3792
LOC100644176	1	0	0	2	3	0	2	5	0	7	1	0	6	1	3
LOC100644177	19	1	15	27	15	8	29	43	36	22	33	7	14	10	8
LOC100644178	126	24	174	92	186	166	139	128	110	182	551	249	245	282	195
LOC100644180	61	20	68	54	48	45	90	59	67	51	0	46	39	21	65
LOC100644181	127	42	235	131	241	292	262	174	214	417	96	281	181	537	331
LOC100644182	2983	242	7654	5390	5541	2339	4851	4204	3197	6458	951	874	1245	1185	1221
LOC100644183	171	63	225	165	274	348	233	143	203	230	117	391	350	387	386
LOC100644184	98	24	161	67	203	166	46	45	47	114	811	242	301	560	450
LOC100644185	795	1570	924	1631	640	706	5058	5484	3843	2497	24	603	204	158	355
LOC100644186	292	51	296	188	244	234	422	283	217	401	28	246	61	188	208
LOC100644187	1959	384	2505	1738	2928	2663	2378	1783	1589	2440	2584	1889	1616	4043	3112
LOC100644189	74	18	178	84	242	183	92	57	57	182	778	138	285	554	353
LOC100644190	158.275	35.4696	257.537	167.38	275.054	260.421	169.844	139.083	128.285	186.671	56.4754	249.426	150.676	336.732	304.078
LOC100644191	410	149	790	416	639	545	690	622	584	887	452	462	640	450	579
LOC100644192	349	111	514	376	491	446	775	716	772	1135	126	453	307	331	404
LOC100644193	190.722	74.3639	366.024	218.409	294.715	280.786	411.003	359.276	338.78	518.601	41.3009	218	155.919	227	261
LOC100644194	590	159	586	562	887	1740	720	670	820	720	394	806	1559	919	1064
LOC100644196	124	32	205	120	213	345	64	70	68	63	117	268	125	463	299
LOC100644197	625	108	817	655	772	1124	319	258	348	422	724	1020	1456	865	866
LOC100644198	233	31	401	189	604	585	52	40	48	130	2913	618	1180	1740	1368
LOC100644199	12	1	12	4	22	15	5	33	22	22	21	18	101	7	54
LOC100644200	246.987	12.6574	126.884	90.3989	166.313	67.0103	54.135	36.0067	40.4842	80.5852	52.8553	180.836	49.9976	194.115	133.012
LOC100644201	5	7	12	22	7	7	22	11	23	8	0	2	0	0	3
LOC100644202	6	5	5	4	7	4	20	28	6	16	0	3	0	22	3
LOC100644203	85	14	185	67	204	190	47	36	28	78	1088	185	304	685	404
LOC100644204	251	42	287	234	251	343	427	302	413	423	36	414	205	318	395
LOC100644205	15	8	17	13	7	24	24	13	29	16	4	23	27	19	20
LOC100644206	158	36	193	194	170	205	210	163	217	279	24	123	82	106	145
LOC100644207	58	10	97	51	80	79	82	67	35	104	32	102	58	133	82
LOC100644208	8	1	4	3	2	9	24	19	14	4	0	5	5	12	22
LOC100644210	1	3	2	2	2	1	8	4	8	1	0	1	0	1	0
LOC100644211	380	97	404	445	370	420	420	306	293	334	30	265	119	199	239
LOC100644212	672.458	125.361	805.903	557	757.513	722.484	719.879	659.764	626.778	1186.3	183	702.499	450	576.537	541
LOC100644213	90	14	82	74	44	155	249	168	147	149	13	62	47	73	60
LOC100644214	189.401	77.4803	258.34	232.152	52.7677	288.631	745.116	751.571	735.525	731.678	1.92285e-08	222.247	117.48	133.961	165.061
LOC100644215	1293	557	1278	1363	1167	1301	5072	4342	5142	3445	65	950	520	595	852
LOC100644216	323	55	368	321	256	379	275	235	221	297	210	369	633	269	348
LOC100644217	2	5	10	9	4	15	11	4	9	11	8	9	1	7	17
LOC100644218	364	46	231.416	222.659	139	149.996	216.291	223	527	160.728	15	321	74	143.066	285
LOC100644219	12	3	18	20	22	32	11	12	2	10	31	18	68	35	29
LOC100644220	37	13	7	12	68	31	16	99	26	38	37	62	285	19	186
LOC100644221	34	50	14	18	7	23	108	103	147	129	5	0	6	4	7
LOC100644222	457	35	169	152	192	123	590	427	571	572	12	152	14	62	141
LOC100644223	6	12	7	2	7	4	106	64	47	26	1	0	4	0	3
LOC100644224	12	4	30	12	26	15	7	6	1	26	19	32	12	62	69
LOC100644225	108	4	12	22	193	30	7	11	12	10	3	47	150	22	127
LOC100644227	332	53	602	309	597	594	170	162	200	274	398	513	756	702	583
LOC100644228	2021	293	2586	3724	2619	2809	3060	2294	2567	2403	210	971	1061	791	892
LOC100644229	212	16	375	227	299	233	202	190	117	224	32	81	56	85	94
LOC100644230	229	48	393	205	454	387	179	139	148	350	174	559	219	873	600
LOC100644231	57	26	126	76	123	234	158	117	43	121	165	105	198	254	154
LOC100644232	5	1	6	8	4	10	59	41	30	24	0	2	1	3	2
LOC100644233	26	2	4	10	9	9	13	10	95	7	0	5	8	10	11
LOC100644234	93	15	196	101	212	222	48	43	46	91	517	226	260	380	275
LOC100644235	14	2	20	12	25	39	27	21	17	25	85	43	65	51	47
LOC100644236	700.837	45.9112	1653.93	806.935	2160.71	1316.71	613.807	339.314	324.954	1489.87	4723	1254.93	2048.5	4202.61	2802.54
LOC100644237	285	35	451	274	660	717	126	71	75	231	1686	567	598	1531	997
LOC100644238	29	9	33	17	18	28	95	62	67	82	5	143	61	274	232
LOC100644239	323	49	380	224	387	510	128	134	95	203	413	522	675	556	469
LOC100644240	94	18	150	134	104	106	219	215	174	218	7	89	32	49	70
LOC100644242	6	6	7	2	5	0	29	12	14	13	0	0	2	1	2
LOC100644243	475	167	12	21	189	210	19	183	301	172	171	317	4850	91	3196
LOC100644244	41	11	58	61	74	47	64	53	97	31	10	27	11	35	43
LOC100644245	260	64	311	248	245	256	796	579	614	739	26	214	109	113	175
LOC100644246	860	80	1423	1075	1847	1307	336	291	240	477	2302	1109	1748	1343	947
LOC100644247	244	41	448	192	413	316	130	103	60	191	456	324	325	470	374
LOC100644248	9	1	0	0	1	0	0	0	14	0	2	25	5	15	33
LOC100644249	870	30	897	744	740	262	1223	1360	453	1405	29	39	145	13	30
LOC100644250	286	49	663	422	584	465	213	132	136	282	89	383	256	542	434
LOC100644251	201	68	289	197	228	299	365	351	348	408	68	77	125	190	119
LOC100644252	1763	565	2039	2170	1692	1942	1423	1308	1477	1673	340	2018	1773	1177	1345
LOC100644253	667	60	1148	731	1242	942	699	622	450	1209	998	980	1103	971	872
LOC100644254	1382.05	523.488	1328.18	935.581	1235.42	1169.75	3539.61	2758.79	3528.79	4498.01	147	1380.13	337.254	665.531	933.283
LOC100644255	309	35	549	263	661	568	192	145	97	378	366	224	433	928	621
LOC100644256	135	51	254	179	200	139	289	217	312	387	34	115	62	129	139
LOC100644257	0	0	0	1	2	0	8	6	5	5	0	0	0	0	0
LOC100644258	261	44	233	259	190	227	718	559	718	583	14	170	30	100	177
LOC100644259	277	28	524	282	704	481	206	117	135	295	1442	842	974	1216	944
LOC100644260	292	36	564	321	507	549	463	313	304	599	504	412	515	774	532
LOC100644261	131	20	258	142	240	178	194	128	109	266	356	140	202	454	288
LOC100644262	80.2075	33.1333	137.267	79.8104	124.289	157.658	112.462	132.056	74.0887	131.457	57.302	76.2403	95.1881	182.87	157.068
LOC100644263	72	24	96	65	112	71	110	78	84	100	16	72	28	50	80
LOC100644264	210	42	446	191	823	834	117	64	56	241	4914	705	1561	2929	2072
LOC100644265	19	2	51	13	58	40	27	33	40	37	199	26	64	215	167
LOC100644266	328	86	570	372	586	486	631	541	608	974	388	424	581	544	498
LOC100644267	623	86	808.968	415	609	448	811.989	574	625.949	984	41	642.955	64	469.938	537.973
LOC100644268	35	37	32	31	37	26	61	127	102	54	106	71	63	62	150
LOC100644269	196	78	234	164	265	371	533	462	705	853	185	366	340	234	294
LOC100644270	32	2	14	6	32	7	25	22	16	14	2	9	36	5	27
LOC100644271	59	43	74	68	87	108	45	30	45	23	17	78	85	46	61
LOC100644272	27	6	64.2663	44	77	56.409	74	52.5335	75.136	73.3205	33	45.7275	31	46	28
LOC100644273	326.894	134	481.478	430.875	407.814	444.769	897.698	763.895	1010.78	959.694	34	231.758	208.777	180.95	250.682
LOC100644274	73	25	167	95	232	194	175	125	168	337	344	311	240	823	626
LOC100644275	547	97	1023	608	1040	960	571	509	484	1040	178	605	497	831	666
LOC100644276	2360	454	2910	1814	3406	3607	5325	4239	3831	5222	4952	2137	3219	3359	2597
LOC100644277	170	47	391	143	347	312	197	126	99	271	599	283	550	688	524
LOC100644278	157	39	316	147	360	366	170	147	134	314	1017	543	719	1365	905
LOC100644279	62	15	116	67	162	141	91	95	128	168	131	98	142	174	158
LOC100644280	253	59	437	226	436	402	205	152	153	290	610	434	715	669	558
LOC100644281	42	19	31	23	38	37	34	30	48	44	0	13	8	5	24
LOC100644282	285	64	461	276	376	467	404	302	385	534	198	373	475	562	427
LOC100644283	21	4	37	27	39	39	28	31	32	32	59	54	31	76	46
LOC100644285	0	0	1	0	0	0	2	1	0	1	0	0	0	0	1
LOC100644286	201	58	258	107	214	163	411	298	239	603	27	189	42	137	177
LOC100644287	1354.17	1213.52	1914.94	1922	1924.93	4109.71	2775.66	2311.29	2270.72	2869.88	550.942	1720.31	2987.41	2025.7	2763.3
LOC100644288	640.169	29.008	709.323	597.04	642.161	512.006	400.096	413	503.259	348.024	171.537	573.029	146.001	177.205	293.082
LOC100644289	476	109	755	420	818	666	1092	961	811	1982	555	540	904	844	819
LOC100644290	8	4	8	12	0	9	18	22	25	10	2	2	16	13	18
LOC100644291	936	166	1030	1339	802	952	1488	1274	1367	992	48	666	219	244	394
LOC100644292	1080	275	1409	1278	1063	862	1314	1352	1116	1160	277	522	669	351	481
LOC100644293	3326	482	4460	2380	5377	4067	5007	3951	3588	5225	7430	2835	3365	5807	4686
LOC100644294	813	250	1140	783	1076	914	2127	1680	1900	2296	395	793	910	919	1080
LOC100644295	444	67	654.62	374	662	637	365	345	293	535	396	451	613	634	655.621
LOC100644296	363	97	396	379	318	371	1139	953	952	847	17	284	148	116	254
LOC100644297	55.2439	13	107.675	63.574	123.634	96.6297	58.7561	59.5433	48.2689	123.098	105.046	117.309	80.016	219.53	180.063
LOC100644298	117	19	214	130	209	243	41	45	40	44	406	286	378	357	225
LOC100644299	1729	790	1973	1785	2011	2980	3251	2678	2343	3381	427	1351	1277	1719	1429
LOC100644300	44	29	50	26	54	74	49	44	47	57	21	42	41	115	98
LOC100644301	17	1	34	31	33	16	84	80	93	58	0	1	1	1	5
LOC100644302	220	63	311	271	271	279	115	91	93	122	119	201	279	146	191
LOC100644303	1080	221	1520	874	2154	2585	1171	936	852	1775	4972	1596	1664	4264	2941
LOC100644304	182	51	353	172	370	373	374	244	191	432	138	233	303	621	475
LOC100644305	0	0	0	1	0	0	0	0	0	0	0	2	0	1	0
LOC100644306	906	278	1184	1059	1003	801	1350	1105	1178	1497	421	346	590	393	396
LOC100644307	28	5	34	35	20	22	30	29	53	25	1	8	3	3	8
LOC100644308	111.725	32.5304	129.463	71.6196	182.946	143.579	151.156	125.917	137.715	219.329	251.525	175.574	362.324	186.268	181.922
LOC100644309	5894	777	7055	7389	6169	5545	5989	4635	3368	5234	224	1513	1423	1255	1882
LOC100644310	183	36	189	155	190	213	330	265	326	371	7	87	50	115	175
LOC100644311	253	41	376	184	327	358	226	191	269	307	90	210	199	334	296
LOC100644312	68	6	52	38	33	48	177	130	146	155	0	36	7	27	54
LOC100644313	7.53717	2.41707	5.99306	4.85224	0.78799	5.5952	14.9859	12.2817	33.8901	6.88101	0	13.3594	0	2.92857	4.61253
LOC100644315	52	6	102	56	142	100	20	24	8	45	144	81	135	236	145
LOC100644316	80	14	112	83	123	153	80	73	101	139	57	120	97	152	132
LOC100644317	171	41	280	118	325	398	71	59	72	115	883	400	448	796	587
LOC100644318	2	0	0	1	0	2	1	1	1	0	0	0	0	0	0
LOC100644319	83.2146	12	83.1297	118	97	104.608	59	52.1281	66	27	4	38	10	16	38
LOC100644320	206	106	216	311	122	174	329	228	581	96	2	165	20	45	160
LOC100644321	1117	252	1128	1282	899	1055	1420	1281	1474	1155	68	600	230	370	520
LOC100644322	0	0	0	0	0	0	1	0	0	0	0	0	0	0	0
LOC100644323	3974	2052	11981	11834	10154	7685	11425	9828	16347	22072	4233	6612	13908	7973	9862
LOC100644324	203	30	355	200	370	327	170	140	170	262	422	313	538	556	448
LOC100644325	140	47	268	157	280	349	253	179	254	327	395	373	441	566	569
[truncated: 9,616 more rows]

## Sheet: c_degs_pre_vs_diapause
Mating precedes selective immune priming which is maintained throughout bumblebee queen diapause
Author list: Thomas J. Colgan, Sive Finlay, Mark. J.F. Brown, James C. Carolan
Supporting Table S5: Gene expression of the haemolymph-associated proteins in the bumblebee queen fat body. Estimated counts generated by the pseudoaligner kallisto for each queen generated by Amsalem et al. (2015).
c) Differentially expressed genes between diapause and pre-diapause queens
Gene ID	baseMean	log2FoldChange	lfcSE	stat	pvalue	padj
LOC100647220	1184.62	1.20017	0.260477	130.548	4.48576e-29	1.62355e-25
LOC100646290	91.6009	2.23407	0.294302	111.717	5.50897e-25	9.96939e-22
LOC105666206	41.986	1.28304	0.301397	103.121	4.05083e-23	5.49799e-20
LOC105665690	91.6087	-3.9629	0.559788	86.0167	2.09755e-19	1.42345e-16
LOC100648294	1409.9	-1.31362	0.332813	79.1282	6.56957e-18	3.1031e-15
LOC100646039	986.199	1.94368	0.255893	77.2692	1.66416e-17	7.22779e-15
LOC100652247	414.505	1.62779	0.316066	75.9635	3.19691e-17	1.28563e-14
LOC100642747	363.494	2.87847	0.362087	75.2683	4.52575e-17	1.75502e-14
LOC100650753	366.356	5.80868	0.789077	73.7774	9.53764e-17	3.45199e-14
LOC100648965	101.949	-0.943267	0.323337	67.3582	2.36235e-15	7.32869e-13
LOC100645445	53.7992	-1.7322	0.476875	67.1312	2.64633e-15	7.98163e-13
LOC100647284	109.581	5.7395	0.793722	64.9352	7.9341e-15	2.26706e-12
LOC100647270	596.371	-2.60512	0.40873	64.563	9.55691e-15	2.66074e-12
LOC100649815	40.5974	1.0142	0.345219	64.0982	1.20576e-14	3.11719e-12
LOC100647644	155.092	5.97075	0.835812	62.217	3.08844e-14	7.13496e-12
LOC105665691	127.015	-3.3321	0.54669	61.3795	4.69477e-14	1.01952e-11
LOC100642667	46.6098	5.76261	0.804539	57.5637	3.16379e-13	5.63154e-11
LOC100645456	579.532	1.64043	0.403876	56.7408	4.77417e-13	7.99077e-11
LOC100647186	524.817	2.37175	0.411968	56.7368	4.78357e-13	7.99077e-11
LOC100651531	180.442	-4.0186	0.729526	56.6984	4.87652e-13	8.02261e-11
LOC100646100	183.178	-1.16928	0.369663	54.8713	1.21576e-12	1.88582e-10
LOC100644939	271.798	1.61902	0.556893	54.2546	1.65489e-12	2.42822e-10
LOC105666026	32.8528	-3.43644	0.599122	52.6622	3.66904e-12	4.85835e-10
LOC100643967	603.954	-3.63161	0.5238	52.535	3.90988e-12	5.11487e-10
LOC100650286	108.413	-1.04759	0.339388	51.921	5.31481e-12	6.48407e-10
LOC100646656	33.5999	-4.76123	0.870862	51.8075	5.6252e-12	6.56758e-10
LOC100647776	58.2013	-1.01591	0.324206	51.5328	6.45362e-12	7.37614e-10
LOC100645221	166.226	2.23934	0.502737	50.7192	9.69302e-12	1.04205e-09
LOC100644463	42.466	-3.07621	0.574832	50.1606	1.28165e-11	1.30058e-09
LOC100643060	563.068	-2.0808	0.467582	49.6176	1.68143e-11	1.58756e-09
LOC100647578	2905.88	2.42616	0.342914	49.4536	1.82509e-11	1.6794e-09
LOC100643828	45.1775	-2.87016	0.543423	49.3192	1.95195e-11	1.76289e-09
LOC100651262	31.6387	-3.46193	0.639154	49.1792	2.09346e-11	1.81846e-09
LOC100647225	358.828	2.33069	0.366965	48.7492	2.5956e-11	2.18473e-09
LOC110119444	150.312	2.70447	0.582652	48.3041	3.24257e-11	2.61225e-09
LOC100646755	84.3375	-2.45037	0.483111	47.3922	5.11584e-11	3.85748e-09
LOC100650906	675.702	1.42898	0.456077	47.1371	5.81185e-11	4.35208e-09
LOC100650745	17962.7	3.45673	0.716543	47.1116	5.8863e-11	4.37763e-09
LOC100645442	57.8253	-1.54313	0.435839	46.739	7.09172e-11	5.06591e-09
LOC100642573	21.183	2.3224	0.410344	45.9986	1.02692e-10	6.92563e-09
LOC100650634	100.419	1.48508	0.352406	45.2909	1.46285e-10	9.23464e-09
LOC105666858	61.5221	-2.12283	0.417424	44.6615	2.00388e-10	1.21554e-08
LOC100642860	83.2053	3.47944	0.752985	44.5695	2.09819e-10	1.26568e-08
LOC100647330	691.076	1.34692	0.325958	44.3143	2.38379e-10	1.4067e-08
LOC105667206	39.0903	-1.56308	0.495756	43.7924	3.0945e-10	1.75476e-08
LOC100649916	2834.69	-1.65846	0.442627	43.787	3.1029e-10	1.75476e-08
LOC100647247	573.928	-0.887555	0.307397	43.4679	3.63963e-10	2.01628e-08
LOC100650045	127.893	1.36169	0.233963	43.4137	3.73975e-10	2.06123e-08
LOC110119729	182.525	-2.9727	0.489759	43.3979	3.76939e-10	2.06707e-08
LOC100651631	13.6216	-3.39578	0.75954	43.3748	3.81321e-10	2.0806e-08
LOC100642540	471.784	-1.74944	0.430811	43.218	4.12412e-10	2.18666e-08
LOC100644942	15.9509	-4.204	0.76127	42.5689	5.70527e-10	2.84164e-08
LOC105667116	38.5345	-2.99906	0.501989	42.224	6.77901e-10	3.25693e-08
LOC100645700	67.2569	-2.89461	0.632942	41.9115	7.92548e-10	3.72532e-08
LOC100645859	199.686	-1.43796	0.451407	41.3387	1.05539e-09	4.77476e-08
LOC100644476	19.5633	-2.77024	0.632476	41.0582	1.21428e-09	5.42577e-08
LOC100642965	36.645	1.64187	0.372063	40.8225	1.36618e-09	5.84016e-08
LOC100642227	60.0404	-2.39283	0.447092	40.737	1.42586e-09	6.04767e-08
LOC100642349	1731.52	-1.07297	0.233734	40.6746	1.47103e-09	6.18781e-08
LOC100650103	97.7994	-2.29405	0.412856	40.6679	1.476e-09	6.18781e-08
LOC110119562	58.5395	2.62133	0.4931	40.4189	1.67168e-09	6.84948e-08
LOC100651255	3765.09	3.54272	0.831969	40.3396	1.73931e-09	7.09591e-08
LOC100643382	26.9186	2.24139	0.502021	40.2551	1.8143e-09	7.24254e-08
LOC100643210	119.049	-2.6306	0.568299	40.2396	1.82841e-09	7.27212e-08
LOC100645812	310.921	-1.83112	0.412982	40.209	1.85666e-09	7.35751e-08
LOC100652097	3585.62	1.25709	0.356625	40.1311	1.93035e-09	7.49417e-08
LOC100648576	597.643	-1.20514	0.270677	39.8003	2.27759e-09	8.64687e-08
LOC100645238	21.1699	1.55074	0.503457	39.5277	2.61014e-09	9.73913e-08
LOC100648534	164.658	1.30077	0.293714	39.0503	3.31383e-09	1.2034e-07
LOC100647872	37.325	-1.52175	0.4311	38.8956	3.5804e-09	1.29587e-07
LOC100646980	554.58	-0.829517	0.215942	38.8763	3.6151e-09	1.29976e-07
LOC100650597	164.362	-1.63922	0.482321	38.629	4.09096e-09	1.45638e-07
LOC100652009	81.5861	-1.26959	0.246602	38.2953	4.8338e-09	1.62109e-07
LOC100645324	18.4066	-3.72045	0.734514	38.0518	5.45943e-09	1.77391e-07
LOC100645956	893.67	2.7749	0.747944	37.8205	6.12899e-09	1.94019e-07
LOC100631059	2571.1	-1.44058	0.383077	37.7633	6.30671e-09	1.97914e-07
LOC100646414	86.0103	0.984512	0.273576	37.6562	6.65356e-09	2.07004e-07
LOC100651536	79.4876	-2.00159	0.500172	37.605	6.82613e-09	2.10563e-07
LOC100643107	293.317	2.07777	0.427477	37.5563	6.99433e-09	2.14532e-07
LOC100645245	186.858	-2.20301	0.482709	37.4696	7.30422e-09	2.22779e-07
LOC100648836	865.09	-2.16752	0.461629	37.4539	7.36191e-09	2.23284e-07
LOC100645338	851.459	1.55011	0.378944	37.1979	8.36708e-09	2.46874e-07
LOC100644136	15.1098	-1.5355	0.444768	36.8673	9.87098e-09	2.8205e-07
LOC105666309	36.0039	2.47934	0.585246	36.8185	1.01151e-08	2.86884e-07
LOC100650086	83.1442	-1.09057	0.330966	36.797	1.02244e-08	2.89105e-07
LOC100648004	27.1035	3.02714	0.647668	36.6417	1.10496e-08	3.09218e-07
LOC100644608	56.9489	-1.89439	0.454911	36.5943	1.13149e-08	3.14214e-07
LOC100647440	570.073	-1.59275	0.355712	36.5176	1.17572e-08	3.24008e-07
LOC100646196	473.763	1.5671	0.359684	36.0153	1.51136e-08	4.05193e-07
LOC100647071	570.1	-1.85236	0.439755	35.9497	1.5618e-08	4.15637e-07
LOC100642999	89.9865	-1.90997	0.38863	35.9007	1.60052e-08	4.22833e-07
LOC100646417	394.974	-0.987159	0.299801	35.5784	1.88039e-08	4.79204e-07
LOC100647974	677.877	-2.14977	0.497084	35.574	1.88451e-08	4.79204e-07
LOC105665660	222.068	-1.54341	0.43574	35.5147	1.94128e-08	4.90195e-07
LOC100643615	130.139	-1.17425	0.333669	35.5033	1.95235e-08	4.91848e-07
LOC100649373	54.08	-2.44625	0.556112	35.4606	1.99443e-08	4.97827e-07
LOC100648803	499.368	1.32438	0.321616	35.2106	2.26e-08	5.42899e-07
LOC100651889	589.268	-1.90693	0.504939	35.1692	2.30729e-08	5.53036e-07
LOC100647298	794.521	-1.67445	0.511424	35.1506	2.32892e-08	5.56992e-07
LOC100644997	23.6264	-1.73507	0.603668	34.9156	2.61918e-08	6.1073e-07
LOC100647939	152.01	-2.8942	0.462064	34.8223	2.74427e-08	6.33984e-07
LOC100647022	66.5578	1.11725	0.364947	34.6432	3.00141e-08	6.80361e-07
LOC100652014	6.79811	-5.9828	1.24955	34.5172	3.19658e-08	7.20092e-07
LOC100644504	173.33	-1.67494	0.385534	34.4408	3.321e-08	7.40439e-07
LOC100646257	2902.8	1.07946	0.361776	34.3715	3.4382e-08	7.65e-07
LOC100643543	84.9356	2.12176	0.431212	34.3192	3.52919e-08	7.80446e-07
LOC100647612	663.287	-1.3221	0.397391	34.1272	3.88492e-08	8.41965e-07
LOC100648079	226.8	1.48826	0.421385	34.0859	3.96597e-08	8.55437e-07
LOC100646351	317.336	-1.18051	0.285996	34.0835	3.97071e-08	8.55437e-07
LOC100642199	27.8192	-2.74629	0.631782	34.0102	4.11888e-08	8.8037e-07
LOC100647407	793.144	1.72299	0.426827	33.9981	4.14393e-08	8.82251e-07
LOC100646129	110.118	-0.718074	0.246089	33.9296	4.28832e-08	9.07652e-07
LOC100652089	21.4504	1.75003	0.502863	33.8426	4.47887e-08	9.35222e-07
LOC100649352	64.2114	1.85804	0.449712	33.7713	4.64155e-08	9.64359e-07
LOC100651204	17.3855	-2.61055	0.623722	33.6934	4.82586e-08	9.96181e-07
LOC100648622	237.433	-1.11296	0.364862	33.57	5.1329e-08	1.04959e-06
LOC100645561	146.808	-0.927912	0.298972	33.5505	5.18333e-08	1.05791e-06
LOC100642724	558.75	-1.26014	0.215176	33.513	5.28133e-08	1.07589e-06
LOC105666806	77.9955	-1.64922	0.467476	33.3018	5.8696e-08	1.17587e-06
LOC100646853	39.9953	1.25297	0.398654	33.1094	6.4624e-08	1.28045e-06
LOC100643264	25.227	-1.38757	0.442645	33.0233	6.74666e-08	1.32709e-06
LOC100643689	79.8136	2.00952	0.462768	32.734	7.79661e-08	1.49568e-06
LOC100650851	142.813	-1.29898	0.377623	32.6017	8.32961e-08	1.57841e-06
LOC100644950	174.827	-1.16772	0.28143	32.4795	8.85449e-08	1.64065e-06
LOC100648547	20.1704	-1.47225	0.454251	32.3967	9.22866e-08	1.70127e-06
LOC100647074	80.5827	-1.74508	0.48637	32.3812	9.30067e-08	1.71164e-06
LOC100645076	93.3932	-1.59877	0.323086	32.2452	9.95498e-08	1.81057e-06
LOC100649952	90.915	-1.99841	0.363076	32.1845	1.0262e-07	1.8569e-06
LOC105665989	13.6302	-1.80011	0.489432	32.1638	1.03686e-07	1.86613e-06
LOC100643353	7.93053	-5.13572	1.11356	32.1614	1.03808e-07	1.86613e-06
LOC100642457	708.022	-1.17423	0.332609	32.1444	1.04699e-07	1.87586e-06
LOC100647540	2467.46	3.10535	0.681051	32.1411	1.04867e-07	1.87586e-06
LOC100642934	214.972	-1.63953	0.393904	32.104	1.06835e-07	1.90166e-06
LOC100647002	369.424	-1.06534	0.285373	32.0739	1.08453e-07	1.92101e-06
LOC100652163	476.525	-1.36943	0.35546	32.0413	1.10235e-07	1.9383e-06
LOC100645303	258.433	-1.6784	0.445347	32.0397	1.10321e-07	1.9383e-06
LOC100648854	136.631	1.50567	0.395877	32.0127	1.11825e-07	1.95839e-06
LOC105666853	10.7959	-2.8354	0.655801	31.9724	1.14099e-07	1.99178e-06
LOC100648451	298.178	3.86971	0.620601	31.9597	1.14828e-07	1.99378e-06
LOC105666092	390.42	-1.15977	0.341285	31.9474	1.15533e-07	2.00073e-06
LOC110120285	14.2042	2.55605	0.818082	31.8673	1.20253e-07	2.06938e-06
LOC100647652	194.974	-1.53898	0.343268	31.8672	1.2026e-07	2.06938e-06
LOC100644232	11.4275	-2.4556	0.628603	31.853	1.21119e-07	2.08059e-06
LOC105667088	702.872	-1.37959	0.457218	31.7368	1.28361e-07	2.17433e-06
LOC100651599	62.2205	-1.86731	0.544952	31.7249	1.29128e-07	2.18217e-06
LOC100647429	14.6243	-2.25066	0.602321	31.465	1.47047e-07	2.4044e-06
LOC100648987	172.048	-2.16266	0.615112	31.4646	1.47078e-07	2.4044e-06
LOC100642722	274.849	-1.85309	0.473465	31.3899	1.52678e-07	2.48543e-06
LOC100648433	35.213	-1.86937	0.638627	31.3307	1.5726e-07	2.5372e-06
LOC100646205	69.3802	1.40033	0.414359	31.3058	1.59229e-07	2.5648e-06
LOC100645199	88.0029	-1.68886	0.568048	31.2661	1.62423e-07	2.59733e-06
LOC100648597	319.472	-1.04899	0.293389	31.1897	1.6875e-07	2.68663e-06
LOC100649811	247.278	-1.64266	0.494644	31.114	1.75263e-07	2.77811e-06
LOC105665827	21.7093	-1.54834	0.419654	31.0402	1.8185e-07	2.86163e-06
LOC100652085	946.019	-2.10566	0.390919	30.994	1.86098e-07	2.91161e-06
LOC100649098	173.414	-1.98087	0.487045	30.9338	1.91787e-07	2.99199e-06
LOC100645927	11.9216	-6.12785	1.28406	30.9126	1.93825e-07	3.00735e-06
LOC100651691	310.108	-1.28252	0.314076	30.7166	2.13783e-07	3.25107e-06
LOC100642818	1179.96	1.54692	0.386147	30.6177	2.24625e-07	3.39218e-06
LOC100647007	34.4616	-1.37105	0.413513	30.5864	2.28166e-07	3.42659e-06
LOC100647213	383.126	-1.54744	0.35426	30.5774	2.2919e-07	3.43722e-06
LOC100650710	21.2907	-2.25358	0.461602	30.4386	2.45665e-07	3.64403e-06
LOC100643130	3203.32	1.8703	0.545599	30.4327	2.46396e-07	3.64989e-06
LOC100649462	362.734	-1.70312	0.435955	30.3785	2.53161e-07	3.69962e-06
LOC100650168	253.945	-0.936538	0.208476	30.3607	2.55427e-07	3.72773e-06
LOC100646198	145.689	-1.33884	0.435105	30.2838	2.65431e-07	3.84806e-06
LOC100646571	135.117	-1.61497	0.362088	30.281	2.65799e-07	3.84806e-06
LOC100648083	2594.99	2.37897	0.521495	30.2607	2.6852e-07	3.87711e-06
LOC100646699	30.9573	1.85386	0.452191	30.2139	2.74875e-07	3.94266e-06
LOC100645454	80.8917	-1.28644	0.349385	30.1375	2.85572e-07	4.07992e-06
LOC100649901	681.138	-1.15095	0.369178	30.1017	2.90733e-07	4.10974e-06
LOC100642838	899.708	2.20798	0.56243	30.0073	3.04787e-07	4.26193e-06
LOC105666229	20.0859	-3.16372	0.675367	29.8712	3.26247e-07	4.51259e-06
LOC100650451	111.611	-1.50729	0.381636	29.7899	3.3979e-07	4.67017e-06
LOC100648623	35.6801	-1.86454	0.505951	29.7298	3.50153e-07	4.78693e-06
LOC100645771	413.14	-1.69725	0.462088	29.622	3.69542e-07	5.00935e-06
LOC100645643	191.324	-1.06466	0.33072	29.4146	4.09916e-07	5.50152e-06
LOC100644743	384.194	1.33439	0.455918	29.4092	4.11037e-07	5.50313e-06
LOC100651587	81.5333	-1.49986	0.420425	29.3737	4.18392e-07	5.58096e-06
LOC100644560	394.817	-1.68393	0.43455	29.247	4.4575e-07	5.89519e-06
LOC100642907	205.605	-0.933818	0.307411	29.2265	4.50354e-07	5.9344e-06
LOC100643334	819.319	-1.3775	0.2515	29.224	4.50903e-07	5.93443e-06
LOC100649564	352.503	-1.19783	0.37104	29.1889	4.58881e-07	5.98486e-06
LOC100642615	11.6477	-2.75725	0.634644	29.0795	4.84685e-07	6.25768e-06
LOC100648179	32.932	-2.8703	0.801949	29.0738	4.86082e-07	6.26827e-06
LOC100652067	24.8549	-2.04584	0.482754	28.9952	5.05563e-07	6.43673e-06
LOC100647958	98.5423	1.20828	0.407539	28.9948	5.05667e-07	6.43673e-06
LOC100643501	43.9107	-1.81594	0.448106	28.991	5.06627e-07	6.4414e-06
LOC100651289	107.605	-1.41959	0.463653	28.9808	5.09212e-07	6.4516e-06
LOC100644557	114.954	-1.40401	0.356931	28.8999	5.3022e-07	6.6788e-06
LOC100648867	19.1036	-2.37039	0.689216	28.8482	5.44131e-07	6.80666e-06
LOC100646303	235.504	-1.44213	0.402279	28.7787	5.63357e-07	6.99878e-06
LOC100646692	171.447	-2.0656	0.43545	28.7514	5.71113e-07	7.08702e-06
LOC110120346	12.1415	-5.01813	1.15321	28.7434	5.73389e-07	7.09904e-06
LOC100651407	142.678	-1.63944	0.385885	28.6727	5.94025e-07	7.26343e-06
LOC100643295	160.254	-2.22725	0.422042	28.5816	6.21699e-07	7.56773e-06
LOC100650387	50.992	-2.03043	0.606554	28.3669	6.92168e-07	8.31368e-06
LOC110119255	7.51709	-4.13942	0.973716	28.2697	7.26634e-07	8.66059e-06
LOC100648001	222.201	2.98391	0.551729	28.222	7.44159e-07	8.85003e-06
LOC100643983	734.654	-1.28895	0.424268	28.2162	7.46345e-07	8.86631e-06
LOC100649413	88.5736	-2.06687	0.561621	28.2021	7.51625e-07	8.90431e-06
LOC100643641	186.029	-2.34938	0.611681	28.1663	7.65175e-07	9.01491e-06
LOC100644374	83.2532	-2.76459	0.544965	28.0849	7.96956e-07	9.34251e-06
LOC100643559	1370.41	1.35353	0.354847	27.9096	8.69982e-07	1.0103e-05
LOC100649196	331.111	-1.4209	0.451338	27.8048	9.16793e-07	1.05345e-05
LOC100648978	327.17	-1.26516	0.43464	27.7725	9.31693e-07	1.06488e-05
LOC100652308	217.621	-1.41539	0.330947	27.7412	9.4642e-07	1.07944e-05
LOC100649041	199.65	1.37004	0.435579	27.7192	9.56875e-07	1.08793e-05
LOC100648253	64.2631	-2.1485	0.474027	27.6694	9.80971e-07	1.10606e-05
LOC100642980	828.277	1.55377	0.412695	27.6562	9.87512e-07	1.11228e-05
LOC110119740	80.9987	-5.68312	1.32754	27.6231	1.00395e-06	1.12804e-05
LOC100648069	223.97	-1.28226	0.341101	27.5213	1.05642e-06	1.17406e-05
LOC100651922	462.502	1.14833	0.369111	27.4727	1.08239e-06	1.19802e-05
LOC105666453	9.15771	2.12248	0.539546	27.4069	1.1186e-06	1.23182e-05
LOC105666112	40.1008	-2.95724	0.641623	27.3754	1.13635e-06	1.24631e-05
LOC100649671	12.4025	-2.21311	0.648302	27.3477	1.15218e-06	1.25859e-05
LOC100651973	701.777	-1.60956	0.452458	27.2317	1.22102e-06	1.3202e-05
LOC100642599	11.9525	-2.85183	0.660938	27.1793	1.25338e-06	1.34479e-05
LOC100650174	54.1838	0.983529	0.294098	27.153	1.26996e-06	1.35721e-05
LOC100651199	12.6692	-3.1311	0.797267	27.0917	1.30952e-06	1.39399e-05
LOC105666564	50.5073	1.4907	0.496402	27.0869	1.31264e-06	1.39595e-05
LOC100646071	1273	2.06986	0.472424	27.0157	1.36021e-06	1.43949e-05
LOC100651041	180.705	-1.17719	0.318488	26.9959	1.37378e-06	1.45244e-05
LOC100646978	362.529	1.45472	0.287951	26.7777	1.53213e-06	1.59195e-05
LOC100644471	250.484	-1.4072	0.275121	26.7715	1.53688e-06	1.59536e-05
LOC100643848	478.983	-1.53736	0.431421	26.7027	1.59067e-06	1.6449e-05
LOC100651261	124.67	1.0814	0.360694	26.6986	1.59395e-06	1.64517e-05
LOC100642245	171.06	-1.69247	0.395618	26.6937	1.59781e-06	1.64759e-05
LOC100648309	110.963	-1.69114	0.398308	26.656	1.62824e-06	1.66944e-05
LOC105667115	754.099	-1.35169	0.351342	26.6517	1.63175e-06	1.67146e-05
LOC100646519	29.3042	-2.57478	0.518392	26.5978	1.67634e-06	1.70588e-05
LOC100647504	458.638	-1.2517	0.338499	26.5214	1.74159e-06	1.76401e-05
LOC100650152	271.606	-1.60241	0.362945	26.4387	1.81511e-06	1.82825e-05
LOC100644604	61.5046	-1.47984	0.442583	26.3363	1.91049e-06	1.90488e-05
LOC110120216	27.1456	-1.66532	0.450575	26.2853	1.95985e-06	1.94694e-05
LOC100651887	4594.14	0.915732	0.287404	26.2382	2.00657e-06	1.98427e-05
LOC105666130	126.785	3.57045	0.699711	26.2213	2.0236e-06	1.99552e-05
LOC100642694	275.061	1.1353	0.302364	26.1162	2.1328e-06	2.08818e-05
LOC100646211	261.325	-0.949238	0.292224	26.0694	2.18324e-06	2.12989e-05
LOC100649106	845.243	-1.84316	0.477296	25.8967	2.38011e-06	2.28541e-05
LOC110119166	23.5428	-1.88155	0.62432	25.8905	2.38756e-06	2.29012e-05
LOC100652133	281.523	-1.55723	0.385135	25.8794	2.40087e-06	2.30085e-05
LOC100643134	212.692	-1.73222	0.405342	25.7901	2.51046e-06	2.38066e-05
LOC100644386	32.507	-1.7425	0.425	25.7381	2.57651e-06	2.42214e-05
LOC100648844	21.0093	3.87338	0.746124	25.7225	2.59681e-06	2.43701e-05
LOC100644161	1230.68	-1.33493	0.263004	25.6639	2.67397e-06	2.49862e-05
LOC100649888	166.83	-1.20123	0.354	25.6098	2.74729e-06	2.56492e-05
LOC100646677	960.586	1.21454	0.411587	25.5626	2.81291e-06	2.61271e-05
LOC100644402	39.6723	-1.45846	0.489397	25.5223	2.8702e-06	2.6478e-05
LOC100643282	46.522	-1.42924	0.407339	25.4016	3.04874e-06	2.77479e-05
LOC100643507	21.946	1.46579	0.489535	25.3526	3.12432e-06	2.83882e-05
LOC100645542	149.508	-0.937242	0.262229	25.3007	3.20641e-06	2.89685e-05
LOC100649662	48.9053	-1.90842	0.589608	25.3007	3.20652e-06	2.89685e-05
LOC100642607	336.025	1.34634	0.378318	25.2547	3.2811e-06	2.95408e-05
LOC105666038	18.4662	-4.25595	1.02095	25.1708	3.42161e-06	3.04605e-05
LOC100650035	2442.94	2.25024	0.694886	25.1703	3.42252e-06	3.04605e-05
LOC100643493	42.5981	-4.3939	0.853307	25.151	3.45563e-06	3.06798e-05
LOC100650398	335.575	-1.16454	0.335896	25.0899	3.56282e-06	3.14769e-05
LOC100646210	170.987	-1.98159	0.483057	25.0873	3.5675e-06	3.14926e-05
LOC100648479	40.9084	1.20888	0.408592	25.076	3.58767e-06	3.16013e-05
LOC105666991	21.2437	3.72339	0.72487	25.039	3.65472e-06	3.2132e-05
LOC100651133	544.967	1.35364	0.385519	24.9721	3.77895e-06	3.30369e-05
LOC100650931	15.3182	-3.34993	0.803606	24.9315	3.85649e-06	3.35527e-05
LOC100652142	380.099	-1.35866	0.396104	24.9293	3.86083e-06	3.35579e-05
LOC100644423	373.762	-1.09743	0.379242	24.9266	3.86593e-06	3.35579e-05
LOC100649427	18.4016	-2.01868	0.700342	24.9205	3.87777e-06	3.36301e-05
LOC100648271	103.684	-0.795857	0.25616	24.753	4.21653e-06	3.59979e-05
LOC100648478	51.7201	-2.15792	0.546126	24.7148	4.29788e-06	3.65724e-05
LOC100651069	562.123	-1.02527	0.321551	24.6931	4.34463e-06	3.69218e-05
LOC100646541	599.562	-1.1413	0.253502	24.6585	4.42059e-06	3.73822e-05
LOC100644808	296.598	-1.28714	0.392827	24.5162	4.74654e-06	3.98592e-05
LOC100651054	16.1026	-2.23174	0.688795	24.5015	4.78155e-06	4.00912e-05
LOC100644008	338.627	-1.75472	0.437488	24.3633	5.12357e-06	4.24022e-05
LOC100645012	1276.57	-1.06932	0.327324	24.3025	5.28186e-06	4.34176e-05
LOC100651254	1003.55	2.2115	0.435194	24.3008	5.28624e-06	4.34176e-05
LOC100648438	91.2013	1.58381	0.537705	24.1878	5.59359e-06	4.55287e-05
LOC110119659	11.882	-1.92786	0.679056	24.1312	5.75418e-06	4.6626e-05
LOC100642969	304.163	-1.23612	0.346922	24.108	5.82136e-06	4.70251e-05
LOC100650318	404.279	1.82765	0.46282	24.0172	6.09166e-06	4.89572e-05
LOC100649840	563.262	1.74741	0.457057	23.7463	6.97507e-06	5.45643e-05
LOC100644767	24.7551	-2.30513	0.58031	23.7345	7.0164e-06	5.48087e-05
LOC100645663	411.087	-1.33827	0.448555	23.7181	7.07414e-06	5.51803e-05
LOC100650104	357.882	-1.77366	0.533744	23.6917	7.16807e-06	5.57928e-05
LOC100643745	3678.79	1.5473	0.34312	23.6266	7.40527e-06	5.74742e-05
LOC100642698	95.5323	1.09919	0.368241	23.6138	7.45291e-06	5.78026e-05
LOC100647421	8.98049	-2.34455	0.666955	23.5149	7.83059e-06	6.01831e-05
LOC100645817	50.5655	-1.67207	0.465603	23.4307	8.16734e-06	6.21451e-05
LOC100647859	264.15	-0.9049	0.294256	23.3805	8.37492e-06	6.3502e-05
LOC100648923	203.117	2.13621	0.565238	23.3114	8.6697e-06	6.54174e-05
LOC100645943	23.3953	-2.60766	0.715832	23.2224	9.06393e-06	6.78264e-05
LOC105667122	6.42901	-5.75909	1.3192	23.1874	9.22386e-06	6.86918e-05
LOC100647020	401.184	1.36282	0.361377	23.1724	9.29334e-06	6.91144e-05
LOC100644017	50.741	-2.52457	0.606756	23.1182	9.54886e-06	7.07723e-05
LOC100647566	4724.33	1.53642	0.365072	23.0808	9.72877e-06	7.19094e-05
LOC100651601	5.6989	-2.96772	0.773491	23.0755	9.75464e-06	7.20516e-05
LOC100645757	1077.3	0.772595	0.251424	23.0624	9.81887e-06	7.24275e-05
LOC100642650	9823.01	2.48587	0.527992	23.0275	9.99191e-06	7.35042e-05
LOC100643744	329.442	1.45878	0.473919	23.0135	1.00622e-05	7.39711e-05
LOC100647263	45.0416	-1.87911	0.540679	23.0043	1.01085e-05	7.42107e-05
LOC100652132	826.876	-0.929756	0.285512	22.9928	1.01665e-05	7.45861e-05
LOC100642742	13.078	-2.40887	0.595271	22.9246	1.05195e-05	7.67324e-05
LOC105666316	110.434	-0.958971	0.233482	22.8925	1.06893e-05	7.76348e-05
LOC100643737	504.349	1.62288	0.35639	22.8618	1.08547e-05	7.85209e-05
LOC100644993	765.289	-1.18671	0.307705	22.7336	1.15732e-05	8.29454e-05
LOC100651571	614.646	-0.86153	0.293744	22.6374	1.21435e-05	8.63483e-05
LOC100649132	5.34456	-4.10632	1.08341	22.6222	1.22361e-05	8.68929e-05
LOC100648603	372.647	0.923503	0.293308	22.6075	1.23266e-05	8.73647e-05
LOC100652090	12.0114	-3.14202	0.924302	22.483	1.31182e-05	9.2073e-05
LOC100648893	5.4115	-5.06847	1.36945	22.479	1.31444e-05	9.21975e-05
LOC110119859	12.8805	-2.51308	0.749014	22.4725	1.31877e-05	9.24413e-05
LOC100648408	301.543	-1.22415	0.400232	22.4607	1.32651e-05	9.29245e-05
LOC100649934	205.626	-1.13811	0.343796	22.4492	1.33418e-05	9.32207e-05
LOC100650472	591.159	0.742597	0.21214	22.4437	1.33786e-05	9.34182e-05
LOC100644532	193.343	-1.07915	0.341014	22.4124	1.35898e-05	9.47709e-05
LOC100648609	70.9248	-1.60217	0.408607	22.4082	1.36181e-05	9.48459e-05
LOC100648388	494.849	1.3373	0.313633	22.3803	1.38098e-05	9.5874e-05
LOC100642735	10.6016	-5.01915	1.25021	22.3459	1.40489e-05	9.72233e-05
LOC100643750	379.688	-1.04389	0.270945	22.3388	1.40991e-05	9.74463e-05
LOC105666446	374.644	2.84495	0.577626	22.3234	1.4208e-05	9.8127e-05
LOC100643812	99.5859	-1.94522	0.500512	22.1913	1.51786e-05	0.000103258
LOC100644213	84.3559	-1.1527	0.328779	22.1658	1.53731e-05	0.00010426
LOC100643915	213.549	-1.18972	0.30319	22.1394	1.55774e-05	0.000105186
LOC100646560	48.4438	-1.78425	0.465387	22.1303	1.5648e-05	0.000105597
LOC100646654	138.669	1.18092	0.401473	22.0384	1.63842e-05	0.00010995
LOC100651299	47.4003	-4.00967	0.974997	22.0265	1.64821e-05	0.000110402
LOC100646608	665.355	0.894961	0.281535	22.0054	1.66565e-05	0.000111262
LOC100650434	36.6996	-1.60786	0.553541	21.9699	1.69553e-05	0.000112876
LOC105665708	26.6337	-2.95957	0.852913	21.9522	1.71058e-05	0.000113675
LOC100650042	6.19505	-3.36471	1.02149	21.8775	1.77564e-05	0.000117203
LOC100646806	1125.99	0.881455	0.239726	21.8736	1.77911e-05	0.00011736
LOC100652318	433.002	-1.40435	0.384997	21.7193	1.92185e-05	0.000125029
LOC105666361	6.52402	-3.57918	0.87162	21.6922	1.94802e-05	0.000126487
LOC100650007	293.614	-1.085	0.306532	21.6913	1.94891e-05	0.000126487
LOC100642228	112.894	-1.51464	0.404143	21.5912	2.04894e-05	0.000132111
LOC100649978	52.3428	-1.33879	0.384888	21.5691	2.07168e-05	0.0001332
LOC100645630	370.448	1.25692	0.362145	21.4824	2.16349e-05	0.00013794
LOC100646779	25.0193	-2.41784	0.813346	21.4643	2.18315e-05	0.000138704
LOC100643794	144.715	1.96541	0.490977	21.4411	2.20859e-05	0.000140239
LOC100645819	2433.09	1.36301	0.329678	21.4397	2.21019e-05	0.000140259
LOC100646170	115.548	-1.01003	0.245413	21.4295	2.22143e-05	0.000140822
LOC100643942	604.599	1.23021	0.402251	21.4194	2.23274e-05	0.000141442
LOC100646094	201.574	-1.19546	0.399836	21.3547	2.3061e-05	0.000145241
LOC100648375	7235.92	1.67343	0.3541	21.3404	2.32266e-05	0.000146034
LOC100645548	339.067	-0.968519	0.304021	21.2791	2.39495e-05	0.000149795
LOC100643695	15.2256	-3.54131	1.02942	21.271	2.4047e-05	0.000150318
LOC100649306	99.3184	-1.11975	0.371073	21.2296	2.45501e-05	0.000152759
LOC100643414	642.626	2.1898	0.481481	21.1992	2.49254e-05	0.000154829
LOC100644067	341.769	-0.901617	0.276262	21.1914	2.50239e-05	0.000155263
LOC100648381	155.899	1.52007	0.498426	21.1335	2.57588e-05	0.000159367
LOC100648799	188.908	1.47147	0.458482	21.1308	2.5793e-05	0.000159488
LOC100649472	7.87428	3.34278	0.884489	21.1047	2.61323e-05	0.000161402
LOC105666059	14.0081	-3.37259	0.859467	21.0665	2.66357e-05	0.000163673
LOC100647460	14.679	-3.00751	0.910362	21.0086	2.74182e-05	0.000167628
LOC105667176	78.2463	-1.39698	0.315955	20.8977	2.89813e-05	0.000174919
LOC100644079	137.558	-1.43888	0.375632	20.8481	2.97094e-05	0.000178916
LOC110119618	19.1922	-3.1136	1.04031	20.8398	2.98325e-05	0.000179359
LOC100647779	42.5514	2.13471	0.48806	20.8351	2.99029e-05	0.000179682
LOC100651621	69.4287	-1.69077	0.435024	20.8151	3.0204e-05	0.000180991
LOC100643597	148.085	-1.0307	0.229385	20.7995	3.04407e-05	0.000182208
LOC100649435	183.886	-1.63474	0.460237	20.7673	3.09347e-05	0.000184312
LOC100642472	231.947	1.70942	0.373519	20.7486	3.12249e-05	0.000185572
LOC105666757	8.4322	-2.76026	0.699229	20.7252	3.15916e-05	0.000186933
LOC100651016	552.796	1.25634	0.392708	20.6845	3.22417e-05	0.000190054
LOC100645020	344.664	-1.65	0.4753	20.6705	3.24689e-05	0.000191083
LOC100647527	42.6865	5.45348	1.47056	20.6612	3.26194e-05	0.00019176
LOC100644678	123.527	-1.36685	0.353174	20.6489	3.28199e-05	0.000192701
LOC100647731	40.6118	-1.69031	0.536442	20.6128	3.34178e-05	0.000195396
LOC100646086	175.638	-1.39542	0.34083	20.5754	3.40485e-05	0.000198656
LOC100651610	402.869	0.946539	0.323639	20.5732	3.40875e-05	0.000198777
LOC100647834	202.12	-1.2686	0.38608	20.5619	3.42807e-05	0.000199666
LOC100650677	333.823	-0.828708	0.241284	20.5455	3.45623e-05	0.000201006
LOC100650425	66.453	-1.25535	0.428357	20.513	3.51277e-05	0.000203639
LOC100651212	424.828	-0.544959	0.161146	20.5092	3.51956e-05	0.000203924
LOC100652186	162.809	-1.00892	0.330365	20.472	3.58552e-05	0.000206863
LOC105667128	60.8045	1.31091	0.442315	20.4277	3.66589e-05	0.000210716
LOC100651818	330.663	-1.76956	0.555352	20.355	3.80157e-05	0.000216766
LOC100651508	97.114	-1.49048	0.41741	20.3485	3.8139e-05	0.000217154
LOC100650052	312.742	-0.659729	0.216157	20.3396	3.83094e-05	0.000217896
LOC100649257	129.853	1.14622	0.254589	20.3059	3.89611e-05	0.000221139
LOC110119661	10.708	-2.69609	0.807157	20.2552	3.99614e-05	0.000225755
LOC100645567	1053.92	1.37824	0.370336	20.1551	4.2013e-05	0.000235022
LOC105667196	73.6287	-1.12202	0.37013	20.1108	4.29531e-05	0.000239049
LOC100649221	277.317	-1.40267	0.412654	20.0621	4.40126e-05	0.00024407
LOC105666561	40.9343	-1.96374	0.484357	20.0595	4.40696e-05	0.000244137
LOC100649330	97.7954	1.40811	0.454229	20.0487	4.43083e-05	0.000244845
LOC100648695	294.236	-1.36459	0.452154	20.0408	4.44832e-05	0.000245474
LOC100651644	125.174	-1.37192	0.337297	20.0404	4.44918e-05	0.000245474
LOC100651326	707.219	-0.958695	0.319277	19.99	4.56272e-05	0.000250845
LOC100647970	157.228	-2.10732	0.504275	19.9533	4.64731e-05	0.000254537
LOC100648413	112.757	-1.03665	0.272507	19.9249	4.71362e-05	0.000257447
LOC100645882	271.481	-1.27434	0.324802	19.8973	4.77914e-05	0.000260371
LOC100652041	63.6395	-1.37283	0.436187	19.8599	4.86949e-05	0.000264232
LOC100645562	77.9876	-0.922882	0.288366	19.8339	4.93303e-05	0.00026688
LOC100642465	5572.72	1.1059	0.377216	19.8315	4.93918e-05	0.00026699
LOC100645357	448.14	-0.903925	0.280922	19.8268	4.95079e-05	0.000267441
LOC110119683	21.1609	-2.19187	0.491075	19.8209	4.96536e-05	0.000268095
LOC105667070	130.17	-1.52476	0.524121	19.8107	4.99062e-05	0.000269325
LOC105665753	5540.21	1.65693	0.473661	19.8057	5.00312e-05	0.000269731
LOC100647728	112.62	-1.2656	0.336428	19.7976	5.0235e-05	0.000270696
LOC100646744	216.43	-0.968703	0.266418	19.7611	5.11595e-05	0.000274587
LOC100647520	28.2932	-1.47155	0.50497	19.7365	5.1794e-05	0.000277444
LOC100645887	4.78187	-4.64377	1.32118	19.7077	5.2545e-05	0.000280636
LOC100651504	880.855	1.20124	0.412801	19.7066	5.25729e-05	0.000280647
LOC100647307	220.019	-1.17433	0.301543	19.6899	5.30142e-05	0.000282586
LOC100647759	2621.98	1.23402	0.399724	19.6626	5.37427e-05	0.000285349
LOC100651732	12.7649	-3.16616	0.977723	19.6264	5.47252e-05	0.000289857
LOC100647874	54.7515	-1.62571	0.505901	19.6077	5.52396e-05	0.000292296
LOC100652172	234.588	-0.908465	0.313736	19.563	5.64872e-05	0.000297737
LOC105666369	33.8007	-3.18121	0.79232	19.5306	5.74092e-05	0.000301342
LOC100644625	299.03	1.12003	0.265113	19.3697	6.22185e-05	0.000323084
LOC100642806	240.379	-1.54741	0.346356	19.3606	6.25029e-05	0.000324251
LOC100650198	475.844	-1.27798	0.429598	19.3538	6.27154e-05	0.000325197
LOC100642271	391.116	-1.12622	0.368802	19.2666	6.55113e-05	0.000337439
LOC110120080	7.55011	-2.47194	0.750488	19.1715	6.86994e-05	0.000351942
LOC100649199	286.733	-1.2336	0.337961	19.1663	6.88782e-05	0.000352441
LOC100650927	5544.86	2.09699	0.620538	19.1471	6.95431e-05	0.000355429
LOC100646152	31.1667	-2.33133	0.534376	19.0478	7.30858e-05	0.000370652
LOC110119349	6.96921	-2.6717	0.758453	18.905	7.84914e-05	0.000394565
LOC100644862	320.905	-1.26956	0.36405	18.8149	8.21097e-05	0.00040953
LOC100647884	66.373	3.25236	0.736674	18.8137	8.21611e-05	0.000409598
LOC100650365	402.353	-0.985107	0.266919	18.7973	8.28362e-05	0.000412775
LOC100645538	14.7322	-2.23413	0.715134	18.7594	8.44209e-05	0.000419708
LOC100645259	262.892	1.37175	0.422586	18.7059	8.67077e-05	0.000428721
LOC100643479	42.4956	-1.9511	0.537481	18.7026	8.68522e-05	0.000429241
LOC100645415	17.7157	-1.83583	0.568767	18.6823	8.77385e-05	0.000432636
LOC105666700	15.2007	-1.64508	0.505509	18.6681	8.83635e-05	0.000434794
LOC100651081	387.053	-0.941504	0.307587	18.6669	8.84164e-05	0.000434794
LOC100651547	116.178	-1.04667	0.320282	18.593	9.17465e-05	0.000449095
LOC100647404	13.9343	3.9802	1.15156	18.5789	9.23949e-05	0.000451632
LOC100650808	468.776	1.41868	0.383824	18.5419	9.41173e-05	0.000458057
LOC100643417	82.9453	-1.32908	0.360801	18.4925	9.64738e-05	0.000468476
LOC100642918	125.273	-1.12868	0.381655	18.4078	0.000100644	0.000485039
LOC100645506	15.3239	-3.57234	0.939196	18.3018	0.000106123	0.000506946
LOC100650016	523.616	-0.7894	0.265153	18.2527	0.000108763	0.000517277
LOC100651760	262.731	-1.1367	0.288108	18.219	0.000110608	0.000525365
npve	12657.4	2.54282	0.569271	18.1576	0.000114061	0.00053917
LOC100647806	653.199	1.5663	0.428394	18.134	0.00011541	0.00054436
LOC100651840	5.61237	-2.93645	0.833663	18.0302	0.000121563	0.000568936
LOC100642931	2771.81	1.80461	0.543284	17.99	0.000124028	0.000577525
LOC100644642	108.743	-1.07849	0.322757	17.9111	0.000129018	0.000595864
LOC100642325	5.3982	-4.86406	1.25576	17.8546	0.000132713	0.000609983
LOC105666648	452.643	-1.23669	0.357073	17.8541	0.000132749	0.000609983
LOC100650577	201.135	-1.16746	0.32677	17.779	0.000137829	0.000630656
LOC100643188	6.80504	-5.31887	1.27957	17.7312	0.00014116	0.000643187
LOC100651084	167.868	-1.16833	0.348751	17.7284	0.000141358	0.000643821
LOC100643203	400.003	-1.58966	0.462288	17.7198	0.00014197	0.000645522
LOC100647121	9.23443	-2.9161	0.939502	17.7174	0.000142141	0.000646028
LOC100642811	3.54194	-3.58594	1.11518	17.6568	0.00014651	0.000662282
LOC100646384	5.6256	-2.70489	0.926824	17.6368	0.000147985	0.00066784
Def	150.751	2.98066	0.956416	17.5975	0.00015092	0.000678265
LOC100647950	6.63997	4.28241	1.23454	17.5924	0.000151309	0.000679451
LOC110119369	4.27867	-4.19308	1.3327	17.5638	0.000153484	0.000687899
LOC100647037	118.222	-1.04028	0.342832	17.5635	0.000153507	0.000687899
LOC100643712	149.813	-1.54564	0.366748	17.5436	0.000155046	0.000693652
LOC100643847	151.158	-1.20173	0.287141	17.5345	0.000155754	0.000696245
LOC110120007	11.4061	-2.13721	0.634651	17.5227	0.000156674	0.00069978
LOC100651478	10.3394	-4.97662	1.29735	17.4917	0.000159119	0.000708662
LOC100645556	34.9391	-1.58353	0.47797	17.4265	0.000164396	0.000728575
LOC100650415	66.202	-0.985441	0.327389	17.34	0.00017166	0.000755916
LOC100643578	697.474	1.28093	0.427469	17.3286	0.000172643	0.000757879
LOC100646068	401.858	-0.949298	0.319484	17.3135	0.00017395	0.000762823
LOC100645898	5.62891	-3.0498	0.798776	17.2946	0.000175599	0.000769123
LOC100644653	364.948	-1.18738	0.409284	17.2677	0.000177979	0.000777667
LOC105666239	34.1738	-2.01226	0.595743	17.2088	0.000183293	0.000798314
LOC100650097	190.952	-1.39463	0.452914	17.1942	0.000184642	0.000803546
LOC105667133	4.21409	-3.96651	1.25763	17.1872	0.000185291	0.000805614
LOC100648201	324.972	-0.856944	0.261712	17.1374	0.000189964	0.000823431
LOC100651605	973.969	0.697861	0.224111	17.1345	0.000190235	0.000823963
LOC105666938	108.197	1.83083	0.541056	17.0687	0.000196594	0.0008464
LOC100646855	199.924	-0.908502	0.288233	17.0607	0.00019739	0.000849491
LOC100649949	90.6778	1.94137	0.531411	17.0571	0.000197744	0.000850338
LOC100648545	190.576	2.48653	0.620577	17.0399	0.000199447	0.000856306
LOC100651567	17.1213	-2.46021	0.633416	17.026	0.000200843	0.000860938
LOC100646502	428.248	-0.894836	0.300197	16.9843	0.000205069	0.000876977
LOC100651972	8.37441	-2.26093	0.656318	16.9586	0.000207724	0.000886934
LOC100647314	14.71	-2.12411	0.627964	16.914	0.00021241	0.000904953
LOC100646862	326.218	1.65586	0.425331	16.8992	0.000213987	0.000910807
LOC100647849	7.86068	-4.36475	1.3661	16.8445	0.000219915	0.000930205
LOC100648192	54.2513	-2.3968	0.714427	16.8265	0.000221907	0.000937169
LOC105666538	808.098	0.979158	0.317671	16.8179	0.000222869	0.0009405
LOC100643674	130.835	1.12647	0.376272	16.7861	0.000226437	0.000951859
LOC100642620	27.0873	-1.84645	0.520617	16.708	0.000235449	0.000982891
LOC100644731	6.49898	-4.02466	1.08727	16.6555	0.000241711	0.0010044
LOC100643233	21.5373	-3.6011	1.07414	16.6485	0.000242559	0.00100677
LOC100650061	1040.75	0.927902	0.249634	16.636	0.00024408	0.00101038
LOC100651282	295.428	-1.01439	0.350111	16.628	0.000245057	0.00101403
LOC105666742	15.7155	-3.41438	0.896863	16.6031	0.000248133	0.00102465
LOC100650213	21.6675	-1.98575	0.677761	16.594	0.000249263	0.00102635
LOC100644369	128.23	1.77558	0.568882	16.537	0.000256468	0.00105141
LOC100646324	145.358	1.20156	0.361262	16.5185	0.000258848	0.00105939
LOC100643773	91.2643	2.37871	0.558128	16.5114	0.000259769	0.00106236
LOC100650219	5077.9	1.62173	0.438757	16.4405	0.000269143	0.00109493
LOC105665774	3.66713	-3.14619	1.13653	16.4164	0.00027241	0.00110617
LOC100645642	11.6992	-2.7812	0.68954	16.399	0.000274787	0.00111413
LOC100642619	25.8189	-1.62183	0.455044	16.3259	0.000285023	0.00114845
LOC100643311	116.322	-1.4692	0.406612	16.3257	0.000285049	0.00114845
LOC100648044	602.126	-1.13357	0.30487	16.3195	0.000285927	0.00115113
LOC100643273	1024.81	-1.34126	0.424386	16.3144	0.000286669	0.00115326
LOC100645098	99.3323	-1.11225	0.343873	16.2746	0.000292429	0.00117292
LOC105667110	487.245	2.76648	0.654164	16.2739	0.000292528	0.00117292
LOC100647870	690.6	1.73352	0.425069	16.2453	0.000296745	0.00118594
LOC100649965	644.541	1.30007	0.320263	16.2337	0.000298473	0.0011906
LOC100650521	120.977	1.07519	0.341861	16.1943	0.000304401	0.00120981
LOC100643787	253.242	1.51748	0.450465	16.1801	0.000306576	0.00121667
LOC100649086	160.461	-1.31464	0.338058	16.1597	0.000309724	0.00122781
LOC100651899	93.7868	-1.50929	0.487955	16.1225	0.00031554	0.00124677
LOC100647580	18.088	-1.97651	0.639566	16.0832	0.000321789	0.00126731
LOC100645176	124.292	-1.50677	0.394833	16.0384	0.000329076	0.00129273
LOC100650380	20.3658	1.74736	0.439854	16.0353	0.000329596	0.00129408
LOC110120222	4.23639	5.2325	1.58954	15.988	0.000337481	0.00132093
LOC100651215	106.181	-1.46208	0.501102	15.9508	0.00034381	0.00134139
LOC105666204	41.5966	-3.0035	0.755054	15.931	0.000347244	0.00135187
LOC100643711	13.2459	2.60158	0.838519	15.929	0.000347585	0.00135271
LOC110119544	318.433	1.41856	0.468893	15.9086	0.000351146	0.00136364
LOC100649112	256.412	1.70863	0.475066	15.9062	0.000351566	0.00136479
LOC100643392	12.8433	-2.47627	0.727035	15.8477	0.000362013	0.00139884
LOC100644081	71.5758	-1.02601	0.340303	15.8387	0.000363643	0.00140414
LOC100646359	1142.33	1.51643	0.373877	15.8018	0.000370401	0.00142517
LOC105665938	96.7513	-1.06129	0.268844	15.7877	0.000373031	0.00143314
LOC100644142	24.8043	-2.51573	0.801021	15.7731	0.000375763	0.00143967
LOC100645019	151.008	2.13297	0.570615	15.7712	0.000376128	0.00144056
LOC100646492	270.029	1.25464	0.426317	15.7232	0.000385249	0.00146943
LOC100650570	102.51	-1.08799	0.302917	15.6461	0.000400402	0.00151906
LOC105665613	126.548	-1.32802	0.433509	15.6345	0.000402733	0.00152578
LOC110120200	2.19341	-4.25398	1.38293	15.6114	0.000407411	0.00154081
LOC105666510	3.16264	-2.99089	1.02469	15.5835	0.000413123	0.00155807
LOC100647787	147.673	1.55892	0.534098	15.5712	0.000415673	0.00156443
LOC100643038	73.7049	-0.923182	0.25775	15.5515	0.000419802	0.00157669
LOC100645452	142.099	1.53814	0.42268	15.5298	0.000424377	0.00159167
LOC100652148	1487.97	1.19519	0.317051	15.5228	0.000425857	0.00159612
LOC100648480	305.071	-1.82039	0.475237	15.5197	0.000426516	0.00159804
LOC100642235	581.392	1.421	0.417901	15.4953	0.000431752	0.00161431
LOC100644884	87.1928	1.74844	0.477392	15.4689	0.000437495	0.00163073
LOC100643579	244.055	-0.883536	0.24967	15.4343	0.000445119	0.00165392
LOC100652029	93.8701	-1.0899	0.330673	15.4143	0.000449603	0.00166671
LOC100647162	134.238	-1.02972	0.309184	15.3554	0.000463029	0.00170948
LOC100651937	303.16	-0.955	0.323939	15.3013	0.000475736	0.00174335
LOC110120291	14.9095	-2.39322	0.644631	15.2751	0.000482019	0.00176043
LOC100648555	14.8362	-1.95078	0.570907	15.2384	0.000490943	0.00178565
LOC100651134	399.113	1.31549	0.408147	15.1902	0.000502913	0.00182082
LOC100649791	13.3578	-1.93907	0.515241	15.1834	0.000504626	0.00182519
LOC105665616	281.242	-0.826123	0.214967	15.1636	0.000509638	0.00184121
LOC100642822	71.1561	-1.04353	0.272783	15.1597	0.000510635	0.00184386
LOC105666447	2.53431	-4.79801	1.29532	15.1569	0.000511357	0.00184585
LOC100647337	67.219	-1.21808	0.342718	15.1406	0.00051554	0.00185848
LOC100645187	174.852	1.54348	0.391683	15.1298	0.000518323	0.00186789
LOC110120215	70.013	1.54731	0.497812	15.1266	0.000519147	0.00186962
LOC100647153	212.075	1.71633	0.471493	15.1015	0.000525711	0.00188649
LOC100644651	63.5524	-1.70351	0.463623	15.0806	0.000531244	0.00190308
LOC100644967	330.016	-0.70141	0.218072	15.0764	0.000532363	0.00190521
LOC100644806	163.102	-0.663988	0.221791	15.059	0.000536999	0.00191611
LOC100646142	17.3867	1.6442	0.484139	15.0438	0.000541094	0.00192883
LOC100650569	3.03056	-4.73378	1.51722	15.0243	0.000546396	0.00194581
LOC100650119	2452.16	1.88879	0.473057	15.0107	0.000550135	0.00195527
LOC100650262	43.8385	-2.30829	0.587848	14.9936	0.000554863	0.0019695
LOC105666607	19.704	-2.07041	0.589411	14.8795	0.000587425	0.00206751
LOC100647378	362.061	0.890878	0.306885	14.8738	0.000589121	0.00207213
LOC100645664	31.418	-1.48601	0.429098	14.8668	0.000591168	0.00207799
LOC100642242	23.9202	-2.87662	0.943262	14.7962	0.000612411	0.00214019
LOC100647126	13.0696	1.80041	0.616242	14.7925	0.000613543	0.00214276
LOC100642389	2319.45	-1.27297	0.369188	14.7497	0.000626826	0.00217934
LOC100643546	222.571	1.05187	0.276232	14.7209	0.000635897	0.00220805
LOC100642902	67.7933	1.58099	0.52013	14.7083	0.00063994	0.00221925
LOC100644412	137.882	-1.42134	0.452214	14.7033	0.000641519	0.0022226
LOC100642994	204.686	1.40906	0.467367	14.6716	0.000651785	0.00225385
LOC100648397	102.324	1.71659	0.453769	14.6624	0.00065478	0.00226276
LOC100651551	107.559	1.52074	0.482478	14.6283	0.000666034	0.00229558
LOC100645143	322.297	0.772964	0.249654	14.6218	0.000668217	0.00230114
LOC105667185	91.4479	1.87061	0.602882	14.5657	0.000687234	0.00235691
LOC100652203	3.5258	-3.3198	1.05856	14.5638	0.000687879	0.00235838
LOC100645035	161.758	-1.32678	0.351653	14.4736	0.000719596	0.0024501
LOC110119177	2.74102	-4.43196	1.38913	14.4579	0.000725272	0.00246711
LOC110119173	5357.11	1.93093	0.590647	14.4438	0.000730421	0.00248151
LOC100644440	402.568	1.08481	0.306141	14.423	0.000738047	0.0025025
LOC105666036	83.5268	1.52027	0.396034	14.383	0.000752966	0.0025398
LOC100648258	198.226	3.47201	0.846263	14.3521	0.000764701	0.00257222
LOC105667179	234.19	-0.838395	0.228997	14.3162	0.000778517	0.0026098
LOC100646758	74.4379	-1.58327	0.439781	14.2146	0.000819105	0.00272644
LOC100648758	3.38013	-2.79099	0.999225	14.1992	0.000825441	0.00274338
LOC100647090	186.368	-0.901305	0.269392	14.1968	0.000826443	0.00274363
LOC100647291	10.8351	2.47297	0.798821	14.1965	0.000826558	0.00274363
LOC100647780	8.30291	-2.44133	0.691336	14.1378	0.000851179	0.00281342
LOC100644148	109.652	-1.20161	0.332578	14.1206	0.000858502	0.00283239
LOC100651288	6.39554	3.28764	0.940833	14.1067	0.0008645	0.00284705
LOC100642895	762.873	1.56212	0.406777	14.0973	0.000868562	0.0028587
LOC100650784	220.434	-0.84532	0.243748	14.0922	0.00087078	0.00286349
LOC100644741	204.347	-1.12954	0.339442	14.0855	0.000873738	0.00287051
LOC105667170	12.3001	-2.21014	0.69912	14.0769	0.000877464	0.00288031
LOC100651938	98.5511	-1.20647	0.318317	14.0763	0.000877759	0.00288031
LOC100642506	310.386	1.58341	0.448527	14.0351	0.000895999	0.00292947
LOC100644819	477.356	1.8009	0.50334	14.0042	0.000909973	0.002968
LOC100648937	103.692	-0.819867	0.271135	13.9871	0.000917768	0.00299073
LOC100645775	69.5691	1.42179	0.462789	13.9456	0.00093703	0.00304254
LOC100652298	1286.84	0.95698	0.278632	13.8899	0.000963486	0.0031101
LOC100650992	161.653	-1.19737	0.318944	13.8819	0.00096735	0.00311861
LOC100648325	49.1315	-1.07866	0.307722	13.8599	0.000978072	0.00314664
LOC100651994	123.093	-1.04997	0.299522	13.8346	0.000990489	0.00317717
LOC100643699	15.1748	-1.57619	0.4926	13.7762	0.00101987	0.0032522
LOC100649936	4.62719	-4.48868	1.31571	13.7753	0.0010203	0.00325261
LOC100644200	94.5084	1.50152	0.423782	13.7659	0.00102512	0.0032632
LOC110119863	5.0538	-2.85477	0.973018	13.7597	0.00102828	0.00327134
LOC100650683	240.002	-0.710603	0.231021	13.7483	0.00103418	0.00328738
LOC100652199	8.94965	-1.70796	0.572058	13.7342	0.00104151	0.00330567
LOC100646327	928.106	0.925682	0.304416	13.7257	0.00104593	0.00331486
LOC100644745	86.9557	-1.19662	0.345429	13.679	0.00107066	0.00337845
LOC100645047	283.427	1.01522	0.273248	13.6369	0.00109339	0.00344117
LOC100648701	103.417	-1.38512	0.376757	13.5762	0.00112708	0.00354003
LOC110119631	4.02426	-3.90422	1.15599	13.5558	0.00113865	0.00356706
LOC100648654	171.89	-1.36132	0.364074	13.5176	0.0011606	0.00363059
LOC100642440	160.599	-0.893007	0.294656	13.4518	0.00119946	0.00373708
LOC100645995	346.653	-1.16973	0.365786	13.4244	0.00121597	0.00378091
LOC100648115	29.4372	-1.96269	0.572349	13.3954	0.00123377	0.00382422
LOC100647734	109.596	-2.0571	0.546455	13.3206	0.00128075	0.00394842
LOC105666118	85.6067	1.87947	0.568188	13.3049	0.00129085	0.00397392
LOC100647300	54.9668	-1.35454	0.370729	13.2488	0.00132761	0.00406634
LOC100644637	12.7629	-2.4709	0.752826	13.2346	0.00133702	0.00409169
LOC100651877	35.1821	-2.20353	0.740072	13.1866	0.00136949	0.00417225
LOC100648023	83.2049	1.54838	0.475481	13.1584	0.00138898	0.00422098
LOC100651703	309.132	-0.772846	0.214004	13.1198	0.001416	0.00429706
LOC105666477	40.0667	-1.7114	0.473653	13.0841	0.00144152	0.00436355
LOC100642399	353.035	1.00118	0.290477	13.0801	0.00144443	0.00436992
LOC100646025	44.6968	-1.10444	0.324715	13.0763	0.00144716	0.00437694
LOC100647592	96.8049	-1.96765	0.601536	13.0507	0.00146582	0.00442109
LOC110120087	41.3839	1.56853	0.435632	13.0037	0.00150065	0.0045086
LOC110119857	44.3763	-1.07906	0.370595	12.9876	0.0015128	0.00453881
LOC100644294	1048.14	-0.755158	0.26152	12.9719	0.00152473	0.00456578
LOC100649618	122.469	1.44226	0.42037	12.878	0.00159804	0.00475037
LOC100651608	250.671	-1.1837	0.328285	12.8774	0.0015985	0.00475037
LOC100650642	172.065	1.35225	0.416828	12.8616	0.00161114	0.00478103
LOC105665759	48.3165	1.18144	0.399894	12.8191	0.00164575	0.0048691
LOC100642336	2115.23	2.29098	0.612101	12.8062	0.00165639	0.00488857
LOC100646856	13.5284	-2.19241	0.693786	12.7779	0.00168002	0.00495024
LOC100648473	46.4106	-1.85097	0.505929	12.7524	0.00170155	0.00500147
LOC100650155	52.8866	1.47219	0.440991	12.7331	0.00171811	0.00504197
LOC100645367	11.1796	-1.90768	0.641534	12.6928	0.00175306	0.00513341
LOC100649559	6.41101	-5.02068	1.42535	12.6766	0.00176726	0.00516254
LOC100643874	559.469	-0.677624	0.215501	12.6766	0.00176728	0.00516254
LOC100651226	372.235	-0.738782	0.231261	12.6639	0.00177856	0.00519131
LOC110120201	23.1408	-1.97752	0.595423	12.6514	0.00178968	0.00521673
LOC100644667	86.1838	-0.744954	0.222828	12.6432	0.00179708	0.00523267
LOC100642604	9.26075	2.44169	0.700831	12.6005	0.00183586	0.00531425
LOC100646334	166.258	-1.05939	0.342813	12.5904	0.00184512	0.00533679
LOC100643600	95.052	-1.48291	0.485021	12.5857	0.00184946	0.00534648
LOC100647277	6.49857	-3.65474	1.22277	12.572	0.00186216	0.00537319
LOC100650186	250.74	0.91447	0.280095	12.5657	0.0018681	0.00538748
LOC100647318	283.966	-1.07109	0.370882	12.5629	0.00187069	0.0053935
LOC100648532	25.6074	-1.47553	0.433354	12.5559	0.0018772	0.00540797
LOC100649633	183.143	-1.37979	0.453127	12.5394	0.00189282	0.00544718
LOC100651613	73.8819	1.25806	0.362763	12.4922	0.00193801	0.00555462
LOC100645672	108.391	-0.762683	0.239947	12.4899	0.00194026	0.00555719
LOC100651923	70.7948	1.14575	0.395443	12.4756	0.00195419	0.00559267
LOC105666407	9.11112	-3.24229	0.946295	12.4675	0.0019621	0.00561235
LOC100648439	41.0555	-1.82756	0.609235	12.4201	0.00200913	0.00571526
LOC100646959	351.409	0.875432	0.252753	12.4193	0.00200993	0.00571604
LOC100650450	417.472	1.2813	0.359076	12.4113	0.00201799	0.00573144
LOC100646795	61.7935	1.20614	0.386792	12.3989	0.0020306	0.00576273
LOC100649368	323.532	-0.734944	0.212084	12.3746	0.00205538	0.00582544
LOC100646626	1566.44	0.750722	0.257017	12.3302	0.00210149	0.00593753
LOC100645267	35.9995	1.31337	0.394944	12.3216	0.00211057	0.00595415
LOC100645016	1237.07	2.25959	0.616326	12.3172	0.00211518	0.00596227
LOC110120076	12.6055	1.48928	0.500548	12.2845	0.00215004	0.00604641
LOC105666466	19.7047	-1.37538	0.445608	12.2714	0.0021642	0.00607519
LOC100646107	53.6439	1.594	0.496377	12.2144	0.0022268	0.0062332
LOC100645966	2.23558	-4.13869	1.38513	12.2039	0.00223849	0.0062611
LOC100650666	252.018	-0.79481	0.272155	12.1962	0.00224717	0.00628206
LOC100645877	87.4511	-0.740408	0.235689	12.1957	0.00224768	0.00628206
LOC100646719	5485.82	0.818867	0.247991	12.1761	0.00226981	0.00633726
LOC100649720	554.881	-0.889619	0.254746	12.1645	0.00228299	0.00636424
LOC100643521	100.344	-1.04878	0.352717	12.1174	0.00233741	0.00649592
LOC110120263	14.1644	-2.53758	0.843501	12.0676	0.00239632	0.00663078
LOC100645985	372.433	1.58715	0.549093	11.9425	0.00255104	0.00699121
LOC100647033	166.931	-1.55747	0.514119	11.9188	0.00258144	0.00705316
LOC100651360	2.26777	-3.90968	1.25385	11.8886	0.0026208	0.00714093
LOC100642937	557.419	1.50865	0.459716	11.8853	0.00262504	0.00715071
LOC100647271	59.7851	-1.76675	0.577381	11.8847	0.00262587	0.00715116
LOC100648308	87.5786	-1.12084	0.371452	11.8682	0.00264759	0.00720309
LOC100651896	168.373	1.17496	0.351545	11.8606	0.00265767	0.00722142
LOC100643075	273.114	-1.20665	0.35465	11.8597	0.00265891	0.00722142
LOC100650921	131.209	-1.28961	0.375555	11.8459	0.00267729	0.00725513
LOC110119204	19.4354	1.67769	0.489653	11.8077	0.00272897	0.00736407
LOC100645884	67.8284	-1.42641	0.486241	11.7479	0.00281178	0.00754207
LOC100644022	130.839	-1.03899	0.300478	11.7306	0.00283613	0.00759237
LOC100649749	8.07677	3.60374	1.2739	11.7079	0.00286855	0.00765651
LOC100645227	1897.73	-0.969325	0.299387	11.6984	0.00288222	0.00769111
LOC110119448	3.70148	-2.73836	0.983135	11.6917	0.00289181	0.00770912
LOC100647234	1407.73	1.97909	0.566272	11.6828	0.00290482	0.00773497
LOC100644117	197.934	0.851842	0.289501	11.6453	0.0029598	0.00786142
LOC100647807	868.224	-0.641963	0.211623	11.6337	0.00297702	0.00789943
LOC100650517	41.9252	-1.61535	0.472357	11.6254	0.00298927	0.00792227
LOC105666948	41.5932	1.76755	0.505118	11.6036	0.00302213	0.00799373
LOC100648275	359.04	-0.927965	0.304296	11.5884	0.00304518	0.00803876
LOC100649849	1247.95	1.91642	0.54466	11.5819	0.00305511	0.00805351
LOC100644302	180.992	1.11619	0.326069	11.5137	0.00316102	0.00828442
LOC100649554	139.338	2.23904	0.712118	11.4929	0.00319415	0.00836271
LOC105666061	8.60923	-2.91789	0.982152	11.4681	0.00323391	0.0084465
LOC100643722	107.074	1.27592	0.385356	11.4622	0.00324358	0.00845793
LOC100642334	19.5244	-2.09807	0.6239	11.4228	0.00330811	0.008587
LOC100651149	2.10607	-4.78483	1.72225	11.3956	0.00335334	0.00867537
LOC100644919	219.913	0.923617	0.29551	11.3739	0.00338995	0.00875608
LOC100648121	14.6534	1.84432	0.547367	11.3737	0.00339018	0.00875608
LOC100649827	364.127	-0.997893	0.338911	11.3337	0.0034588	0.00890155
LOC100647308	10.6292	-1.35775	0.472466	11.3285	0.00346775	0.00892248
LOC100648251	183.079	-0.947564	0.304377	11.3026	0.00351302	0.00902678
LOC100650274	24854.7	1.6848	0.490866	11.2023	0.00369361	0.0094343
LOC100644742	184.889	2.18239	0.644812	11.1683	0.00375696	0.0095646
LOC100646007	347.826	-1.14186	0.351857	11.1566	0.00377891	0.00960699
LOC105665679	156.03	-1.25653	0.39173	11.1146	0.00385926	0.00976552
LOC105665918	30.0989	-1.45349	0.433002	11.082	0.00392255	0.00990488
LOC100642888	572.828	0.681564	0.216543	11.0584	0.00396922	0.00999949
LOC100650138	108.819	-1.03166	0.313248	11.0439	0.003998	0.0100603
LOC100643683	317.943	-0.751803	0.239572	10.9144	0.00426544	0.010642
LOC100648070	88.3069	1.55021	0.487776	10.9106	0.0042735	0.0106572
LOC100649684	652.06	-0.917472	0.297079	10.882	0.00433506	0.0107885
LOC100642350	5.52673	-2.69365	0.853414	10.8508	0.00440323	0.0109281
LOC100646078	803.99	1.32181	0.450891	10.8339	0.00444058	0.0110045
LOC100647320	15.4598	-1.85209	0.58069	10.8253	0.0044597	0.0110354
LOC105666294	237.257	-0.778345	0.240867	10.7907	0.00453757	0.0111822
LOC100645018	148.409	2.34785	0.738625	10.758	0.00461253	0.0113387
LOC110119183	384.587	0.829649	0.277005	10.7482	0.00463516	0.0113845
LOC100644867	3732.12	1.50362	0.487411	10.7167	0.00470871	0.0115385
LOC100649120	29.9696	-2.00814	0.605741	10.7103	0.00472385	0.01156
LOC100648019	186.402	0.916271	0.283433	10.6371	0.00489982	0.0119314
LOC100648857	385.933	0.934672	0.30036	10.6076	0.00497261	0.0120789
LOC100645780	7312.95	1.22853	0.413036	10.5933	0.00500843	0.0121488
LOC100649278	195.457	1.57865	0.509551	10.5735	0.00505814	0.012245
LOC100648106	21.9274	-2.13368	0.635164	10.5355	0.00515519	0.0124306
LOC100644404	215.594	-0.999188	0.314626	10.508	0.00522665	0.0125639
LOC100645015	102.405	-0.829924	0.277066	10.5002	0.00524709	0.0125991
LOC100649198	64.1721	1.38926	0.453792	10.4789	0.00530313	0.0127111
LOC100646278	27.2855	1.00388	0.316532	10.4651	0.00533987	0.0127766
LOC100645190	2142.43	2.81162	0.845099	10.4286	0.00543825	0.0129777
LOC105665926	25.8578	-1.08893	0.340181	10.425	0.00544803	0.0129953
LOC100645488	235.907	-0.833321	0.264508	10.394	0.00553319	0.0131695
LOC100647617	33.477	2.17852	0.681768	10.3531	0.00564751	0.0134152
LOC100643374	547.267	0.877549	0.280487	10.3364	0.00569477	0.0135067
LOC100649733	85.077	-0.791239	0.265344	10.3253	0.00572658	0.0135733
LOC100647714	141.08	-1.29446	0.398588	10.3077	0.00577726	0.0136874
LOC100651459	209.111	1.44456	0.443799	10.3049	0.00578509	0.013703
LOC100644088	235.731	-1.29644	0.421556	10.2782	0.00586311	0.0138636
LOC100648790	157.571	-1.44547	0.442355	10.2656	0.00589994	0.0139355
LOC100648580	11993.6	2.5452	0.844119	10.2435	0.00596568	0.0140657
LOC100649608	6094.51	2.69477	0.801363	10.2181	0.00604188	0.0142059
LOC100649186	146.325	-1.09799	0.368376	10.195	0.00611207	0.0143399
LOC100649951	188.55	-1.15941	0.375569	10.1645	0.006206	0.0145236
LOC100643459	21.8403	-1.14582	0.381131	10.122	0.00633906	0.0147564
LOC100650968	89.5948	-1.67546	0.567054	10.0931	0.00643138	0.0149437
LOC100648129	415.751	-0.802918	0.256124	10.0582	0.00654455	0.0151451
LOC100649666	5.32225	-1.94518	0.671933	10.0518	0.00656555	0.0151872
LOC100651239	87.17	-1.16792	0.375378	9.94516	0.00692527	0.0158806
LOC105666989	66.7873	-1.03999	0.340231	9.87705	0.00716515	0.0163272
LOC100650983	189.381	-0.833062	0.276052	9.86632	0.00720369	0.0163978
LOC105666154	38.4669	1.12586	0.382079	9.85544	0.00724302	0.0164804
LOC100649093	32.708	-1.46206	0.46472	9.8343	0.00731995	0.0166276
LOC100646182	2452.62	1.62719	0.519736	9.75867	0.00760206	0.0171607
LOC105667004	80.811	-1.30569	0.42139	9.73106	0.00770772	0.0173612
LOC100646358	337.128	-0.808832	0.265935	9.65363	0.00801199	0.0179443
LOC105666343	4238.59	1.51725	0.512189	9.6477	0.00803578	0.0179902
LOC100649546	1776.39	0.856967	0.288356	9.5735	0.0083395	0.0185897
LOC100648735	251.508	-1.00685	0.327307	9.55907	0.0083999	0.0187015
LOC100644609	558.361	1.28455	0.410444	9.5546	0.00841871	0.0187393
LOC100647368	778.317	1.37423	0.465162	9.55093	0.00843417	0.0187699
LOC100651287	5.53734	-2.74848	0.881655	9.54236	0.00847039	0.0188273
LOC100648013	33.7574	1.64553	0.524462	9.53671	0.00849434	0.0188609
LOC100650027	161.611	1.01196	0.332056	9.53479	0.00850248	0.0188682
LOC100645669	117.897	0.919597	0.305735	9.50462	0.00863174	0.0190844
LOC105666844	1.58915	4.75509	1.62117	9.43059	0.00895723	0.0196908
LOC105666416	47.9011	1.36785	0.468077	9.29519	0.00958461	0.020864
LOC100652259	431.43	-0.747111	0.257446	9.29046	0.00960732	0.0209049
LOC100650233	48.2135	1.58301	0.51559	9.29007	0.00960919	0.0209049
LOC100645135	608.969	-1.12878	0.384159	9.28082	0.00965374	0.0209892
LOC100648883	339.869	1.26368	0.414659	9.279	0.00966254	0.021
LOC100644041	5.91046	2.0398	0.695885	9.25701	0.00976935	0.0211685
LOC100648967	130.908	-0.885219	0.292551	9.24947	0.00980628	0.0212401
LOC100646920	142.051	1.41456	0.460257	9.23285	0.00988809	0.0213832
LOC100643565	74.5159	1.16639	0.401678	9.15031	0.0103047	0.0221246
LOC100644523	1408.59	1.1308	0.374592	9.14621	0.0103258	0.0221385
LOC100645466	170.197	-0.621099	0.208741	9.14231	0.010346	0.0221747
LOC100651245	45.9427	1.47548	0.480762	9.10769	0.0105267	0.022482
LOC100643270	200.235	-1.02448	0.336797	9.10416	0.0105453	0.0225147
LOC100644047	93.0273	-1.53692	0.529454	9.09318	0.0106033	0.022619
LOC100651384	104.464	-1.48097	0.479585	9.0692	0.0107312	0.0228424
LOC105665734	13.669	-2.19084	0.741613	9.06371	0.0107607	0.0228873
LOC100645090	293.988	-0.601434	0.20144	9.0613	0.0107737	0.0229059
LOC100645694	234.974	1.10466	0.36607	9.03845	0.0108975	0.0231419
LOC100648861	260.154	-0.901631	0.311683	9.03056	0.0109405	0.023188
LOC100644536	371.324	0.646512	0.222224	9.01708	0.0110145	0.0233085
LOC110119937	3.56532	5.9641	1.95661	9.00063	0.0111055	0.0234689
LOC100644225	44.3056	2.43599	0.796321	8.91945	0.0115656	0.0242758
LOC100643588	771.941	1.30625	0.43364	8.87123	0.0118477	0.0247443
LOC100651033	64.8388	-1.17305	0.390856	8.87119	0.011848	0.0247443
LOC105666944	93.2887	-1.12039	0.381678	8.86171	0.0119043	0.0248523
LOC100648611	260.182	-0.77793	0.263388	8.84901	0.0119801	0.0249534
LOC100645205	667.406	1.23204	0.410122	8.83867	0.0120422	0.0250494
LOC100642426	355.931	0.887218	0.298294	8.83524	0.0120629	0.0250725
LOC100647339	36.597	-2.79711	0.891477	8.83091	0.012089	0.0251125
LOC100648488	135.833	-0.900493	0.306535	8.8171	0.0121728	0.025272
LOC100650327	401.906	1.34436	0.455033	8.79358	0.0123168	0.025527
LOC110120136	132.4	0.741008	0.252664	8.78612	0.0123629	0.0256078
LOC100645031	198.778	0.740488	0.25201	8.68206	0.0130231	0.0267711
LOC100646886	236.414	0.978048	0.330151	8.66618	0.0131269	0.0269488
LOC100648076	90.0633	1.59281	0.541534	8.60475	0.0135364	0.0277003
LOC100642358	112.351	1.84418	0.618118	8.60427	0.0135396	0.0277005
LOC100642663	132.647	1.09021	0.377046	8.60389	0.0135422	0.0277005
LOC100643697	111.691	-0.62895	0.214187	8.59054	0.0136329	0.0278506
LOC100649395	107.096	2.18847	0.735719	8.56057	0.0138387	0.0281992
LOC100647114	6.82861	-2.86198	0.941955	8.55084	0.0139062	0.0282972
LOC100650754	431.724	0.685191	0.235115	8.48261	0.0143888	0.0290883
LOC100649904	2077.96	1.10981	0.383844	8.18121	0.0167291	0.0330263
LOC100651172	228.127	1.83606	0.62996	7.98918	0.018415	0.035699
LOC100643771	45.9611	-1.78475	0.616169	7.7389	0.0208699	0.0395472

## Sheet: d_degs_post_vs_diapause
Mating precedes selective immune priming which is maintained throughout bumblebee queen diapause
Author list: Thomas J. Colgan, Sive Finlay, Mark. J.F. Brown, James C. Carolan
Supporting Table S5: Gene expression of the haemolymph-associated proteins in the bumblebee queen fat body. Estimated counts generated by the pseudoaligner kallisto for each queen generated by Amsalem et al. (2015).
d) Differentially expressed genes between diapause and post-diapause queens
Gene ID	baseMean	log2FoldChange	lfcSE	stat	pvalue	padj
LOC100645241	448.931	4.87173	0.420165	203.687	5.88714e-45	6.39225e-41
LOC105665847	164.164	3.4685	0.40526	138.556	8.18298e-31	4.44254e-27
LOC100647220	1184.62	-2.97506	0.310227	130.548	4.48576e-29	1.62355e-25
LOC100650632	333.232	3.94354	0.41607	121.785	3.58637e-27	9.73519e-24
LOC100646942	127.9	5.69358	0.640518	113.738	2.0045e-25	4.35297e-22
LOC100646290	91.6009	-1.49143	0.396358	111.717	5.50897e-25	9.96939e-22
LOC100648002	8377.01	4.95387	0.523992	110.577	9.74112e-25	1.51099e-21
LOC105666206	41.986	-4.38548	0.735335	103.121	4.05083e-23	5.49799e-20
LOC100644832	753.577	3.65113	0.49252	100.395	1.5828e-22	1.90956e-19
LOC100643900	210.916	5.63585	0.683983	96.2281	1.27156e-21	1.38066e-18
LOC100645026	164.107	-6.00152	0.700696	95.5169	1.81452e-21	1.79109e-18
LOC100645290	18.0984	6.22588	0.975331	91.9055	1.10401e-20	9.98943e-18
LOC100645647	67.6735	3.64736	0.443473	90.9147	1.81183e-20	1.5133e-17
LOC100648072	298.464	1.69537	0.258984	88.4475	6.2211e-20	4.82491e-17
LOC100646145	65812	4.71053	0.636868	86.1713	1.94155e-19	1.40542e-16
LOC105665690	91.6087	1.63774	0.498682	86.0167	2.09755e-19	1.42345e-16
LOC100651578	67.0195	4.07858	0.513506	85.4829	2.73924e-19	1.74957e-16
LOC105666667	77.6094	5.51905	0.706478	81.3064	2.21073e-18	1.33356e-15
LOC100652206	4195.96	3.40019	0.419195	79.9744	4.30318e-18	2.43596e-15
LOC100643997	260.901	2.70126	0.387925	79.8907	4.48693e-18	2.43596e-15
LOC100646547	55.2735	3.49457	0.510329	79.6887	4.96393e-18	2.56659e-15
LOC100648294	1409.9	-4.05964	0.38964	79.1282	6.56957e-18	3.1031e-15
LOC100644702	112.99	4.37516	0.610348	79.1271	6.57316e-18	3.1031e-15
LOC100645907	112.094	4.2396	0.606736	77.4668	1.50765e-17	6.82084e-15
LOC100642789	389.644	2.69134	0.424931	76.1429	2.92263e-17	1.22054e-14
LOC100652247	414.505	-1.8664	0.377448	75.9635	3.19691e-17	1.28563e-14
LOC100647204	29.9591	5.53587	0.80471	73.907	8.93929e-17	3.34699e-14
LOC100650753	366.356	-3.91337	1.19048	73.7774	9.53764e-17	3.45199e-14
LOC100642896	111.693	2.96341	0.407527	71.1905	3.47685e-16	1.21779e-13
LOC100644503	877.928	3.4858	0.542939	69.3228	8.84575e-16	2.92205e-13
LOC100651338	1520.37	1.69254	0.269652	69.3149	8.88081e-16	2.92205e-13
LOC100644134	1265.94	3.72737	0.499276	69.096	9.90814e-16	3.16419e-13
LOC100648965	101.949	1.83391	0.345732	67.3582	2.36235e-15	7.32869e-13
LOC100645445	53.7992	2.21939	0.450868	67.1312	2.64633e-15	7.98163e-13
LOC100643577	947.872	4.38313	0.672047	67.054	2.75045e-15	8.07146e-13
LOC100647284	109.581	-2.08346	1.16243	64.9352	7.9341e-15	2.26706e-12
LOC100647270	596.371	-3.50494	0.475588	64.563	9.55691e-15	2.66074e-12
LOC100652036	666.117	8.4871	1.29999	64.3829	1.04576e-14	2.83871e-12
LOC100651461	92.0063	3.42786	0.476954	64.2562	1.11414e-14	2.95058e-12
LOC100649815	40.5974	-3.43904	0.591726	64.0982	1.20576e-14	3.11719e-12
LOC100647907	446.926	4.58637	0.648524	64.0194	1.25417e-14	3.16694e-12
LOC100648437	91.8653	2.36692	0.428023	63.5096	1.61833e-14	3.9936e-12
LOC100645424	98.0597	5.62194	0.888153	62.6999	2.42599e-14	5.85365e-12
LOC105665990	161.24	3.69066	0.685858	62.385	2.83972e-14	6.70298e-12
LOC100647644	155.092	-2.24687	1.18816	62.217	3.08844e-14	7.13496e-12
LOC100647087	272.055	-1.65425	0.255968	62.0269	3.39641e-14	7.68296e-12
LOC100647883	1074.32	4.58233	0.750141	61.7578	3.88565e-14	8.61029e-12
LOC105665691	127.015	1.63983	0.55656	61.3795	4.69477e-14	1.01952e-11
LOC100648144	212.455	4.31854	0.66359	60.4115	7.61733e-14	1.62174e-11
LOC100645914	47.8111	3.07462	0.458695	59.5655	1.16284e-13	2.4281e-11
LOC105665767	85.8689	3.51386	0.538315	59.4867	1.20954e-13	2.47796e-11
LOC100649711	97.2006	5.37724	0.85384	59.3704	1.28198e-13	2.57774e-11
LOC100649444	1149.86	3.72085	0.547901	59.1506	1.43088e-13	2.82481e-11
LOC100651790	257.584	7.45127	1.03497	59.084	1.47934e-13	2.86833e-11
LOC105666656	472.749	5.60943	0.889159	58.9888	1.5515e-13	2.95546e-11
LOC100642491	99.9362	4.13478	0.631928	58.8457	1.66651e-13	3.11982e-11
LOC100652301	6974.46	4.46305	0.745418	58.3834	2.09988e-13	3.8645e-11
LOC100642898	585.061	5.07038	0.82648	57.9044	2.66814e-13	4.82844e-11
LOC100651546	82.5376	4.93081	0.828849	57.147	3.89662e-13	6.82411e-11
LOC100650238	40.7458	2.8407	0.540614	57.0807	4.02792e-13	6.94209e-11
LOC100645456	579.532	-2.39393	0.478733	56.7408	4.77417e-13	7.99077e-11
LOC100647186	524.817	-1.04286	0.481844	56.7368	4.78357e-13	7.99077e-11
LOC100651531	180.442	-7.79512	1.01011	56.6984	4.87652e-13	8.02261e-11
LOC100646776	3915.58	4.45581	0.649623	56.2439	6.12047e-13	9.91882e-11
LOC100646267	885.254	1.83689	0.301098	55.7068	8.00606e-13	1.27838e-10
LOC105666669	43.9819	3.6642	0.533996	54.9933	1.1438e-12	1.79991e-10
LOC100646100	183.178	-3.77244	0.455377	54.8713	1.21576e-12	1.88582e-10
LOC100647483	4184.93	-3.43521	0.402557	54.5082	1.45781e-12	2.22942e-10
LOC100647329	12898.9	3.12888	0.458155	54.4218	1.52215e-12	2.29548e-10
LOC100648524	12.0862	4.28461	0.822274	54.3524	1.57592e-12	2.34401e-10
LOC100644939	271.798	-4.99737	0.733102	54.2546	1.65489e-12	2.42822e-10
LOC100642484	764.717	5.02564	0.9288	53.9467	1.93028e-12	2.79453e-10
LOC100649922	133.158	-3.0222	0.408767	53.8086	2.06833e-12	2.95499e-10
LOC105667139	512.763	3.60533	0.595799	53.7814	2.09658e-12	2.95645e-10
LOC100651826	298.887	4.90084	0.740654	53.5152	2.39503e-12	3.33401e-10
LOC100651022	116.736	1.96525	0.322166	53.1	2.94766e-12	4.05136e-10
LOC100644914	13.0666	6.3172	1.231	52.9173	3.22957e-12	4.38333e-10
LOC100651337	4877.73	4.29705	0.656938	52.829	3.37545e-12	4.52477e-10
LOC105666026	32.8528	-4.85296	0.800939	52.6622	3.66904e-12	4.85835e-10
LOC100643967	603.954	-3.18722	0.602998	52.535	3.90988e-12	5.11487e-10
LOC100644545	2211.66	3.71923	0.565218	52.4891	4.00067e-12	5.16312e-10
LOC100644480	387.956	1.26613	0.244222	52.4608	4.05782e-12	5.16312e-10
LOC100642906	429.444	3.71622	0.618157	52.4452	4.08941e-12	5.16312e-10
LOC100652119	157.961	3.07431	0.509511	52.334	4.32327e-12	5.39564e-10
LOC100642209	47.6186	4.06415	0.733279	52.0624	4.95203e-12	6.11013e-10
LOC100650286	108.413	-3.323	0.428711	51.921	5.31481e-12	6.48407e-10
LOC100642718	63.533	2.97565	0.452587	51.8707	5.45017e-12	6.5312e-10
LOC100646569	224.711	5.58723	0.878062	51.8592	5.4816e-12	6.5312e-10
LOC100644606	573.794	2.91204	0.445756	51.8403	5.5339e-12	6.5312e-10
LOC100646656	33.5999	-8.90727	1.48347	51.8075	5.6252e-12	6.56758e-10
LOC100645784	73.7927	2.81484	0.594668	51.6133	6.19886e-12	7.16035e-10
LOC100647776	58.2013	1.45334	0.332722	51.5328	6.45362e-12	7.37614e-10
LOC100647428	1452.31	3.45565	0.520048	51.4347	6.77793e-12	7.66612e-10
LOC100648234	262.847	2.56883	0.468986	50.9589	8.59821e-12	9.62468e-10
LOC100644620	311.355	2.82123	0.475104	50.8652	9.01078e-12	9.98358e-10
LOC100652120	72.9723	4.2533	0.760908	50.7984	9.31667e-12	1.02182e-09
LOC100648880	21.755	4.5605	0.836464	50.7405	9.59038e-12	1.04132e-09
LOC100645221	166.226	-2.46788	0.618538	50.7192	9.69302e-12	1.04205e-09
LOC100643625	552.244	4.15386	0.73236	50.6051	1.02621e-11	1.09241e-09
LOC100642950	225.601	3.49972	0.568024	50.5291	1.06599e-11	1.12374e-09
LOC100643830	384.32	-2.87637	0.463449	50.46	1.10345e-11	1.14396e-09
LOC100649305	42.4122	4.01076	0.670839	50.4549	1.10624e-11	1.14396e-09
LOC105667200	8.6071	5.87416	1.22214	50.2786	1.20823e-11	1.23763e-09
LOC100644463	42.466	-4.68145	0.750202	50.1606	1.28165e-11	1.30058e-09
LOC100648041	79.989	5.37739	0.91281	50.0922	1.32621e-11	1.32721e-09
LOC100642757	2282.12	3.40964	0.523475	50.083	1.33234e-11	1.32721e-09
LOC100649123	167.592	-2.53927	0.363699	50.0637	1.34523e-11	1.32786e-09
LOC100650963	763.049	3.90209	0.630185	50.0321	1.36671e-11	1.33691e-09
LOC100648224	4133.24	-4.42548	0.610929	49.9882	1.39702e-11	1.35436e-09
LOC100652332	15.9392	5.25621	1.03274	49.6332	1.66838e-11	1.58756e-09
LOC100642546	74.4201	5.73256	0.973456	49.6242	1.67584e-11	1.58756e-09
LOC100643060	563.068	-4.15133	0.547354	49.6176	1.68143e-11	1.58756e-09
LOC100644558	455.808	3.49084	0.586989	49.5795	1.71375e-11	1.60413e-09
LOC100652168	408.732	3.24746	0.544606	49.5204	1.76512e-11	1.63809e-09
LOC100647578	2905.88	0.888625	0.396165	49.4536	1.82509e-11	1.6794e-09
LOC100642324	107.166	-3.22439	0.506006	49.4086	1.86661e-11	1.70317e-09
LOC100643828	45.1775	-4.41768	0.699441	49.3192	1.95195e-11	1.76289e-09
LOC100646662	10767.5	2.85651	0.466146	49.2846	1.986e-11	1.76289e-09
LOC100643057	28.5113	6.56818	1.11615	49.2795	1.99106e-11	1.76289e-09
LOC100648042	23.698	3.92764	0.738935	49.2736	1.99701e-11	1.76289e-09
LOC100644496	499.148	-2.218	0.325139	49.2249	2.04622e-11	1.79177e-09
LOC100651262	31.6387	-5.22788	0.887912	49.1792	2.09346e-11	1.81846e-09
LOC100644124	482.613	2.24127	0.362195	49.104	2.17371e-11	1.87319e-09
LOC110119943	15.1545	4.73993	0.792015	48.8913	2.41767e-11	2.06701e-09
LOC100648033	55.8022	4.01188	0.760122	48.7767	2.56014e-11	2.17172e-09
LOC100646405	44.7748	2.33128	0.447671	48.6615	2.712e-11	2.26514e-09
LOC100651833	995.039	-4.87124	0.569524	48.6222	2.76587e-11	2.29251e-09
LOC100645738	10.1836	4.97919	0.945512	48.3571	3.15779e-11	2.59752e-09
LOC110119444	150.312	-2.57738	0.72165	48.3041	3.24257e-11	2.61225e-09
LOC105666733	75.5714	3.99428	0.67356	48.3007	3.24816e-11	2.61225e-09
LOC100648602	7428.34	4.11733	0.681151	48.2974	3.25347e-11	2.61225e-09
LOC100646270	1595.78	3.00652	0.541772	48.2861	3.27193e-11	2.61225e-09
LOC100647989	469.025	2.87385	0.459627	48.1112	3.57098e-11	2.8302e-09
LOC100651777	444.785	1.29702	0.206172	48.0952	3.59968e-11	2.83227e-09
LOC100643462	3875.24	-3.76713	0.460152	47.9238	3.92174e-11	3.06347e-09
LOC100651928	86.6792	-6.73896	0.932028	47.7353	4.30933e-11	3.34219e-09
LOC100647932	74.4557	4.54506	0.839164	47.7001	4.38579e-11	3.37737e-09
LOC100648155	283.388	1.9331	0.357974	47.5008	4.84555e-11	3.70136e-09
LOC100647257	52.8174	3.74955	0.705413	47.4888	4.87469e-11	3.70136e-09
LOC100646755	84.3375	-3.76267	0.585107	47.3922	5.11584e-11	3.85748e-09
LOC100650906	675.702	-2.92205	0.537126	47.1371	5.81185e-11	4.35208e-09
LOC100650745	17962.7	-3.16323	0.828381	47.1116	5.8863e-11	4.37763e-09
LOC105666043	121.389	3.3277	0.570541	47.0598	6.04082e-11	4.46199e-09
LOC100644278	455.022	2.55022	0.447181	47.0009	6.22149e-11	4.56439e-09
LOC100648536	442.821	9.0986	1.46655	46.9547	6.36663e-11	4.63952e-09
LOC100646603	4041.95	2.06188	0.336602	46.8912	6.57202e-11	4.75726e-09
LOC100644408	25.694	6.66583	1.07875	46.8531	6.69852e-11	4.81672e-09
LOC100645442	57.8253	-4.12945	0.586969	46.739	7.09172e-11	5.06591e-09
LOC100651905	2028.28	-3.06474	0.411584	46.7223	7.15114e-11	5.07497e-09
LOC105666761	12.9388	5.31305	1.03429	46.6013	7.59706e-11	5.32518e-09
LOC100651884	472.871	3.05854	0.545335	46.6001	7.6018e-11	5.32518e-09
LOC100644009	154.675	4.71819	0.868475	46.297	8.84561e-11	6.15677e-09
LOC100651993	273.709	3.25036	0.561219	46.2657	8.98522e-11	6.21411e-09
LOC105666665	75.87	5.30432	0.938956	46.1024	9.74964e-11	6.6764e-09
LOC100651278	1162.45	-2.44144	0.358232	46.0969	9.77664e-11	6.6764e-09
LOC100642743	724.276	4.4181	0.708602	46.0365	1.00764e-10	6.83808e-09
LOC100647912	379.831	2.2102	0.476626	45.9585	1.04773e-10	7.02237e-09
LOC100651715	232.007	2.51144	0.447493	45.9065	1.0753e-10	7.16292e-09
LOC100649625	2613.55	3.54487	0.620485	45.7816	1.14461e-10	7.57813e-09
LOC100647571	487.604	2.3676	0.408107	45.7053	1.18911e-10	7.82505e-09
LOC100650324	794.463	3.44661	0.593714	45.6687	1.21108e-10	7.92162e-09
LOC105666297	16.6663	4.04108	0.737753	45.6475	1.22398e-10	7.95808e-09
LOC100644157	212.646	2.43317	0.43732	45.6146	1.24426e-10	8.00644e-09
LOC100646700	291.573	-2.54113	0.460961	45.6116	1.24617e-10	8.00644e-09
LOC100649814	156.258	3.15094	0.523225	45.5608	1.27821e-10	8.16402e-09
LOC100644978	78.4577	5.57617	1.06735	45.5123	1.3096e-10	8.31559e-09
LOC100650634	100.419	2.62196	0.395644	45.2909	1.46285e-10	9.23464e-09
LOC100645987	1040.11	-2.38179	0.355198	45.1917	1.53727e-10	9.64835e-09
LOC105666116	712.902	2.97136	0.478203	45.1365	1.58029e-10	9.86135e-09
LOC100642387	61.9338	4.36355	0.849127	45.0829	1.62317e-10	1.00295e-08
LOC100643821	2724.98	3.10413	0.508952	45.0798	1.62571e-10	1.00295e-08
LOC100651595	566.443	3.10129	0.624877	44.7492	1.91792e-10	1.17654e-08
LOC100648994	340.615	3.86013	0.622483	44.6815	1.98392e-10	1.21019e-08
LOC105666858	61.5221	-3.00037	0.504283	44.6615	2.00388e-10	1.21554e-08
LOC100642860	83.2053	-3.87473	1.15582	44.5695	2.09819e-10	1.26568e-08
LOC100644184	248.945	3.43021	0.575767	44.5282	2.14199e-10	1.28354e-08
LOC100650173	408.813	3.20844	0.568781	44.5194	2.15146e-10	1.28354e-08
LOC100645510	36.1929	4.42181	0.883743	44.3701	2.31825e-10	1.3755e-08
LOC100647330	691.076	-1.24849	0.380213	44.3143	2.38379e-10	1.4067e-08
LOC110119928	20.1792	-5.45589	1.30008	44.2489	2.46304e-10	1.44561e-08
LOC100652198	899.17	3.05617	0.509378	44.1752	2.55549e-10	1.4918e-08
LOC100651392	542.412	3.2919	0.578043	43.9712	2.82999e-10	1.64321e-08
LOC100645827	367.36	3.30053	0.587726	43.8733	2.97196e-10	1.71646e-08
LOC100648734	261.94	1.95348	0.335187	43.836	3.02787e-10	1.7395e-08
LOC110119170	807.178	-3.27348	0.444183	43.8217	3.04961e-10	1.74277e-08
LOC105667206	39.0903	-4.9063	0.750675	43.7924	3.0945e-10	1.75476e-08
LOC100649916	2834.69	-3.76118	0.512445	43.787	3.1029e-10	1.75476e-08
LOC100644362	473.785	3.67376	0.603041	43.6712	3.28786e-10	1.84972e-08
LOC105665629	603.786	3.03424	0.511857	43.6101	3.3899e-10	1.89729e-08
LOC100646418	324.772	2.00892	0.384368	43.5379	3.51445e-10	1.95692e-08
LOC100647247	573.928	-2.59543	0.359421	43.4679	3.63963e-10	2.01628e-08
LOC110119729	182.525	-2.74915	0.5633	43.3979	3.76939e-10	2.06707e-08
LOC100651631	13.6216	-7.495	1.39917	43.3748	3.81321e-10	2.0806e-08
LOC100649509	59.2385	1.96166	0.442249	43.2694	4.01952e-10	2.17666e-08
LOC100631088	15044.2	-6.73495	0.753455	43.2645	4.02937e-10	2.17666e-08
LOC100648335	262.152	-4.23872	0.636402	43.2287	4.10205e-10	2.18666e-08
LOC100645722	305.825	2.88254	0.524325	43.2212	4.11744e-10	2.18666e-08
LOC100642540	471.784	-3.49775	0.503511	43.218	4.12412e-10	2.18666e-08
LOC100644796	1470.37	3.69374	0.602647	43.2159	4.12843e-10	2.18666e-08
LOC110120209	37.8963	-6.40759	1.14613	43.1818	4.19944e-10	2.2107e-08
LOC105666410	338.263	2.7407	0.506784	43.1746	4.21455e-10	2.2107e-08
LOC100645569	337.974	3.46447	0.606607	43.1155	4.34106e-10	2.26611e-08
LOC100643309	165.09	2.57448	0.444511	43.0876	4.40198e-10	2.28692e-08
LOC100647758	2247.11	4.02801	0.708868	43.0613	4.46015e-10	2.30611e-08
LOC105665749	1609.12	2.35301	0.390941	43.0397	4.50871e-10	2.32017e-08
LOC100642250	1260.15	-2.80681	0.378296	42.9934	4.61429e-10	2.3633e-08
LOC100650287	140.222	2.41493	0.506526	42.9234	4.77856e-10	2.43594e-08
LOC100644985	433.519	-4.07853	0.540554	42.8502	4.95664e-10	2.51491e-08
LOC100643824	604.568	-2.67201	0.365306	42.747	5.21929e-10	2.63586e-08
LOC100646222	737.378	3.33475	0.596853	42.7293	5.26575e-10	2.64701e-08
LOC100647452	655.765	3.04333	0.564341	42.6196	5.56245e-10	2.78327e-08
LOC100644942	15.9509	-4.20917	0.905569	42.5689	5.70527e-10	2.84164e-08
LOC110119423	18.5247	3.9911	0.80865	42.5393	5.79032e-10	2.87084e-08
LOC100644916	489.308	4.28638	0.700031	42.5075	5.88308e-10	2.90357e-08
LOC100651304	98.1024	3.6692	0.625948	42.3971	6.21715e-10	3.05456e-08
LOC100649526	568.738	3.24083	0.581362	42.2918	6.55312e-10	3.19135e-08
LOC100643708	793.623	3.36285	0.575287	42.2914	6.55434e-10	3.19135e-08
LOC100642673	1809.53	2.4394	0.410106	42.268	6.63169e-10	3.21459e-08
LOC100648721	941.235	1.43807	0.235858	42.2389	6.72885e-10	3.24719e-08
LOC105667116	38.5345	-2.53168	0.56816	42.224	6.77901e-10	3.25693e-08
LOC100651831	162.241	3.98613	0.6966	42.1747	6.94821e-10	3.32351e-08
LOC100646477	82.2724	3.17414	0.654054	42.0997	7.21375e-10	3.43539e-08
LOC100643348	9477.49	2.57222	0.419602	42.0799	7.2857e-10	3.45451e-08
LOC100647283	125.279	2.96107	0.528988	41.9738	7.68258e-10	3.62685e-08
LOC100645700	67.2569	-5.14048	0.811657	41.9115	7.92548e-10	3.72532e-08
LOC105666730	32.9217	5.19567	1.00814	41.8175	8.30682e-10	3.88773e-08
LOC100643216	503.956	4.05855	0.71068	41.8008	8.37648e-10	3.89831e-08
LOC100651009	248.516	2.89562	0.48616	41.795	8.40121e-10	3.89831e-08
LOC100647507	138.88	2.25092	0.505821	41.7748	8.48629e-10	3.92103e-08
LOC100648566	855.929	1.4291	0.297718	41.5087	9.69377e-10	4.45996e-08
LOC100644861	43.2533	5.1653	1.09162	41.4748	9.85967e-10	4.50972e-08
LOC100644077	2328.53	3.27683	0.539872	41.4697	9.88501e-10	4.50972e-08
LOC100642660	1932.46	3.91603	0.663935	41.3562	1.04621e-09	4.75303e-08
LOC100645859	199.686	-3.91086	0.543299	41.3387	1.05539e-09	4.77476e-08
LOC100652185	342.067	3.39858	0.596975	41.2035	1.12919e-09	5.08744e-08
LOC100651190	93.8566	2.06725	0.354626	41.1179	1.1786e-09	5.28813e-08
LOC100644476	19.5633	-5.19737	0.948875	41.0582	1.21428e-09	5.42577e-08
LOC100645481	763.228	4.02864	0.709437	41.028	1.23278e-09	5.43155e-08
LOC100649443	380.792	2.06623	0.351776	41.0253	1.23444e-09	5.43155e-08
LOC100645665	725.505	3.04493	0.510536	41.0192	1.23818e-09	5.43155e-08
LOC105666713	279.26	-2.32551	0.393243	41.017	1.23959e-09	5.43155e-08
LOC100648082	71.5098	1.73402	0.449286	41.0154	1.24058e-09	5.43155e-08
LOC100647709	57.279	3.79	0.728305	40.9379	1.28961e-09	5.62351e-08
LOC100648997	869.991	-4.45443	0.564612	40.8885	1.32181e-09	5.7301e-08
LOC100642719	1335.42	-2.36348	0.465778	40.8798	1.32758e-09	5.7301e-08
LOC100646860	419.977	3.46191	0.643995	40.8764	1.32988e-09	5.7301e-08
LOC100651366	2052.15	3.06244	0.514426	40.8574	1.34253e-09	5.76172e-08
LOC100642965	36.645	-1.22	0.501945	40.8225	1.36618e-09	5.84016e-08
LOC100648383	65.8779	-2.79444	0.450502	40.7877	1.39017e-09	5.91941e-08
LOC100642227	60.0404	-2.72017	0.528034	40.737	1.42586e-09	6.04767e-08
LOC105666399	72.555	3.35505	0.693602	40.6895	1.46009e-09	6.16873e-08
LOC100642349	1731.52	-1.61647	0.270274	40.6746	1.47103e-09	6.18781e-08
LOC100650103	97.7994	-2.38701	0.478025	40.6679	1.476e-09	6.18781e-08
LOC100648435	127.068	2.79405	0.455718	40.5933	1.53204e-09	6.37354e-08
LOC100648631	127.068	2.79405	0.455718	40.5933	1.53204e-09	6.37354e-08
LOC100649867	2473.92	-6.06899	0.732633	40.5646	1.55417e-09	6.4409e-08
LOC100650579	415.276	3.11131	0.567358	40.5504	1.56529e-09	6.46234e-08
LOC100651380	450.233	1.33196	0.275568	40.4189	1.67168e-09	6.84948e-08
LOC100651255	3765.09	-4.07738	0.968739	40.3396	1.73931e-09	7.09591e-08
LOC100648329	304.395	2.97685	0.588358	40.3331	1.7449e-09	7.09591e-08
LOC100643905	1244.8	-2.18226	0.393866	40.3159	1.76e-09	7.13063e-08
LOC100650533	366.374	3.25831	0.593614	40.3076	1.76728e-09	7.13351e-08
LOC100650495	2319.53	-3.19549	0.496158	40.2927	1.78054e-09	7.16042e-08
LOC100650902	3535.33	2.65254	0.469465	40.2786	1.79316e-09	7.18455e-08
LOC100643382	26.9186	3.39604	0.547914	40.2551	1.8143e-09	7.24254e-08
LOC100643210	119.049	-4.25572	0.681967	40.2396	1.82841e-09	7.27212e-08
LOC100645812	310.921	-2.99421	0.48223	40.209	1.85666e-09	7.35751e-08
LOC100644539	22.0862	3.58028	0.754176	40.1451	1.91692e-09	7.49417e-08
LOC100644670	599.364	1.05862	0.242862	40.1438	1.91813e-09	7.49417e-08
LOC100649601	850.174	4.47965	0.91254	40.1388	1.92298e-09	7.49417e-08
LOC100642791	489.946	2.78596	0.504343	40.1335	1.92802e-09	7.49417e-08
LOC100652097	3585.62	2.5593	0.411433	40.1311	1.93035e-09	7.49417e-08
LOC100648649	405.283	2.92758	0.54581	40.1262	1.93508e-09	7.49417e-08
LOC100645639	1800.81	3.12121	0.519439	40.1154	1.94557e-09	7.49417e-08
LOC105666886	38.535	4.52049	0.883345	40.1146	1.94636e-09	7.49417e-08
LOC105666259	1166.13	2.17726	0.465237	40.0323	2.02813e-09	7.78142e-08
LOC105665743	112.51	-3.38264	0.487472	39.9725	2.08969e-09	7.98938e-08
LOC100652250	124.059	1.00799	0.245517	39.941	2.1229e-09	8.08787e-08
LOC100648576	597.643	-1.8791	0.313926	39.8003	2.27759e-09	8.64687e-08
LOC105666694	6.71936	4.85328	1.08201	39.6923	2.40393e-09	9.09473e-08
LOC100647258	580.379	3.07957	0.518187	39.6837	2.41432e-09	9.10231e-08
LOC100649859	75.6133	3.65114	0.62065	39.6512	2.45387e-09	9.21941e-08
LOC100643143	329.345	-3.55701	0.489293	39.6358	2.4728e-09	9.25849e-08
LOC100645238	21.1699	3.20383	0.532097	39.5277	2.61014e-09	9.73913e-08
LOC100644411	284.08	3.4592	0.663215	39.4886	2.66165e-09	9.86994e-08
LOC100643526	4951.79	2.80846	0.53495	39.4873	2.66338e-09	9.86994e-08
LOC100645037	350.029	3.5905	0.651767	39.3478	2.85587e-09	1.05473e-07
LOC100645468	81.4743	4.29952	0.830795	39.2282	3.03179e-09	1.1159e-07
LOC100647228	582.859	-6.14065	0.840945	39.2043	3.06822e-09	1.1255e-07
LOC100646003	1921.03	2.62875	0.547161	39.0869	3.25372e-09	1.18952e-07
LOC100650477	897.087	2.87284	0.491031	39.0676	3.28532e-09	1.19705e-07
LOC100647872	37.325	-3.60829	0.58807	38.8956	3.5804e-09	1.29587e-07
LOC105666666	7.40722	5.62577	1.22871	38.8824	3.60412e-09	1.29976e-07
LOC100646980	554.58	-1.5564	0.251176	38.8763	3.6151e-09	1.29976e-07
LOC100650128	630.538	3.50174	0.648768	38.8518	3.65971e-09	1.31146e-07
LOC100647356	314.573	2.90701	0.511291	38.6563	4.03552e-09	1.44137e-07
LOC100650597	164.362	-3.97388	0.583284	38.629	4.09096e-09	1.45638e-07
LOC100642429	231.037	-1.31656	0.206766	38.5791	4.19423e-09	1.48827e-07
LOC100651186	178.279	3.18149	0.581621	38.5571	4.24054e-09	1.4998e-07
LOC100647295	18.6813	4.06228	0.87259	38.5433	4.2701e-09	1.50535e-07
LOC105666620	163.249	2.69558	0.51595	38.5246	4.31009e-09	1.51453e-07
LOC100647341	75.4891	2.30655	0.601361	38.5123	4.33677e-09	1.51899e-07
LOC100643789	221.53	3.53484	0.635033	38.5043	4.35404e-09	1.52014e-07
LOC100646394	474.591	2.70941	0.522877	38.4921	4.38063e-09	1.52452e-07
LOC100643766	407.4	2.18903	0.432925	38.4618	4.44762e-09	1.54289e-07
LOC100644203	280.697	3.8623	0.701557	38.4455	4.48393e-09	1.54828e-07
LOC100645839	143.058	-3.88618	0.546563	38.4415	4.49304e-09	1.54828e-07
LOC100646878	76.6776	2.11751	0.455795	38.4313	4.51595e-09	1.54828e-07
LOC105666664	89.8044	5.35642	1.01889	38.4294	4.52022e-09	1.54828e-07
LOC100651441	329.686	2.92883	0.515101	38.393	4.60318e-09	1.57174e-07
LOC100648511	185.611	3.77928	0.643938	38.3693	4.65803e-09	1.58548e-07
LOC100648563	258.801	3.93381	0.733917	38.3438	4.71785e-09	1.60082e-07
LOC100643761	1275.53	3.41237	0.610331	38.3054	4.80941e-09	1.62109e-07
LOC100645645	209.651	-1.99511	0.302798	38.2959	4.83219e-09	1.62109e-07
LOC105665867	2502.79	3.33788	0.620235	38.288	4.8514e-09	1.62109e-07
LOC100651572	839.086	-1.66058	0.270911	38.2877	4.85223e-09	1.62109e-07
LOC100649447	364.89	1.62273	0.377995	38.2319	4.98948e-09	1.65912e-07
LOC100651477	400.73	1.78254	0.340919	38.229	4.99662e-09	1.65912e-07
LOC100642946	1089.65	2.05913	0.373354	38.2013	5.06624e-09	1.67711e-07
LOC100648047	352.287	3.27833	0.597623	38.1549	5.18528e-09	1.7113e-07
LOC100648499	2863.64	-6.31449	0.775591	38.1396	5.225e-09	1.71918e-07
LOC100651403	2427.31	1.9836	0.381851	38.094	5.34565e-09	1.75357e-07
LOC100651070	324.671	3.08054	0.589481	38.0791	5.38555e-09	1.7566e-07
LOC100644032	4665.09	-2.65686	0.406811	38.0785	5.38724e-09	1.7566e-07
LOC100645324	18.4066	-4.49833	0.940305	38.0518	5.45943e-09	1.77391e-07
LOC100651065	468.871	2.95986	0.560892	38.0469	5.47302e-09	1.77391e-07
LOC100650404	343.91	2.85301	0.52848	37.9978	5.60885e-09	1.81253e-07
LOC100642987	449.844	-3.43071	0.479386	37.9344	5.78966e-09	1.8654e-07
LOC100648036	107.702	4.00582	0.735502	37.9218	5.82632e-09	1.87166e-07
LOC100644359	357.199	3.40303	0.606684	37.9015	5.88559e-09	1.88512e-07
LOC105666586	723.681	3.0914	0.545477	37.8697	5.98011e-09	1.90976e-07
LOC100648660	427.036	2.17005	0.367302	37.8503	6.03814e-09	1.92264e-07
LOC100652176	271.454	3.26373	0.578024	37.8282	6.10524e-09	1.93832e-07
LOC100645956	893.67	-3.84635	0.883843	37.8205	6.12899e-09	1.94019e-07
LOC100642764	402.076	2.39348	0.458257	37.7954	6.20621e-09	1.95893e-07
LOC100648830	11770.3	2.39579	0.438181	37.7784	6.25936e-09	1.96998e-07
LOC100631059	2571.1	-2.84168	0.443095	37.7633	6.30671e-09	1.97914e-07
LOC100648671	131.936	-3.15841	0.512752	37.7563	6.32886e-09	1.98037e-07
LOC100646723	325.889	2.26092	0.392787	37.7496	6.35009e-09	1.9813e-07
LOC100646414	86.0103	-1.09459	0.340024	37.6562	6.65356e-09	2.07004e-07
LOC100648386	43.192	1.89367	0.374903	37.6465	6.68589e-09	2.07415e-07
LOC100647783	359.22	3.61895	0.625914	37.6067	6.82036e-09	2.10563e-07
LOC100651536	79.4876	-3.73175	0.610673	37.605	6.82613e-09	2.10563e-07
LOC100651555	401.942	2.69557	0.511842	37.5771	6.92212e-09	2.12919e-07
LOC100648585	547.039	3.18356	0.545485	37.5504	7.01506e-09	2.14562e-07
LOC100645245	186.858	-3.2911	0.565776	37.4696	7.30422e-09	2.22779e-07
LOC100643009	1487.89	3.05976	0.613809	37.4573	7.34929e-09	2.23284e-07
LOC100648836	865.09	-3.04589	0.534389	37.4539	7.36191e-09	2.23284e-07
LOC100646260	2457.25	2.87145	0.510568	37.4357	7.42904e-09	2.24692e-07
LOC100642686	20212.5	-4.52546	0.595773	37.4173	7.49796e-09	2.26147e-07
LOC100646096	560.575	2.87857	0.512027	37.4022	7.55479e-09	2.2723e-07
LOC105666295	4.54388	5.56459	1.23295	37.3919	7.59375e-09	2.27771e-07
LOC100644264	1203.36	4.29286	0.811102	37.364	7.70048e-09	2.30336e-07
LOC100647184	640.184	2.90179	0.522657	37.3509	7.75107e-09	2.31212e-07
LOC105665906	762.031	4.01415	0.730547	37.3451	7.77342e-09	2.31243e-07
LOC100651446	1395.19	-2.58373	0.383369	37.2467	8.16546e-09	2.41589e-07
LOC100650220	102.313	-2.05985	0.321471	37.2466	8.1657e-09	2.41589e-07
LOC100645338	851.459	-1.12841	0.440329	37.1979	8.36708e-09	2.46874e-07
LOC100651775	561.919	2.51025	0.46915	37.1757	8.46077e-09	2.48395e-07
LOC100642500	580.78	-3.54604	0.500799	37.1748	8.46438e-09	2.48395e-07
LOC100643562	1078.47	3.75881	0.672878	37.1684	8.49133e-09	2.48515e-07
LOC100647597	1267.25	3.03954	0.601847	37.0937	8.81456e-09	2.57281e-07
LOC100649220	572.213	2.78418	0.505259	37.0834	8.8601e-09	2.57917e-07
LOC100647124	776.884	2.51807	0.490017	37.0329	9.08684e-09	2.6381e-07
LOC100651668	273.142	3.94922	0.706651	37.0226	9.13377e-09	2.64465e-07
LOC100642752	406.312	3.37712	0.631718	36.9605	9.4218e-09	2.72079e-07
LOC100642829	167.132	2.13008	0.412347	36.947	9.4856e-09	2.7273e-07
LOC100651505	67.3831	3.99722	0.676874	36.9451	9.49458e-09	2.7273e-07
LOC100644900	23.6511	2.98319	0.564745	36.8788	9.81431e-09	2.81171e-07
LOC100644136	15.1098	-3.75896	0.718915	36.8673	9.87098e-09	2.8205e-07
LOC105666309	36.0039	-1.97008	0.796412	36.8185	1.01151e-08	2.86884e-07
LOC100648668	289.182	2.78711	0.551284	36.8181	1.01172e-08	2.86884e-07
LOC100651144	367.909	3.03997	0.573466	36.8176	1.01194e-08	2.86884e-07
LOC100650086	83.1442	-2.51868	0.404674	36.797	1.02244e-08	2.89105e-07
LOC100643866	489.727	2.36737	0.449504	36.7828	1.02972e-08	2.90406e-07
LOC100643262	11451.3	-9.73105	1.01636	36.7774	1.0325e-08	2.90437e-07
LOC100643325	566.891	3.77142	0.680449	36.6599	1.095e-08	3.07221e-07
LOC100642833	863.32	-3.28103	0.469471	36.6191	1.11752e-08	3.11928e-07
LOC105666053	19.0613	3.65021	0.635353	36.6137	1.12055e-08	3.11973e-07
LOC100644608	56.9489	-3.19619	0.557126	36.5943	1.13149e-08	3.14214e-07
LOC100652230	561.014	2.36133	0.4422	36.5551	1.15391e-08	3.1962e-07
LOC100645925	153.783	3.31194	0.66938	36.5385	1.16349e-08	3.21456e-07
LOC100647440	570.073	-2.31897	0.412217	36.5176	1.17572e-08	3.24008e-07
LOC100648361	247.703	3.74702	0.702516	36.4577	1.21148e-08	3.33019e-07
LOC100647746	5055.3	-1.65044	0.258239	36.4349	1.22533e-08	3.35975e-07
LOC100642384	223.545	1.44157	0.257848	36.3993	1.24736e-08	3.41155e-07
LOC100649450	71.1597	2.42175	0.496129	36.3362	1.28737e-08	3.51212e-07
LOC100643272	461.696	3.38719	0.643958	36.2801	1.32396e-08	3.60289e-07
LOC105667000	33.167	4.68985	1.07588	36.2283	1.35869e-08	3.68816e-07
LOC100645955	327.491	2.984	0.58084	36.1935	1.38258e-08	3.74365e-07
LOC100647433	1622.69	2.64658	0.483592	36.1664	1.40141e-08	3.7852e-07
LOC100643198	267.779	-2.99428	0.442185	36.1209	1.43364e-08	3.86265e-07
LOC100642287	1402.22	2.78231	0.578059	36.0169	1.51021e-08	4.05193e-07
LOC105666734	22.541	5.51667	1.24178	35.983	1.53599e-08	4.10782e-07
LOC100643504	389.694	3.47689	0.615002	35.973	1.54367e-08	4.11824e-07
LOC100647071	570.1	-3.00808	0.510503	35.9497	1.5618e-08	4.15637e-07
LOC100650260	275.267	0.948102	0.200315	35.9438	1.5664e-08	4.15842e-07
LOC100642282	781.72	3.10595	0.572277	35.9326	1.57523e-08	4.17166e-07
LOC100642999	89.9865	-2.26687	0.452334	35.9007	1.60052e-08	4.22833e-07
LOC100644031	419.032	2.86836	0.529092	35.8907	1.60855e-08	4.23042e-07
LOC100643542	147.04	-2.25836	0.461844	35.8879	1.61082e-08	4.23042e-07
LOC100652245	75.0501	1.77444	0.436123	35.8852	1.613e-08	4.23042e-07
LOC100652286	437.15	2.03756	0.467922	35.8119	1.67319e-08	4.37771e-07
LOC100645872	367.898	3.40854	0.627121	35.7915	1.69031e-08	4.41186e-07
LOC100644614	379.346	1.86749	0.338603	35.7049	1.76514e-08	4.58022e-07
LOC100644761	1569.87	-3.16341	0.522584	35.7033	1.76658e-08	4.58022e-07
LOC100646613	1670.39	2.15705	0.381112	35.6957	1.77328e-08	4.58022e-07
LOC100643575	44.8954	-3.65921	0.583933	35.6944	1.77445e-08	4.58022e-07
LOC105666332	1043.55	2.18856	0.402825	35.6927	1.7759e-08	4.58022e-07
LOC100643005	360.724	2.48595	0.472507	35.6468	1.81715e-08	4.6742e-07
LOC100642531	482.655	3.02726	0.577586	35.6426	1.82095e-08	4.6742e-07
LOC105665666	284.88	3.16396	0.600485	35.6044	1.85609e-08	4.75316e-07
LOC100643845	2121.06	-3.39166	0.493291	35.593	1.86671e-08	4.76912e-07
LOC100646417	394.974	-2.16943	0.350056	35.5784	1.88039e-08	4.79204e-07
LOC100647974	677.877	-3.36522	0.576527	35.574	1.88451e-08	4.79204e-07
LOC100650916	89.6419	2.86664	0.651085	35.5611	1.89668e-08	4.81173e-07
LOC100642340	897.107	2.56235	0.639064	35.5224	1.93377e-08	4.89438e-07
LOC105665660	222.068	-3.21576	0.513719	35.5147	1.94128e-08	4.90195e-07
LOC100643615	130.139	-2.39658	0.397356	35.5033	1.95235e-08	4.91848e-07
LOC100650546	260.293	2.03463	0.383703	35.4883	1.96707e-08	4.94408e-07
LOC110120077	485.845	4.21897	0.783111	35.4832	1.97203e-08	4.9451e-07
LOC100642903	6472.95	3.3484	0.683584	35.4663	1.98884e-08	4.97576e-07
LOC100649373	54.08	-3.76122	0.684459	35.4606	1.99443e-08	4.97827e-07
LOC100651737	366.932	3.74208	0.689474	35.4544	2.0007e-08	4.98249e-07
LOC110119981	1233.45	3.22654	0.633508	35.4073	2.04837e-08	5.08953e-07
LOC100649154	76.2694	2.02351	0.459431	35.3972	2.05867e-08	5.09554e-07
LOC100647392	527.52	1.94391	0.434985	35.3958	2.06018e-08	5.09554e-07
LOC100649627	37.4016	2.06229	0.46692	35.3837	2.07261e-08	5.11465e-07
LOC100646990	313.08	3.36021	0.626797	35.3697	2.08719e-08	5.12497e-07
LOC100648897	297.223	3.53386	0.680908	35.3651	2.09197e-08	5.12497e-07
LOC100644438	45.0338	-3.92717	0.624318	35.3621	2.09515e-08	5.12497e-07
LOC100649915	379.943	-0.959626	0.177474	35.3616	2.09568e-08	5.12497e-07
LOC100642670	243.869	3.08037	0.592355	35.3298	2.12924e-08	5.18666e-07
LOC105666182	139.503	2.64619	0.511766	35.3287	2.13046e-08	5.18666e-07
LOC105666148	19.7378	3.11792	0.68689	35.3205	2.13915e-08	5.18676e-07
LOC100644259	581.955	2.87208	0.529351	35.3197	2.14005e-08	5.18676e-07
LOC100647975	354.464	2.84954	0.552188	35.3017	2.15943e-08	5.21995e-07
LOC100643880	1177.35	2.81658	0.503711	35.298	2.16336e-08	5.21995e-07
LOC105666632	183.095	4.36568	0.779997	35.2141	2.25612e-08	5.42899e-07
LOC100648803	499.368	-0.816525	0.375023	35.2106	2.26e-08	5.42899e-07
LOC100651889	589.268	-3.68806	0.587745	35.1692	2.30729e-08	5.53036e-07
LOC100647298	794.521	-3.95781	0.595324	35.1506	2.32892e-08	5.56992e-07
LOC100643300	286.141	-2.61253	0.432597	35.1392	2.34214e-08	5.58922e-07
LOC100642848	612.062	-3.42955	0.52992	35.1245	2.35948e-08	5.61244e-07
LOC100644899	496.962	-2.60231	0.417506	35.1222	2.36221e-08	5.61244e-07
LOC100642508	610.251	-5.6919	0.761738	35.1027	2.38528e-08	5.64532e-07
LOC100642741	498.603	3.18265	0.586567	35.1018	2.38644e-08	5.64532e-07
LOC100648344	171.556	2.33362	0.447457	35.0799	2.41261e-08	5.6948e-07
LOC100648521	1663.1	-2.20934	0.371321	35.0418	2.4591e-08	5.79194e-07
LOC100647476	420.168	3.03669	0.629983	34.9973	2.51438e-08	5.90933e-07
LOC100644105	35.5852	-2.93652	0.48933	34.9858	2.52892e-08	5.93067e-07
LOC100643792	437.205	2.94524	0.559183	34.921	2.61211e-08	6.1073e-07
LOC100644997	23.6264	-5.74748	1.08372	34.9156	2.61918e-08	6.1073e-07
LOC105667074	256.082	2.35315	0.440957	34.9142	2.62111e-08	6.1073e-07
LOC100651745	406.309	2.94193	0.604356	34.8857	2.65866e-08	6.18152e-07
LOC100649250	107.976	-3.43321	0.523559	34.8679	2.68239e-08	6.22196e-07
LOC100646922	4717.61	-5.56517	0.73682	34.8641	2.68751e-08	6.22196e-07
LOC105665721	268.492	-2.85848	0.450852	34.7265	2.87895e-08	6.63686e-07
LOC100651975	714.241	2.53711	0.512425	34.6979	2.92048e-08	6.69922e-07
LOC100650358	162.238	2.6163	0.47784	34.696	2.92326e-08	6.69922e-07
LOC100649178	175.575	2.74407	0.53435	34.6951	2.92451e-08	6.69922e-07
LOC100643480	326.502	-5.02638	0.752975	34.6837	2.94131e-08	6.72352e-07
LOC100644925	403.454	2.05763	0.441192	34.6742	2.9552e-08	6.73151e-07
LOC100646587	21.7489	-3.13034	0.738265	34.6729	2.9572e-08	6.73151e-07
LOC100643040	206.18	3.74102	0.705666	34.6597	2.97667e-08	6.76166e-07
LOC100647022	66.5578	-1.66671	0.460823	34.6432	3.00141e-08	6.80361e-07
LOC100651902	2962.7	2.53416	0.455493	34.6131	3.04688e-08	6.89229e-07
LOC100644198	779.505	4.21226	0.790772	34.5845	3.09077e-08	6.97704e-07
LOC100652014	6.79811	-5.8236	1.50456	34.5172	3.19658e-08	7.20092e-07
LOC100645962	49.7864	2.75869	0.542517	34.4829	3.25188e-08	7.2989e-07
LOC100642295	1731.46	-3.81431	0.657871	34.4819	3.25351e-08	7.2989e-07
LOC100651230	258.793	1.87554	0.372918	34.476	3.26306e-08	7.30439e-07
LOC100647340	269.525	2.55395	0.482902	34.4721	3.26942e-08	7.30439e-07
LOC100644504	173.33	-2.44917	0.45047	34.4408	3.321e-08	7.40439e-07
LOC100646257	2902.8	2.38504	0.41729	34.3715	3.4382e-08	7.65e-07
LOC100648776	4099.68	2.95062	0.527772	34.3371	3.49776e-08	7.76661e-07
LOC100649710	2500.1	3.09938	0.586905	34.3268	3.51585e-08	7.79083e-07
LOC100651604	394.301	1.56527	0.370822	34.2964	3.56974e-08	7.87809e-07
LOC100646272	101.443	1.99291	0.43807	34.2836	3.59261e-08	7.91249e-07
LOC100642672	842.827	2.72563	0.501055	34.2697	3.61773e-08	7.95168e-07
LOC100645953	1040.66	2.83249	0.526058	34.2431	3.66619e-08	8.04192e-07
LOC100646416	764.292	2.43348	0.462852	34.182	3.77991e-08	8.27465e-07
LOC100643906	778.499	1.83836	0.329891	34.1773	3.7887e-08	8.27721e-07
LOC100647851	971.232	-3.58958	0.523384	34.1662	3.80982e-08	8.30663e-07
LOC100651931	70.3008	2.39177	0.66143	34.1613	3.81913e-08	8.31024e-07
LOC100650500	866.78	2.13529	0.389059	34.1455	3.84943e-08	8.35943e-07
LOC100647612	663.287	-2.87227	0.462132	34.1272	3.88492e-08	8.41965e-07
LOC100645401	157.022	2.744	0.519271	34.1049	3.92838e-08	8.49688e-07
LOC100648079	226.8	-1.53682	0.499298	34.0859	3.96597e-08	8.55437e-07
LOC100646351	317.336	-1.83098	0.332518	34.0835	3.97071e-08	8.55437e-07
LOC100647288	4250.38	3.76301	0.671448	34.0747	3.98809e-08	8.57479e-07
LOC100645570	881.971	2.56368	0.48744	34.0531	4.03156e-08	8.65112e-07
LOC100643560	334.422	3.42291	0.651466	34.0428	4.05226e-08	8.67839e-07
LOC100642199	27.8192	-4.20277	0.814183	34.0102	4.11888e-08	8.8037e-07
LOC100642749	163.85	3.46677	0.632802	34.0044	4.13076e-08	8.81174e-07
LOC100647407	793.144	2.85144	0.491612	33.9981	4.14393e-08	8.82251e-07
LOC100648791	213.712	3.09453	0.582333	33.9422	4.26143e-08	9.05491e-07
LOC100642941	2165.69	2.77486	0.523466	33.9328	4.28135e-08	9.07652e-07
LOC100646129	110.118	-1.76953	0.297051	33.9296	4.28832e-08	9.07652e-07
LOC100645274	1064.5	2.82178	0.523482	33.9203	4.30825e-08	9.10097e-07
LOC100646767	341.945	3.53085	0.682355	33.9152	4.31918e-08	9.10634e-07
LOC100642346	215.905	2.60174	0.499648	33.8945	4.3641e-08	9.18321e-07
LOC100644763	64.0501	-3.75422	0.594518	33.8726	4.41213e-08	9.26633e-07
LOC100651632	319.335	3.5612	0.665763	33.8644	4.43041e-08	9.27854e-07
LOC100650338	1566.96	-1.08701	0.274495	33.8623	4.43504e-08	9.27854e-07
LOC100652089	21.4504	-2.20588	0.743306	33.8426	4.47887e-08	9.35222e-07
LOC100652141	552.15	2.07374	0.394472	33.8026	4.56933e-08	9.5228e-07
LOC100649352	64.2114	-1.13258	0.552753	33.7713	4.64155e-08	9.64359e-07
LOC100647980	258.934	3.26395	0.646242	33.7698	4.64505e-08	9.64359e-07
LOC100650453	605.859	2.77401	0.511292	33.7509	4.68909e-08	9.71644e-07
LOC100649996	311.372	2.02037	0.383883	33.7085	4.78941e-08	9.90541e-07
LOC100651204	17.3855	-4.36244	0.881703	33.6934	4.82586e-08	9.96181e-07
LOC100642659	924.581	2.51487	0.487868	33.6805	4.85716e-08	1.00074e-06
LOC100647630	449.172	2.47627	0.45189	33.6365	4.96519e-08	1.02093e-06
LOC100644169	7865.59	3.85319	0.714559	33.6329	4.97396e-08	1.02093e-06
LOC100643358	653.361	3.20559	0.6232	33.5712	5.12987e-08	1.04959e-06
LOC100648622	237.433	-2.64038	0.429578	33.57	5.1329e-08	1.04959e-06
LOC100645561	146.808	-2.11521	0.354611	33.5505	5.18333e-08	1.05791e-06
LOC100645619	248.158	-2.75155	0.49958	33.453	5.44231e-08	1.1066e-06
LOC100649347	241.528	2.8421	0.57786	33.4487	5.45383e-08	1.10687e-06
LOC100647831	222.239	2.071	0.404256	33.4007	5.58643e-08	1.13167e-06
LOC100648471	285.971	2.69791	0.529233	33.379	5.64735e-08	1.14188e-06
LOC100651440	257.15	1.38133	0.294635	33.3491	5.7323e-08	1.1569e-06
LOC105665909	20.1579	2.94192	0.753594	33.3426	5.75115e-08	1.15855e-06
LOC100651819	224.317	2.8093	0.59508	33.3199	5.81674e-08	1.1696e-06
LOC100644713	7982.05	-2.86932	0.49089	33.3053	5.8594e-08	1.17587e-06
LOC105666806	77.9955	-3.34682	0.569249	33.3018	5.8696e-08	1.17587e-06
LOC100644477	30.8362	3.50166	0.674607	33.2659	5.97599e-08	1.19498e-06
LOC100645781	59.2653	3.79911	0.810808	33.2165	6.12528e-08	1.22258e-06
LOC100652304	914.156	3.08478	0.618359	33.1783	6.24344e-08	1.24388e-06
LOC100644018	48.702	-2.61191	0.439377	33.168	6.27556e-08	1.24799e-06
LOC100651143	2059.27	3.09216	0.571151	33.1428	6.35512e-08	1.2615e-06
LOC100646853	39.9953	-1.69942	0.518535	33.1094	6.4624e-08	1.28045e-06
LOC100642469	26.0251	2.32265	0.67405	33.0539	6.64395e-08	1.31403e-06
LOC100646319	187.174	3.62452	0.678125	33.0449	6.67396e-08	1.31756e-06
LOC105666151	165.146	-2.25239	0.366914	33.0269	6.73431e-08	1.32706e-06
LOC100643264	25.227	-3.39028	0.61441	33.0233	6.74666e-08	1.32709e-06
LOC100645493	480.686	3.95123	0.782892	33.0083	6.79727e-08	1.33268e-06
LOC100644577	256.294	3.08463	0.570957	33.0076	6.79965e-08	1.33268e-06
LOC100647789	1363.6	-2.44509	0.384116	33	6.82554e-08	1.33535e-06
LOC110119952	171.235	-4.98112	0.729422	32.9737	6.91585e-08	1.35058e-06
LOC100642562	731.065	-3.34224	0.519455	32.9557	6.97854e-08	1.35809e-06
LOC110120318	58.467	2.1826	0.425124	32.9555	6.9793e-08	1.35809e-06
LOC100646337	2506.1	-1.79389	0.298143	32.9385	7.03884e-08	1.36722e-06
LOC100647489	652.949	-2.5881	0.40891	32.9308	7.06588e-08	1.37002e-06
LOC100646008	416.954	2.94466	0.614555	32.8885	7.21702e-08	1.39683e-06
LOC100650272	126.61	2.00457	0.383478	32.8642	7.30499e-08	1.41134e-06
LOC100643190	1747.95	3.42668	0.709389	32.8505	7.35547e-08	1.41857e-06
LOC100643072	378.515	2.91353	0.57066	32.8379	7.40181e-08	1.42498e-06
LOC105666119	315.902	2.93833	0.610211	32.8066	7.51869e-08	1.44492e-06
LOC100650235	241.899	2.42946	0.472898	32.7208	7.84828e-08	1.50294e-06
LOC100646464	333.984	2.43474	0.48186	32.7118	7.88367e-08	1.50706e-06
LOC100648751	344.763	-3.27748	0.519262	32.672	8.04201e-08	1.53462e-06
LOC100649683	274.587	2.72327	0.523249	32.6651	8.06982e-08	1.53723e-06
LOC100646731	370.654	1.66758	0.302362	32.6307	8.2099e-08	1.56118e-06
LOC100650060	353.398	1.7368	0.378344	32.6075	8.30569e-08	1.57663e-06
LOC100650851	142.813	1.13392	0.419987	32.6017	8.32961e-08	1.57841e-06
LOC100650788	127.188	1.46197	0.27913	32.5881	8.38658e-08	1.58644e-06
LOC100648219	214.717	2.90003	0.546336	32.5584	8.51199e-08	1.60736e-06
LOC100650966	332.433	2.68248	0.510466	32.553	8.53492e-08	1.60889e-06
LOC110119165	133.579	3.85401	0.75317	32.5444	8.57165e-08	1.61042e-06
LOC100649474	84.8186	1.88662	0.399254	32.5442	8.57271e-08	1.61042e-06
LOC100643629	452.157	-1.67291	0.358196	32.5159	8.6947e-08	1.63052e-06
LOC100644871	2067.7	2.7362	0.539661	32.5084	8.72766e-08	1.63388e-06
LOC100643284	1227.13	3.28646	0.621271	32.5023	8.75405e-08	1.636e-06
LOC100649735	271.345	3.22091	0.602803	32.4918	8.80004e-08	1.63963e-06
LOC100644420	862.076	2.67732	0.535902	32.491	8.8037e-08	1.63963e-06
LOC100647565	495.48	2.75386	0.532708	32.4866	8.82331e-08	1.64047e-06
LOC100647397	123.399	1.87525	0.429556	32.482	8.84344e-08	1.64065e-06
LOC100644950	174.827	-1.72746	0.328791	32.4795	8.85449e-08	1.64065e-06
LOC100651549	273.158	2.93373	0.576244	32.42	9.12184e-08	1.68731e-06
LOC100646136	387.444	-3.02156	0.472202	32.4162	9.13924e-08	1.68765e-06
LOC100648547	20.1704	-3.45391	0.644426	32.3967	9.22866e-08	1.70127e-06
LOC100647074	80.5827	-3.3873	0.58894	32.3812	9.30067e-08	1.71164e-06
LOC100649033	398.039	-1.95218	0.325129	32.3776	9.31739e-08	1.71181e-06
LOC100648812	326.44	2.94462	0.585051	32.3736	9.33599e-08	1.71233e-06
LOC100651193	208.784	1.96658	0.373492	32.3682	9.36108e-08	1.71404e-06
LOC100648010	442.441	-1.89996	0.314557	32.3566	9.41562e-08	1.72112e-06
LOC100649168	479.921	2.42852	0.510848	32.302	9.67615e-08	1.76578e-06
LOC100646702	345.994	2.33362	0.461107	32.2705	9.83012e-08	1.79086e-06
LOC100645076	93.3932	-1.63875	0.373556	32.2452	9.95498e-08	1.81057e-06
LOC110120082	45.6143	-3.36229	0.661881	32.2361	1.00003e-07	1.81577e-06
LOC100651187	186.812	-2.48394	0.404773	32.2248	1.00572e-07	1.82305e-06
LOC100649952	90.915	-1.42786	0.412265	32.1845	1.0262e-07	1.8569e-06
LOC100644301	26.3199	-4.89707	0.881096	32.1813	1.02781e-07	1.8569e-06
LOC100651328	584.429	3.07211	0.609888	32.1686	1.03435e-07	1.86561e-06
LOC105665989	13.6302	-3.483	0.717488	32.1638	1.03686e-07	1.86613e-06
LOC100643353	7.93053	-5.88813	1.50775	32.1614	1.03808e-07	1.86613e-06
LOC100645153	375.616	2.48866	0.50408	32.1493	1.04442e-07	1.87443e-06
LOC100642457	708.022	-2.2141	0.385823	32.1444	1.04699e-07	1.87586e-06
LOC100646266	175.123	2.56028	0.564227	32.1293	1.05489e-07	1.88389e-06
LOC100647406	131.958	-1.32247	0.235799	32.1124	1.06385e-07	1.89676e-06
LOC100642934	214.972	-2.42775	0.459638	32.104	1.06835e-07	1.90166e-06
LOC100648340	68.3644	1.59423	0.400798	32.0921	1.07468e-07	1.9098e-06
LOC100644663	477.344	-2.7405	0.43068	32.0854	1.07832e-07	1.91314e-06
LOC100647002	369.424	-1.83748	0.332043	32.0739	1.08453e-07	1.92101e-06
LOC100647067	603.003	2.05121	0.397504	32.0652	1.08927e-07	1.92627e-06
LOC100644597	216.585	2.69815	0.544213	32.0598	1.09222e-07	1.92835e-06
LOC100649522	324.666	3.78732	0.72409	32.0534	1.09569e-07	1.93133e-06
LOC100652163	476.525	-2.28132	0.412778	32.0413	1.10235e-07	1.9383e-06
LOC100645303	258.433	-2.95049	0.520527	32.0397	1.10321e-07	1.9383e-06
LOC100650867	1395.23	3.9049	0.784432	32.0363	1.10509e-07	1.93847e-06
LOC100648854	136.631	-1.11138	0.474754	32.0127	1.11825e-07	1.95839e-06
LOC110119386	6131.3	-3.46658	0.546	32.0008	1.12489e-07	1.96683e-06
LOC105666853	10.7959	-3.96045	0.910821	31.9724	1.14099e-07	1.99178e-06
LOC100651842	529.577	4.38049	0.824156	31.9656	1.14489e-07	1.99378e-06
LOC100648451	298.178	2.36471	0.716365	31.9597	1.14828e-07	1.99378e-06
LOC100648112	1496.31	-1.1565	0.222747	31.9595	1.14835e-07	1.99378e-06
LOC110120279	147.422	-2.70591	0.439674	31.9576	1.14948e-07	1.99378e-06
LOC105666092	390.42	-2.29711	0.397665	31.9474	1.15533e-07	2.00073e-06
LOC100643819	1438.58	1.91993	0.370194	31.9317	1.16447e-07	2.01335e-06
LOC100646691	5276.67	1.88802	0.400836	31.9185	1.17215e-07	2.0234e-06
LOC110120285	14.2042	4.70434	0.868111	31.8673	1.20253e-07	2.06938e-06
LOC100647652	194.974	-1.95443	0.398597	31.8672	1.2026e-07	2.06938e-06
LOC100644232	11.4275	-4.40124	0.975736	31.853	1.21119e-07	2.08059e-06
LOC100647191	669.475	2.19029	0.442227	31.8501	1.21294e-07	2.08059e-06
LOC105666512	98.7376	2.15585	0.452917	31.8417	1.21803e-07	2.08601e-06
LOC100642862	495.066	2.70986	0.504772	31.8275	1.22672e-07	2.09759e-06
LOC100646627	506.654	2.01361	0.387933	31.8148	1.23452e-07	2.10762e-06
LOC100651860	542.265	2.05855	0.403473	31.8098	1.23762e-07	2.10959e-06
LOC100650118	278.757	2.88097	0.544991	31.8042	1.24108e-07	2.11217e-06
LOC100643926	737.698	-1.80635	0.300205	31.7771	1.25801e-07	2.13763e-06
LOC100646834	302.906	2.47976	0.506946	31.757	1.27076e-07	2.15592e-06
LOC105667088	702.872	-3.28905	0.531741	31.7368	1.28361e-07	2.17433e-06
LOC100651599	62.2205	-3.94417	0.679863	31.7249	1.29128e-07	2.18217e-06
LOC100647345	761.72	-1.17319	0.202592	31.7234	1.29226e-07	2.18217e-06
LOC100649801	4577.25	2.83729	0.54431	31.7125	1.29929e-07	2.19064e-06
LOC100644146	26.5135	4.15064	0.907433	31.6855	1.317e-07	2.21704e-06
LOC100645134	480.506	2.56229	0.516137	31.6744	1.3243e-07	2.2259e-06
LOC105665884	1108.19	3.3155	0.646361	31.665	1.33054e-07	2.23293e-06
LOC100649682	56.384	2.31355	0.455497	31.6269	1.35613e-07	2.27236e-06
LOC100649890	146.63	2.04525	0.561615	31.6156	1.36386e-07	2.28178e-06
LOC100644945	673.844	-2.45803	0.39468	31.608	1.36905e-07	2.28695e-06
LOC100648910	404.721	3.17362	0.618385	31.5987	1.37537e-07	2.29397e-06
LOC100643624	3341.08	3.59933	0.819572	31.5622	1.40074e-07	2.3327e-06
LOC105666234	102.423	-2.76751	0.475399	31.5551	1.40575e-07	2.33746e-06
LOC100648250	2047.04	2.60566	0.503409	31.5305	1.42309e-07	2.36268e-06
LOC100651744	276.771	1.30042	0.239349	31.5145	1.43453e-07	2.37803e-06
LOC100647095	195.097	3.29588	0.693746	31.5006	1.44454e-07	2.39046e-06
LOC100651918	1678.57	2.09739	0.388911	31.498	1.44643e-07	2.39046e-06
LOC100642651	461.74	-2.27802	0.370714	31.4891	1.45289e-07	2.39748e-06
LOC100648628	210.863	-2.90803	0.485536	31.4828	1.45749e-07	2.40105e-06
LOC100649740	204.336	-3.9684	0.606504	31.4798	1.45968e-07	2.40105e-06
LOC110119243	309.094	3.73199	0.719162	31.477	1.46168e-07	2.40105e-06
LOC100643555	731.681	-1.48828	0.288212	31.47	1.46684e-07	2.4044e-06
LOC100647429	14.6243	-4.49054	0.935796	31.465	1.47047e-07	2.4044e-06
LOC100648987	172.048	-4.4441	0.733609	31.4646	1.47078e-07	2.4044e-06
LOC100651229	2144.19	2.5868	0.477696	31.4622	1.47258e-07	2.4044e-06
LOC100647623	126.653	-1.56932	0.301474	31.4032	1.51667e-07	2.47268e-06
LOC100642722	274.849	-3.0378	0.552072	31.3899	1.52678e-07	2.48543e-06
LOC100650588	82.038	-4.12897	0.650291	31.3865	1.52938e-07	2.48569e-06
LOC105666004	25.6215	4.78576	0.949385	31.3837	1.53152e-07	2.48569e-06
LOC100647769	240.144	2.47624	0.495549	31.3727	1.53994e-07	2.49562e-06
LOC100647836	589.9	-2.35427	0.389918	31.3396	1.56563e-07	2.53169e-06
LOC100643396	1141.52	2.13523	0.468844	31.338	1.56686e-07	2.53169e-06
LOC100648433	35.213	-5.3156	0.936963	31.3307	1.5726e-07	2.5372e-06
LOC100646205	69.3802	-1.45879	0.511708	31.3058	1.59229e-07	2.5648e-06
LOC100643639	109.26	1.38745	0.46319	31.3031	1.59444e-07	2.5648e-06
LOC100649531	58.7312	3.41013	0.733722	31.2944	1.60139e-07	2.57217e-06
LOC100642333	850.016	-4.15519	0.619549	31.2796	1.61329e-07	2.58745e-06
LOC100645139	418.839	-3.42928	0.529019	31.2762	1.61604e-07	2.58805e-06
LOC100645199	88.0029	-4.29574	0.704891	31.2661	1.62423e-07	2.59733e-06
LOC105667180	119.392	3.49838	0.801972	31.2548	1.63345e-07	2.60823e-06
LOC105666020	15.5703	4.55657	0.940483	31.2047	1.67488e-07	2.67045e-06
LOC100648597	319.472	-1.88398	0.341894	31.1897	1.6875e-07	2.68663e-06
LOC100646150	1678.08	2.9825	0.607402	31.1778	1.69759e-07	2.69875e-06
LOC100649206	3593.43	3.56649	0.661784	31.1644	1.70902e-07	2.71294e-06
LOC100649811	247.278	-3.44541	0.581109	31.114	1.75263e-07	2.77811e-06
LOC100650774	139.678	1.66499	0.388486	31.0839	1.77912e-07	2.816e-06
LOC105667207	70.5453	-2.78062	0.577181	31.0741	1.78794e-07	2.82583e-06
LOC100652110	383.064	2.05739	0.408022	31.0545	1.80554e-07	2.8495e-06
LOC100642776	74.6712	2.42896	0.472022	31.0448	1.81426e-07	2.8591e-06
LOC105665827	21.7093	-2.78387	0.552042	31.0402	1.8185e-07	2.86163e-06
LOC100648952	420.616	1.90591	0.358362	31.0297	1.82804e-07	2.87185e-06
LOC100649262	788.913	1.96917	0.388476	31.0273	1.83028e-07	2.87185e-06
LOC100651064	101.857	2.2031	0.446159	31.0061	1.8497e-07	2.89813e-06
LOC100642494	210.741	1.94637	0.45582	30.9386	1.91324e-07	2.98906e-06
LOC100649098	173.414	-3.00704	0.569683	30.9338	1.91787e-07	2.99199e-06
LOC100646870	82.5048	2.11212	0.534954	30.9282	1.92326e-07	2.99608e-06
LOC100649151	360.239	-1.79586	0.309988	30.916	1.935e-07	3.00735e-06
LOC100645927	11.9216	-6.44971	1.61065	30.9126	1.93825e-07	3.00735e-06
LOC100649596	769.92	3.24984	0.635871	30.9121	1.9388e-07	3.00735e-06
LOC100651865	234.233	3.20492	0.643755	30.8816	1.96858e-07	3.04919e-06
LOC100651716	1977.27	-3.56182	0.567062	30.8749	1.97513e-07	3.05498e-06
LOC105666487	59.2293	-8.14296	1.44556	30.8685	1.98146e-07	3.06041e-06
LOC100648887	390.126	2.98949	0.597181	30.8634	1.98657e-07	3.06394e-06
LOC100649587	140.649	-3.23629	0.529987	30.8579	1.99205e-07	3.06804e-06
LOC100643128	489.974	2.80091	0.587712	30.8326	2.0174e-07	3.10268e-06
LOC100644007	688.089	1.98813	0.38117	30.824	2.02605e-07	3.11157e-06
LOC100642803	1189.9	2.84929	0.548439	30.8063	2.04403e-07	3.13475e-06
LOC105666202	34.8511	-2.05313	0.543507	30.8012	2.04929e-07	3.13838e-06
LOC100648428	151.73	2.78181	0.601548	30.7967	2.05388e-07	3.14099e-06
LOC100647359	356.838	3.06807	0.615801	30.7809	2.0702e-07	3.1615e-06
LOC100649210	320.312	-2.58017	0.476508	30.743	2.10983e-07	3.2175e-06
LOC100646741	1052.01	0.894851	0.210439	30.7214	2.13273e-07	3.24784e-06
LOC100651691	310.108	-1.86264	0.364721	30.7166	2.13783e-07	3.25107e-06
LOC100648186	332.497	3.31902	0.633819	30.7048	2.15047e-07	3.26571e-06
LOC100651333	388.678	2.77609	0.538475	30.6848	2.17213e-07	3.29399e-06
LOC100649966	51.2171	3.26406	0.640074	30.6696	2.1887e-07	3.31316e-06
LOC100651453	327.556	2.6281	0.568238	30.6676	2.19087e-07	3.31316e-06
LOC100649813	305.533	2.59071	0.532275	30.6069	2.25838e-07	3.40576e-06
LOC100651624	1186.98	3.02605	0.602086	30.5998	2.26636e-07	3.41306e-06
LOC100648223	349.322	2.49239	0.513106	30.5898	2.27777e-07	3.42549e-06
LOC100647007	34.4616	1.11556	0.422472	30.5864	2.28166e-07	3.42659e-06
LOC100647213	383.126	-1.99471	0.410192	30.5774	2.2919e-07	3.43722e-06
LOC110119622	446.535	-3.90698	0.594076	30.5213	2.35709e-07	3.5301e-06
LOC100644107	5.71116	5.22013	1.37124	30.5096	2.37096e-07	3.54599e-06
LOC100651124	145.965	1.83094	0.585307	30.475	2.41233e-07	3.6029e-06
LOC110120221	69.3508	-4.26537	0.692302	30.463	2.42691e-07	3.61552e-06
LOC100647237	299.919	3.74444	0.73748	30.4625	2.42744e-07	3.61552e-06
LOC100652278	316.489	3.33454	0.680072	30.4547	2.437e-07	3.62479e-06
LOC100644309	3523.37	-1.89772	0.379635	30.4492	2.4437e-07	3.62978e-06
LOC100650710	21.2907	-2.06899	0.531674	30.4386	2.45665e-07	3.64403e-06
LOC100643130	3203.32	3.47753	0.629647	30.4327	2.46396e-07	3.64989e-06
LOC105666789	275.641	3.07398	0.616113	30.4286	2.46891e-07	3.65223e-06
LOC100647741	1013.59	4.03114	0.806081	30.4154	2.48529e-07	3.67146e-06
LOC100643586	1069.7	-2.42447	0.450357	30.4103	2.49168e-07	3.6759e-06
LOC100644097	241.664	2.22666	0.469521	30.4057	2.49744e-07	3.67591e-06
LOC100651996	6468.17	3.51785	0.659557	30.4048	2.49845e-07	3.67591e-06
LOC100646734	220.183	-1.47153	0.255668	30.4008	2.50347e-07	3.67831e-06
LOC100649156	284.561	2.16107	0.426266	30.3963	2.50917e-07	3.68169e-06
LOC100652080	217.21	2.55291	0.528443	30.3932	2.51308e-07	3.68246e-06
LOC100642523	407.671	2.30467	0.516351	30.3862	2.52191e-07	3.69041e-06
LOC100649462	362.734	-2.7019	0.506606	30.3785	2.53161e-07	3.69962e-06
LOC100650168	253.945	-1.11997	0.241367	30.3607	2.55427e-07	3.72773e-06
LOC100646707	252.26	1.61342	0.357409	30.3272	2.59739e-07	3.78556e-06
LOC100645624	358.604	1.31932	0.336953	30.3244	2.60103e-07	3.78578e-06
LOC100645320	419.92	2.17171	0.48776	30.2993	2.63381e-07	3.82836e-06
LOC100646198	145.689	-2.9958	0.516959	30.2838	2.65431e-07	3.84806e-06
LOC100650980	89.5595	3.04981	0.612819	30.283	2.65545e-07	3.84806e-06
LOC100646571	135.117	-1.94517	0.418564	30.281	2.65799e-07	3.84806e-06
LOC100643021	247.806	3.25627	0.634331	30.2727	2.66913e-07	3.85904e-06
LOC100648083	2594.99	3.31682	0.601824	30.2607	2.6852e-07	3.87711e-06
LOC100647750	564.923	2.07258	0.433431	30.253	2.69553e-07	3.88687e-06
LOC100651839	622.799	1.7254	0.365685	30.2481	2.70211e-07	3.89118e-06
LOC100649224	155.402	2.54868	0.501122	30.2299	2.72684e-07	3.92159e-06
LOC100650226	122.744	3.17105	0.646182	30.2167	2.74487e-07	3.94231e-06
LOC100646699	30.9573	2.65088	0.498529	30.2139	2.74875e-07	3.94266e-06
LOC100647085	230.027	2.91404	0.634023	30.1592	2.82501e-07	4.0467e-06
LOC100649858	475.401	2.64491	0.548936	30.151	2.83663e-07	4.05799e-06
LOC100645454	80.8917	-2.18142	0.416379	30.1375	2.85572e-07	4.07992e-06
LOC100645805	270.961	2.36924	0.472783	30.1303	2.86607e-07	4.08932e-06
LOC100647177	136.407	2.45912	0.546817	30.1236	2.87572e-07	4.09772e-06
LOC105666230	199.785	2.86937	0.607682	30.1064	2.9006e-07	4.10974e-06
LOC105665775	188.607	2.78198	0.578985	30.1059	2.90125e-07	4.10974e-06
LOC100644325	295.494	1.21927	0.292078	30.1049	2.90265e-07	4.10974e-06
LOC100646057	86.251	-4.52778	0.7186	30.1042	2.90374e-07	4.10974e-06
LOC100651205	461.786	-1.83544	0.329606	30.1037	2.90447e-07	4.10974e-06
LOC100649901	681.138	-2.46718	0.428635	30.1017	2.90733e-07	4.10974e-06
LOC100649765	122.414	-2.94695	0.544806	30.0994	2.91065e-07	4.10974e-06
LOC100650901	353.665	2.93771	0.624792	30.0932	2.91973e-07	4.11475e-06
LOC100645092	57.552	2.11047	0.444931	30.0918	2.92178e-07	4.11475e-06
LOC100642433	233.175	2.06201	0.413903	30.0629	2.96435e-07	4.16699e-06
LOC100642557	239.565	2.28501	0.486206	30.0614	2.96655e-07	4.16699e-06
LOC100643437	394.915	1.10661	0.336137	30.0525	2.97971e-07	4.18007e-06
LOC100644669	253.306	2.78224	0.554275	30.0461	2.98928e-07	4.18808e-06
LOC100642838	899.708	-1.34578	0.652483	30.0073	3.04787e-07	4.26193e-06
LOC100643111	191.051	2.83307	0.603836	30.006	3.04984e-07	4.26193e-06
LOC100647453	1777.35	-2.95321	0.484262	29.9914	3.07222e-07	4.28769e-06
LOC110119161	219.279	2.32767	0.522692	29.9844	3.08292e-07	4.29595e-06
LOC100643213	1204.65	-2.43447	0.402184	29.9824	3.08606e-07	4.29595e-06
LOC100643855	162.111	-3.94007	0.626151	29.9725	3.10133e-07	4.31168e-06
LOC100645926	232.794	1.85862	0.353259	29.9364	3.15786e-07	4.38466e-06
LOC100642401	1579.01	3.26694	0.643775	29.8726	3.26021e-07	4.51259e-06
LOC100649360	557.116	2.11355	0.462267	29.8724	3.26058e-07	4.51259e-06
LOC105666229	20.0859	-3.28825	0.795552	29.8712	3.26247e-07	4.51259e-06
LOC100649406	559.417	-4.04538	0.636973	29.854	3.29065e-07	4.54578e-06
LOC100652219	540.982	3.10237	0.636529	29.8507	3.29614e-07	4.54758e-06
LOC100648050	477.186	2.3713	0.482874	29.8157	3.35436e-07	4.62203e-06
LOC105665757	30.5014	2.52178	0.568605	29.7917	3.39487e-07	4.67017e-06
LOC100650451	111.611	-2.27111	0.44833	29.7899	3.3979e-07	4.67017e-06
LOC100644443	677.819	1.87219	0.359603	29.7805	3.41379e-07	4.68608e-06
LOC110119560	54.9915	-3.94823	0.663863	29.7615	3.44645e-07	4.72494e-06
LOC100642669	498.214	-2.83538	0.46801	29.7445	3.47593e-07	4.75935e-06
LOC100648623	35.6801	-3.29836	0.632914	29.7298	3.50153e-07	4.78693e-06
LOC100651789	30.8412	4.53093	0.944594	29.7279	3.50489e-07	4.78693e-06
LOC100645632	396.758	3.76318	0.751802	29.7208	3.51725e-07	4.79777e-06
LOC100643073	1401.17	-3.08193	0.490566	29.7089	3.53835e-07	4.8205e-06
LOC100644654	216.626	-2.59494	0.434622	29.6961	3.56101e-07	4.84529e-06
LOC100644068	131.526	1.99406	0.48068	29.6538	3.63721e-07	4.94278e-06
LOC100643659	341.936	-2.47246	0.4117	29.6256	3.68882e-07	5.00665e-06
LOC100645771	413.14	-2.9217	0.537053	29.622	3.69542e-07	5.00935e-06
LOC100647906	334.335	-2.63125	0.52484	29.6171	3.70444e-07	5.01531e-06
LOC100651320	1191.54	3.9039	0.84543	29.5712	3.79047e-07	5.1254e-06
LOC100643329	355.421	2.06823	0.428104	29.5669	3.79863e-07	5.13004e-06
LOC110119405	20.5953	3.29594	0.641207	29.4676	3.99193e-07	5.37981e-06
LOC100646708	782.664	1.88036	0.418118	29.4669	3.99349e-07	5.37981e-06
LOC100648742	122.781	1.96782	0.401567	29.4521	4.02302e-07	5.41288e-06
LOC100631053	54646.8	3.91727	0.820876	29.4275	4.07288e-07	5.47318e-06
LOC100645643	191.324	-2.13656	0.38846	29.4146	4.09916e-07	5.50152e-06
LOC100645403	70.6177	2.76038	0.581989	29.4122	4.1041e-07	5.50152e-06
LOC100644743	384.194	-1.81643	0.534058	29.4092	4.11037e-07	5.50313e-06
LOC100647477	123.999	2.44547	0.549855	29.3914	4.147e-07	5.54032e-06
LOC100652135	456.821	2.19938	0.437287	29.3908	4.14835e-07	5.54032e-06
LOC100651587	81.5333	1.02929	0.45736	29.3737	4.18392e-07	5.58096e-06
LOC100649440	27.0859	2.04131	0.461828	29.3439	4.2467e-07	5.65775e-06
LOC100646653	848.873	1.46716	0.294478	29.338	4.25922e-07	5.66747e-06
LOC105665640	1542.97	3.13336	0.638744	29.3252	4.28662e-07	5.69695e-06
LOC100643406	4606.78	-4.22431	0.641539	29.2765	4.39218e-07	5.83011e-06
LOC100644644	26.2616	-6.62628	1.46998	29.2689	4.40888e-07	5.84513e-06
LOC100651924	173.687	-2.33967	0.399489	29.2612	4.42602e-07	5.8607e-06
LOC100644560	394.817	-2.61508	0.504408	29.247	4.4575e-07	5.89519e-06
LOC100650062	91.5285	2.33303	0.488057	29.2432	4.46612e-07	5.89941e-06
LOC100643613	252.616	3.01599	0.608577	29.2364	4.48129e-07	5.91226e-06
LOC100642907	205.605	-2.00062	0.361206	29.2265	4.50354e-07	5.9344e-06
LOC100643334	819.319	-0.651842	0.288869	29.224	4.50903e-07	5.93443e-06
LOC100649252	83.4983	3.05379	0.670516	29.2182	4.52208e-07	5.94207e-06
LOC100647106	2655.99	-1.22126	0.216696	29.2146	4.53029e-07	5.94207e-06
LOC100650071	12.5463	2.86773	0.645121	29.2142	4.53125e-07	5.94207e-06
LOC105666365	43.6917	-3.29002	0.573412	29.2095	4.54184e-07	5.94622e-06
LOC100642873	623.675	-1.75813	0.310652	29.208	4.54537e-07	5.94622e-06
LOC100652047	67.6777	-3.33006	0.561225	29.2029	4.55701e-07	5.95427e-06
LOC100649564	352.503	-2.39964	0.43244	29.1889	4.58881e-07	5.98486e-06
LOC100650791	418.742	2.93278	0.619397	29.1878	4.59145e-07	5.98486e-06
LOC100646557	1220.59	2.20906	0.492992	29.1577	4.66117e-07	6.06846e-06
LOC100647534	260.337	2.17103	0.436427	29.1509	4.67689e-07	6.08164e-06
LOC100647310	101.526	-2.41173	0.417683	29.1324	4.7205e-07	6.13101e-06
LOC100644410	850.437	2.65618	0.558235	29.1205	4.74864e-07	6.16018e-06
LOC100651954	190.932	-3.17402	0.525817	29.102	4.79265e-07	6.20985e-06
LOC105666360	1687.55	2.85892	0.557864	29.0957	4.80779e-07	6.21581e-06
LOC100642856	608.263	2.19438	0.472685	29.0953	4.8087e-07	6.21581e-06
LOC100642615	11.6477	-3.22081	0.791397	29.0795	4.84685e-07	6.25768e-06
LOC100648179	32.932	-6.14777	1.18943	29.0738	4.86082e-07	6.26827e-06
LOC100651541	460.167	1.7885	0.341666	29.0605	4.89313e-07	6.29914e-06
LOC100643882	374.489	-2.83555	0.482202	29.0592	4.89636e-07	6.29914e-06
LOC100649100	387.34	2.57535	0.538074	29.0298	4.96884e-07	6.38481e-06
LOC100648928	1944.84	3.08748	0.64284	29.0269	4.97615e-07	6.38664e-06
LOC100646681	545.499	3.59071	0.735673	29.0227	4.98648e-07	6.39235e-06
LOC105667061	638.546	-2.6702	0.44473	29.0202	4.9927e-07	6.39277e-06
LOC100651475	220.513	-1.84851	0.32437	29.0078	5.02392e-07	6.42517e-06
LOC100644091	325.536	2.26586	0.453748	29.0017	5.03917e-07	6.43673e-06
LOC100647604	257.489	1.917	0.449314	28.9956	5.05468e-07	6.43673e-06
LOC100652067	24.8549	-2.68036	0.588841	28.9952	5.05563e-07	6.43673e-06
LOC100647958	98.5423	-1.57771	0.496058	28.9948	5.05667e-07	6.43673e-06
LOC100643501	43.9107	-2.56436	0.535962	28.991	5.06627e-07	6.4414e-06
LOC100648684	127.479	3.48509	0.688418	28.9864	5.07795e-07	6.44671e-06
LOC100644377	24.7817	3.74198	0.858213	28.9847	5.08232e-07	6.44671e-06
LOC100651289	107.605	-3.14834	0.555834	28.9808	5.09212e-07	6.4516e-06
LOC100644906	364.974	1.16525	0.278043	28.9483	5.17561e-07	6.54974e-06
LOC100642511	826.896	2.35931	0.508787	28.9255	5.2349e-07	6.61705e-06
LOC105666530	11.0655	3.3935	0.841105	28.9123	5.26945e-07	6.65299e-06
LOC100644497	14.7781	3.46894	0.817783	28.91	5.27563e-07	6.65305e-06
LOC100644557	114.954	-2.07534	0.419439	28.8999	5.3022e-07	6.6788e-06
LOC100648420	388.876	2.54069	0.576542	28.8952	5.31491e-07	6.68706e-06
LOC110120345	113.795	2.66307	0.517583	28.8923	5.32265e-07	6.68904e-06
LOC100643561	82.4257	-2.99913	0.517997	28.876	5.36615e-07	6.73066e-06
LOC100647136	403.336	4.31347	0.821066	28.8752	5.36816e-07	6.73066e-06
LOC100650041	301.289	-1.89587	0.33672	28.8603	5.40825e-07	6.7731e-06
LOC100648867	19.1036	-4.94045	1.00075	28.8482	5.44131e-07	6.80666e-06
LOC100647416	179.191	2.28625	0.48825	28.8301	5.49059e-07	6.86039e-06
LOC100651672	141.183	-1.71301	0.310044	28.8169	5.52687e-07	6.89779e-06
LOC100631054	695.395	-1.24705	0.225862	28.8066	5.55548e-07	6.9237e-06
LOC100642272	13916.1	3.51536	0.687259	28.803	5.56566e-07	6.9237e-06
LOC100643393	87.1161	2.8858	0.578376	28.8026	5.56676e-07	6.9237e-06
LOC100646303	235.504	-2.48197	0.470434	28.7787	5.63357e-07	6.99878e-06
LOC100646692	171.447	-2.06672	0.502326	28.7514	5.71113e-07	7.08702e-06
LOC100647436	771.181	2.88939	0.589106	28.7451	5.72915e-07	7.09904e-06
LOC110120346	12.1415	-7.39143	1.61494	28.7434	5.73389e-07	7.09904e-06
LOC100648966	665.239	2.5179	0.511392	28.7343	5.75999e-07	7.12323e-06
LOC105666735	93.3783	2.80407	0.575431	28.7317	5.76767e-07	7.12462e-06
LOC100652300	383.91	2.14896	0.481229	28.7232	5.79209e-07	7.14552e-06
LOC100645407	167.865	2.41846	0.485739	28.7184	5.80611e-07	7.14552e-06
LOC100650693	300.077	1.28089	0.367483	28.7177	5.80819e-07	7.14552e-06
LOC100645704	224.545	1.89815	0.378824	28.7167	5.81092e-07	7.14552e-06
LOC100648604	53.2726	2.42538	0.556543	28.7127	5.82259e-07	7.14552e-06
LOC100649536	632.151	2.29308	0.478115	28.7122	5.82408e-07	7.14552e-06
LOC100644478	375.121	-1.32228	0.240207	28.6997	5.86066e-07	7.18228e-06
LOC100652331	2744.99	2.48622	0.523446	28.681	5.91561e-07	7.24145e-06
LOC100648014	1629.94	1.5975	0.315024	28.6209	6.09611e-07	7.44562e-06
LOC100649763	88.0176	2.38315	0.491494	28.6048	6.14525e-07	7.49721e-06
LOC100645521	617.122	-3.7851	0.594422	28.6008	6.15768e-07	7.50394e-06
LOC100643295	160.254	-1.45723	0.481572	28.5816	6.21699e-07	7.56773e-06
LOC110119398	58.4816	-2.60653	0.461383	28.5658	6.26626e-07	7.61915e-06
LOC110119233	103.102	2.36872	0.573222	28.5539	6.30373e-07	7.65614e-06
LOC100644317	337.211	2.90973	0.597671	28.518	6.41792e-07	7.78204e-06
LOC100647815	1071.93	-4.1114	0.644308	28.5168	6.42172e-07	7.78204e-06
LOC100650830	199.192	1.87188	0.461403	28.4533	6.62887e-07	8.02411e-06
LOC105665684	34.8607	-2.45416	0.553512	28.449	6.64329e-07	8.03261e-06
LOC100642623	1440.1	2.09347	0.436283	28.4043	6.79351e-07	8.20511e-06
LOC100645301	1869.65	-1.60628	0.308515	28.3962	6.82079e-07	8.22891e-06
LOC100649235	20.1536	-3.61592	0.695097	28.3908	6.83931e-07	8.24208e-06
LOC100647093	875.429	2.6792	0.565914	28.3756	6.89144e-07	8.29022e-06
LOC100650700	147.328	2.79077	0.623748	28.3747	6.89452e-07	8.29022e-06
LOC100650387	50.992	-4.09147	0.758639	28.3669	6.92168e-07	8.31368e-06
LOC100644141	245.273	2.25002	0.493385	28.3339	7.03659e-07	8.43331e-06
LOC100648847	98.548	2.71384	0.581813	28.3339	7.03682e-07	8.43331e-06
LOC100649234	410.28	2.4186	0.515924	28.3257	7.06569e-07	8.45858e-06
LOC100648733	53.5504	2.79917	0.614094	28.2985	7.16231e-07	8.5648e-06
LOC100646306	400.742	3.92003	0.753316	28.2878	7.20078e-07	8.60133e-06
LOC100651100	181.93	3.06967	0.648174	28.2776	7.23779e-07	8.63603e-06
LOC110119255	7.51709	-4.91374	1.3213	28.2697	7.26634e-07	8.66059e-06
LOC100651449	303.569	3.08356	0.646285	28.2321	7.40424e-07	8.81526e-06
LOC100643983	734.654	-2.76926	0.492427	28.2162	7.46345e-07	8.86631e-06
LOC100650911	415.419	1.43474	0.444179	28.2058	7.50204e-07	8.90242e-06
LOC100649413	88.5736	-3.5163	0.670142	28.2021	7.51625e-07	8.90431e-06
LOC100644165	296.71	2.86714	0.57812	28.2011	7.52003e-07	8.90431e-06
LOC100647423	330.474	1.69937	0.331954	28.1982	7.53066e-07	8.90718e-06
LOC100651310	285.62	2.25427	0.461373	28.1926	7.55173e-07	8.92239e-06
LOC100648853	112.362	1.94	0.374665	28.1839	7.58464e-07	8.95153e-06
LOC100643641	186.029	-3.76029	0.716791	28.1663	7.65175e-07	9.01491e-06
LOC110120083	35.179	-4.83491	0.956792	28.1655	7.65495e-07	9.01491e-06
LOC105665618	619.544	0.772639	0.261483	28.1162	7.84599e-07	9.22988e-06
LOC100642206	660.721	2.32878	0.485142	28.0888	7.95417e-07	9.34251e-06
LOC100650424	230.325	3.29091	0.678205	28.0863	7.96417e-07	9.34251e-06
LOC100644374	83.2532	-2.14228	0.620823	28.0849	7.96956e-07	9.34251e-06
LOC100644274	246.554	1.57825	0.418205	28.0833	7.97615e-07	9.34251e-06
LOC100652115	265.934	2.99044	0.646516	28.067	8.04146e-07	9.40886e-06
LOC100649275	18.6633	3.56491	0.830098	28.0607	8.06687e-07	9.42715e-06
LOC105666408	182.418	6.34993	1.35258	28.0588	8.07446e-07	9.42715e-06
LOC100651516	284.778	3.25891	0.649022	27.985	8.37797e-07	9.77099e-06
LOC100643070	3509.25	-3.84661	0.605944	27.9601	8.48291e-07	9.88277e-06
LOC100643356	1280.65	-1.9156	0.418217	27.9508	8.52249e-07	9.91824e-06
LOC100651401	972.209	3.42389	0.709169	27.9125	8.68714e-07	1.0099e-05
LOC100643029	296.863	2.30114	0.481408	27.9008	8.73792e-07	1.01364e-05
LOC100652333	316.978	2.22826	0.588625	27.8958	8.76008e-07	1.01512e-05
LOC100643576	331.032	2.27671	0.4934	27.8856	8.80477e-07	1.01921e-05
LOC100645828	1477.58	-3.0675	0.520822	27.8751	8.85112e-07	1.02349e-05
LOC100645574	458.769	2.08873	0.435505	27.8433	8.99279e-07	1.03876e-05
LOC100650708	2664.34	-3.60858	0.575068	27.8379	9.0174e-07	1.0405e-05
LOC100648669	1677.99	3.61352	0.777846	27.8208	9.09485e-07	1.04832e-05
LOC100645928	9.32895	3.80474	0.914086	27.8074	9.15607e-07	1.05345e-05
LOC100649196	331.111	-2.90249	0.526546	27.8048	9.16793e-07	1.05345e-05
LOC100647008	292.506	1.85404	0.400588	27.8035	9.17395e-07	1.05345e-05
LOC105666301	356.234	2.27859	0.527659	27.8025	9.17819e-07	1.05345e-05
LOC100644992	196.993	2.89931	0.633359	27.7894	9.23845e-07	1.05925e-05
LOC100651603	1824.11	-3.13785	0.526312	27.7835	9.26608e-07	1.0613e-05
LOC100646273	7440.18	-2.39341	0.414916	27.7807	9.27896e-07	1.06165e-05
LOC100648978	327.17	-2.85246	0.507693	27.7725	9.31693e-07	1.06488e-05
LOC100645897	441.834	2.52464	0.503203	27.7528	9.4091e-07	1.07428e-05
LOC100652308	217.621	-1.7179	0.383318	27.7412	9.4642e-07	1.07944e-05
LOC100642313	692.725	1.53531	0.418606	27.7301	9.5168e-07	1.0843e-05
LOC100650006	545.757	2.26118	0.493191	27.7225	9.55289e-07	1.08727e-05
LOC100649041	199.65	2.58781	0.49825	27.7192	9.56875e-07	1.08793e-05
LOC100651708	161.594	3.35073	0.681856	27.7036	9.64385e-07	1.09532e-05
LOC100642779	391.879	-3.35284	0.578747	27.6961	9.67966e-07	1.09824e-05
LOC100646375	108.37	2.31961	0.519684	27.6891	9.71361e-07	1.10094e-05
LOC105666750	17.1623	2.432	0.62724	27.6806	9.75535e-07	1.10437e-05
LOC100648630	145.383	2.62862	0.526541	27.6788	9.76415e-07	1.10437e-05
LOC100643377	260.328	2.77721	0.562811	27.6733	9.79077e-07	1.10511e-05
LOC100646295	328.517	1.41123	0.306295	27.6732	9.7911e-07	1.10511e-05
LOC100648253	64.2631	-2.28642	0.549088	27.6694	9.80971e-07	1.10606e-05
LOC100642980	828.277	-0.853381	0.478526	27.6562	9.87512e-07	1.11228e-05
LOC100642219	554.367	-3.25353	0.536945	27.6368	9.97133e-07	1.12196e-05
LOC110119740	80.9987	-10.1915	1.88779	27.6231	1.00395e-06	1.12804e-05
LOC100650228	188.019	2.64131	0.57146	27.6218	1.00462e-06	1.12804e-05
LOC100651180	42.381	2.52359	0.529306	27.6196	1.00575e-06	1.12814e-05
LOC100646500	124.404	2.48775	0.560272	27.6078	1.01166e-06	1.13314e-05
LOC100643258	4642.31	-7.85847	1.03567	27.6066	1.01229e-06	1.13314e-05
LOC100645706	370.74	-1.30227	0.273661	27.5885	1.02147e-06	1.14223e-05
LOC100644511	299.182	-2.40158	0.435038	27.5804	1.02562e-06	1.1457e-05
LOC100649848	271.516	2.47069	0.52544	27.5586	1.03688e-06	1.15709e-05
LOC100648664	521.391	1.91064	0.403291	27.5524	1.04007e-06	1.15945e-05
LOC100649863	855.873	1.22449	0.280891	27.5283	1.05271e-06	1.17235e-05
LOC100651724	369.12	2.23211	0.448977	27.5257	1.05407e-06	1.17266e-05
LOC100648069	223.97	-1.96077	0.397135	27.5213	1.05642e-06	1.17406e-05
LOC100644996	59.0886	-2.4932	0.583739	27.4912	1.07241e-06	1.19062e-05
LOC100649939	23.2279	3.54975	0.697979	27.4834	1.07659e-06	1.1932e-05
LOC100652151	616.353	-3.43941	0.595345	27.4828	1.07694e-06	1.1932e-05
LOC100651922	462.502	-1.17097	0.430178	27.4727	1.08239e-06	1.19802e-05
LOC100646543	495.213	2.21118	0.447782	27.4542	1.09245e-06	1.20793e-05
LOC100644189	240.534	2.81748	0.629304	27.4466	1.09658e-06	1.21125e-05
LOC100646562	966.778	1.58269	0.375051	27.4286	1.1065e-06	1.22097e-05
LOC100645432	587.61	2.2771	0.505896	27.4241	1.109e-06	1.22249e-05
LOC100643652	665.793	2.19787	0.473019	27.4028	1.1209e-06	1.23233e-05
LOC100645527	720.105	2.85257	0.596113	27.402	1.12134e-06	1.23233e-05
LOC100644704	488.001	3.46601	0.687465	27.382	1.13257e-06	1.24342e-05
LOC105666112	40.1008	-3.06334	0.746528	27.3754	1.13635e-06	1.24631e-05
LOC100644234	193.484	2.79924	0.583354	27.3701	1.13934e-06	1.24833e-05
LOC100650803	235.476	2.12183	0.434574	27.3633	1.14323e-06	1.25133e-05
LOC100648103	601.115	2.47736	0.547249	27.3557	1.14761e-06	1.25486e-05
LOC100649671	12.4025	-4.45318	0.999798	27.3477	1.15218e-06	1.25859e-05
LOC105667027	14.0237	5.39653	1.21861	27.3421	1.15539e-06	1.26083e-05
LOC100649911	378.775	-1.42219	0.402454	27.3341	1.16003e-06	1.26462e-05
LOC100651336	1328.27	-2.45511	0.444485	27.3304	1.16218e-06	1.26569e-05
LOC100642220	647.377	2.52277	0.578354	27.3031	1.17816e-06	1.28181e-05
LOC100647901	166.855	3.24215	0.680584	27.2705	1.19753e-06	1.30158e-05
LOC100645934	139.924	2.54133	0.575924	27.2593	1.20427e-06	1.3076e-05
LOC105666338	152.025	2.52134	0.522142	27.2441	1.21346e-06	1.31626e-05
LOC105667086	71.6836	-3.16018	0.565619	27.2399	1.21602e-06	1.31772e-05
LOC105665954	438.826	2.77622	0.560794	27.2349	1.21902e-06	1.31966e-05
LOC100651973	701.777	1.08826	0.518743	27.2317	1.22102e-06	1.3202e-05
LOC100651890	175.465	2.3641	0.51301	27.2301	1.22196e-06	1.3202e-05
LOC105666322	962.614	3.39386	0.78382	27.2174	1.22978e-06	1.32733e-05
LOC100643136	238.903	2.0925	0.475891	27.2117	1.23327e-06	1.32881e-05
LOC100643805	517.303	-2.1052	0.375391	27.21	1.23429e-06	1.32881e-05
LOC100644500	222.314	-1.1383	0.212641	27.2092	1.23483e-06	1.32881e-05
LOC100644612	1745.2	2.35862	0.467732	27.1853	1.24962e-06	1.34219e-05
LOC100642567	2606.11	2.1272	0.484205	27.1852	1.24973e-06	1.34219e-05
LOC100642599	11.9525	-3.09973	0.798519	27.1793	1.25338e-06	1.34479e-05
LOC100646480	1000.09	2.03726	0.432474	27.1741	1.25667e-06	1.34595e-05
LOC100644073	565.365	1.99974	0.536591	27.1736	1.25695e-06	1.34595e-05
LOC100642577	122.597	2.94417	0.608802	27.1601	1.26548e-06	1.35375e-05
LOC100650174	54.1838	-0.892802	0.370602	27.153	1.26996e-06	1.35721e-05
LOC100649187	772.117	1.05282	0.239274	27.1319	1.28343e-06	1.37026e-05
LOC100650819	243.603	1.19862	0.249327	27.1176	1.29264e-06	1.37873e-05
LOC105666200	227.436	2.23376	0.453845	27.0958	1.30682e-06	1.39248e-05
LOC100651199	12.6692	-4.69879	1.11627	27.0917	1.30952e-06	1.39399e-05
LOC105666564	50.5073	2.85573	0.555949	27.0869	1.31264e-06	1.39595e-05
LOC100643318	69.6874	-1.75095	0.32863	27.0762	1.31968e-06	1.40206e-05
LOC100647533	240.606	2.6737	0.60953	27.0692	1.32434e-06	1.40564e-05
LOC100643703	384.143	-2.69588	0.475041	27.0473	1.33889e-06	1.4197e-05
LOC100647951	552.25	-2.61273	0.484588	27.0449	1.34055e-06	1.42007e-05
LOC100646071	1273	2.76447	0.544949	27.0157	1.36021e-06	1.43949e-05
LOC100651041	180.705	-1.81272	0.371528	26.9959	1.37378e-06	1.45244e-05
LOC100645536	206.846	-3.47865	0.5862	26.9918	1.37657e-06	1.45397e-05
LOC100645358	796.165	-2.728	0.471858	26.9664	1.39419e-06	1.47099e-05
LOC100645184	1125.17	-3.87714	0.643571	26.9647	1.3954e-06	1.47099e-05
LOC100650189	51.3425	2.85888	0.604559	26.9524	1.40395e-06	1.47726e-05
LOC110119891	134.388	-3.42045	0.653745	26.9523	1.40406e-06	1.47726e-05
LOC100652232	369.156	1.19495	0.308408	26.9429	1.41066e-06	1.48165e-05
LOC100651152	1448.66	0.883131	0.224249	26.9412	1.41184e-06	1.48165e-05
LOC100652329	334.172	-1.75314	0.317978	26.9405	1.41233e-06	1.48165e-05
LOC100645791	168.482	2.54276	0.586477	26.9056	1.4372e-06	1.50628e-05
LOC105666786	5.80948	4.58135	1.13096	26.8664	1.46564e-06	1.53461e-05
LOC100647073	361.234	2.08317	0.425941	26.8574	1.47227e-06	1.54007e-05
LOC100642996	284.352	2.84738	0.615784	26.8532	1.4754e-06	1.54186e-05
LOC100643321	226.81	2.17002	0.503439	26.8487	1.47866e-06	1.54378e-05
LOC100646207	307.461	2.51377	0.55399	26.8284	1.49381e-06	1.55809e-05
LOC100649688	109.293	1.8301	0.402883	26.8263	1.49537e-06	1.55823e-05
LOC100647466	948.903	3.52712	0.716117	26.8131	1.50523e-06	1.567e-05
LOC100631065	176.604	3.21203	0.650591	26.7976	1.51693e-06	1.57766e-05
LOC100647254	9.73823	6.25204	1.33451	26.7372	1.56346e-06	1.6214e-05
LOC100646132	389.56	1.83913	0.409525	26.7325	1.56715e-06	1.62367e-05
LOC110120282	7.14902	2.26508	0.88076	26.7239	1.57388e-06	1.62909e-05
LOC100643848	478.983	-2.53164	0.500465	26.7027	1.59067e-06	1.6449e-05
LOC105666164	78.6646	3.55973	0.74056	26.7	1.5928e-06	1.64517e-05
LOC100651261	124.67	-1.18613	0.431759	26.6986	1.59395e-06	1.64517e-05
LOC100642245	171.06	-1.97101	0.45809	26.6937	1.59781e-06	1.64759e-05
LOC100643412	80.1842	-3.00945	0.536484	26.6891	1.60151e-06	1.64983e-05
LOC100645293	999.798	-2.83595	0.50017	26.6859	1.60407e-06	1.6509e-05
LOC100649832	1728.93	1.98865	0.411268	26.6811	1.60794e-06	1.65331e-05
LOC100642624	238.768	3.1422	0.661161	26.659	1.62585e-06	1.66863e-05
LOC100646361	392.534	-1.97868	0.360376	26.6589	1.62591e-06	1.66863e-05
LOC105667115	754.099	-1.9366	0.406546	26.6517	1.63175e-06	1.67146e-05
LOC100649497	420.085	2.14754	0.469431	26.6434	1.63855e-06	1.67685e-05
LOC105665805	124.849	3.50374	0.726033	26.6336	1.64658e-06	1.68349e-05
LOC100650895	706.461	2.19509	0.465589	26.6246	1.65398e-06	1.68946e-05
LOC100644583	323.423	1.43289	0.350945	26.6163	1.66089e-06	1.694e-05
LOC100645983	287.939	-2.58675	0.453639	26.6155	1.66155e-06	1.694e-05
LOC100647941	36.2898	-4.65731	0.848859	26.6085	1.66741e-06	1.69838e-05
LOC100646519	29.3042	-1.72393	0.572553	26.5978	1.67634e-06	1.70588e-05
LOC100651772	573.215	1.88504	0.389633	26.5925	1.68079e-06	1.7088e-05
LOC100645023	16.9497	3.52131	0.977247	26.5861	1.68616e-06	1.71266e-05
LOC100651873	559.39	-1.33874	0.25307	26.5769	1.69393e-06	1.71895e-05
LOC100646516	167.202	2.31306	0.51092	26.5469	1.71951e-06	1.74327e-05
LOC100647504	458.638	-1.90137	0.392285	26.5214	1.74159e-06	1.76401e-05
LOC100650742	1425.09	2.49676	0.536903	26.5153	1.74695e-06	1.76779e-05
LOC100646890	121.734	2.30803	0.576617	26.5001	1.7603e-06	1.77964e-05
LOC100649773	212.474	2.33925	0.517452	26.4744	1.783e-06	1.80091e-05
LOC100647978	45.813	2.44055	0.559622	26.4645	1.79189e-06	1.80821e-05
LOC100647380	555.889	2.2298	0.481516	26.4428	1.81142e-06	1.82622e-05
LOC100650152	271.606	-1.72299	0.419164	26.4387	1.81511e-06	1.82825e-05
LOC100643592	231.669	1.886	0.426991	26.4368	1.81689e-06	1.82834e-05
LOC105666531	308.977	2.33621	0.522737	26.4334	1.81993e-06	1.8297e-05
LOC100646140	287.025	2.43274	0.52272	26.4147	1.83707e-06	1.84523e-05
LOC100651258	621.355	2.56637	0.546156	26.3872	1.86252e-06	1.86906e-05
LOC100643838	13.9819	-4.17757	0.904452	26.3813	1.86795e-06	1.87278e-05
LOC100650941	24.5246	2.65044	0.56294	26.365	1.88332e-06	1.88645e-05
LOC100651596	21.2706	2.933	0.691043	26.3534	1.89421e-06	1.89561e-05
LOC100650025	24.4005	2.98078	0.609293	26.345	1.90218e-06	1.90183e-05
LOC100644619	86.7259	-2.88982	0.513554	26.3406	1.90635e-06	1.90425e-05
LOC105665927	458.151	2.08172	0.565044	26.3371	1.90968e-06	1.90488e-05
LOC100644604	61.5046	-2.67291	0.534602	26.3363	1.91049e-06	1.90488e-05
LOC100646668	12.1895	3.75614	1.04445	26.3145	1.93141e-06	1.92397e-05
LOC100649962	342.712	3.01835	0.637519	26.3089	1.93688e-06	1.92765e-05
LOC100650402	549.531	2.4529	0.571424	26.3015	1.94399e-06	1.93295e-05
LOC110120216	27.1456	-2.58046	0.55771	26.2853	1.95985e-06	1.94694e-05
LOC100647141	939.19	2.47091	0.573497	26.2766	1.96841e-06	1.95366e-05
LOC100644725	29.5821	1.4694	0.561424	26.2663	1.97855e-06	1.96193e-05
LOC105666655	4.21809	5.15261	1.41796	26.2604	1.98436e-06	1.96589e-05
LOC100646437	160.997	-1.26226	0.297196	26.2391	2.00566e-06	1.98427e-05
LOC100651887	4594.14	-0.788496	0.332191	26.2382	2.00657e-06	1.98427e-05
LOC100645080	343.56	-2.91733	0.511161	26.2327	2.01203e-06	1.98786e-05
LOC100643902	181.685	1.20822	0.340726	26.2217	2.02315e-06	1.99552e-05
LOC100644834	21.6573	-3.94939	0.831355	26.2196	2.02529e-06	1.99552e-05
LOC100644607	894.746	-3.28126	0.577689	26.2068	2.03827e-06	2.00594e-05
LOC105667097	1470.13	1.68347	0.437587	26.2055	2.03956e-06	2.00594e-05
LOC100644543	509.21	-1.60192	0.391259	26.1819	2.06387e-06	2.02801e-05
LOC100651658	86.375	4.31561	0.941017	26.1695	2.0767e-06	2.03877e-05
LOC100647109	21.3981	3.64711	0.782207	26.1583	2.08829e-06	2.0483e-05
LOC100645195	295.56	-1.89428	0.368218	26.1428	2.10459e-06	2.06242e-05
LOC100642694	275.061	1.70297	0.346238	26.1162	2.1328e-06	2.08818e-05
LOC100643114	344.649	2.32761	0.556804	26.1087	2.14081e-06	2.09413e-05
LOC100647766	90.6971	2.80255	0.690467	26.095	2.1555e-06	2.10661e-05
LOC105666872	121.266	-2.59241	0.467718	26.0807	2.17095e-06	2.1198e-05
LOC100646211	261.325	-1.71237	0.340618	26.0694	2.18324e-06	2.12989e-05
LOC105666892	8.9935	5.76555	1.36941	26.0657	2.18729e-06	2.13192e-05
LOC100642526	221.517	1.93097	0.396086	26.0517	2.20264e-06	2.14496e-05
LOC100642580	409.407	1.49685	0.302474	26.0394	2.2162e-06	2.15622e-05
LOC100650357	380.039	-2.97325	0.530283	26.0152	2.24327e-06	2.18061e-05
LOC100649298	446.007	-2.70156	0.472863	26.0097	2.24935e-06	2.18457e-05
LOC100651021	2937.97	-1.23391	0.341258	26.0069	2.25254e-06	2.18571e-05
LOC100649483	305.684	2.20359	0.482851	25.9879	2.27408e-06	2.20464e-05
LOC100642799	136.595	2.50334	0.557796	25.9838	2.27876e-06	2.20721e-05
LOC110119142	189.302	1.7268	0.404423	25.98	2.28305e-06	2.20939e-05
LOC100649964	241.691	-2.1913	0.4104	25.9717	2.2925e-06	2.21656e-05
LOC100646263	678.414	3.3169	0.695536	25.9689	2.2957e-06	2.21768e-05
LOC100643244	150.685	3.18403	0.669548	25.9643	2.30107e-06	2.22089e-05
LOC100643467	554.212	-3.03543	0.548817	25.9554	2.31135e-06	2.22883e-05
LOC100649134	134.671	1.59938	0.41764	25.9497	2.31795e-06	2.23321e-05
LOC100646989	35.1928	-4.06592	0.753563	25.9464	2.32171e-06	2.23485e-05
LOC110119152	71.9833	2.37577	0.570607	25.9138	2.35988e-06	2.26958e-05
LOC100649106	845.243	-2.60251	0.552015	25.8967	2.38011e-06	2.28541e-05
LOC100644235	34.2537	1.89769	0.510777	25.8964	2.38055e-06	2.28541e-05
LOC110119166	23.5428	-4.29281	0.86549	25.8905	2.38756e-06	2.29012e-05
LOC100652133	281.523	-1.97946	0.445998	25.8794	2.40087e-06	2.30085e-05
LOC100649328	10578.8	-3.92399	0.638403	25.8692	2.41312e-06	2.31055e-05
LOC100647801	224.699	2.05161	0.423348	25.8629	2.4207e-06	2.31576e-05
LOC100644787	2144.78	-1.83086	0.396561	25.8554	2.42982e-06	2.32244e-05
LOC100647837	1075.13	-2.69218	0.476099	25.8519	2.43408e-06	2.32447e-05
LOC100651666	351.144	1.99263	0.456968	25.8325	2.45781e-06	2.34507e-05
LOC100652027	1545.79	-2.71475	0.50266	25.8278	2.46352e-06	2.3483e-05
LOC100646955	150.304	-2.44307	0.442892	25.8262	2.46552e-06	2.3483e-05
LOC110119407	42.0494	-2.51231	0.484066	25.818	2.4757e-06	2.35593e-05
LOC100646024	144.208	1.52711	0.329911	25.7959	2.50311e-06	2.37821e-05
LOC100647744	271.455	-1.43936	0.271156	25.7952	2.50411e-06	2.37821e-05
LOC100651859	408.855	1.77072	0.369576	25.7939	2.50569e-06	2.37821e-05
LOC100643134	212.692	-1.9493	0.468711	25.7901	2.51046e-06	2.38066e-05
LOC100645207	673.646	2.15461	0.464648	25.7849	2.51695e-06	2.38474e-05
LOC100648017	265.199	1.28869	0.276155	25.782	2.52068e-06	2.38619e-05
LOC100649981	565.371	-3.00606	0.52122	25.7802	2.52292e-06	2.38622e-05
LOC100651500	965.097	3.57959	0.747049	25.7601	2.54843e-06	2.40826e-05
LOC100642821	503.308	2.32244	0.559265	25.7583	2.55074e-06	2.40835e-05
LOC100650004	591.338	2.76749	0.565771	25.754	2.55617e-06	2.41137e-05
LOC100648824	119.689	3.55349	0.757264	25.7469	2.56527e-06	2.41786e-05
LOC100646760	48.0326	-2.43393	0.465588	25.7446	2.56815e-06	2.41792e-05
LOC100646329	613.443	2.76809	0.566147	25.7434	2.56979e-06	2.41792e-05
LOC100644386	32.507	-2.10578	0.504041	25.7381	2.57651e-06	2.42214e-05
LOC100647180	440.908	2.403	0.526088	25.7339	2.58205e-06	2.42525e-05
LOC105667104	11812.5	-3.25928	0.559388	25.711	2.61173e-06	2.44889e-05
LOC100652070	214.149	2.52342	0.59073	25.7036	2.62143e-06	2.45587e-05
LOC100648544	1326.48	2.23707	0.456075	25.7012	2.62457e-06	2.45669e-05
LOC100650498	312.883	1.83996	0.498204	25.683	2.64853e-06	2.47698e-05
LOC100644161	1230.68	-0.747243	0.302855	25.6639	2.67397e-06	2.49862e-05
LOC100649888	166.83	-2.02716	0.413951	25.6098	2.74729e-06	2.56492e-05
LOC100642274	202.307	2.55916	0.578766	25.6043	2.75479e-06	2.56972e-05
LOC100644000	648.834	3.66992	0.80609	25.5992	2.76192e-06	2.57415e-05
LOC100649547	1620.79	2.83548	0.592959	25.5887	2.77645e-06	2.58548e-05
LOC100651079	399.803	2.48143	0.553537	25.576	2.79415e-06	2.59974e-05
LOC100651662	72.3822	2.66043	0.620334	25.5662	2.80788e-06	2.61027e-05
LOC100646677	960.586	-1.3086	0.477407	25.5626	2.81291e-06	2.61271e-05
LOC100646553	355.741	2.40024	0.509441	25.5601	2.81643e-06	2.61375e-05
LOC100651035	1654.88	2.31934	0.501331	25.5519	2.82791e-06	2.62216e-05
LOC100645867	323.452	2.37451	0.5244	25.5351	2.85185e-06	2.64209e-05
LOC105666763	103.922	3.00627	0.650889	25.5328	2.85506e-06	2.64282e-05
LOC105667138	1141.03	2.77238	0.607243	25.5279	2.86214e-06	2.64438e-05
LOC100649669	149.898	1.04358	0.343656	25.5266	2.86404e-06	2.64438e-05
LOC100651161	182.901	1.1078	0.264638	25.5265	2.86406e-06	2.64438e-05
LOC100644402	39.6723	-3.09322	0.611933	25.5223	2.8702e-06	2.6478e-05
LOC100651879	251.664	2.37111	0.520829	25.5198	2.87373e-06	2.64881e-05
LOC100650866	389.348	2.34652	0.555941	25.514	2.88202e-06	2.6542e-05
LOC100649476	1168.44	2.59438	0.568833	25.5078	2.89098e-06	2.66019e-05
LOC100647518	1360.02	2.12407	0.431995	25.4946	2.91014e-06	2.67445e-05
LOC100647791	1140.83	1.76431	0.367683	25.4938	2.9114e-06	2.67445e-05
LOC100651421	133.24	-2.13695	0.408685	25.4887	2.91882e-06	2.679e-05
LOC100644375	509.999	1.79692	0.618186	25.4827	2.92752e-06	2.68472e-05
LOC100650244	380.867	-2.61132	0.491048	25.4775	2.93521e-06	2.68921e-05
LOC100644174	143.609	-1.39575	0.331582	25.476	2.93738e-06	2.68921e-05
LOC100644066	106.068	2.47565	0.542642	25.4677	2.94963e-06	2.69816e-05
LOC100644418	139.465	-1.74935	0.334808	25.4655	2.95283e-06	2.6988e-05
LOC100649924	390.547	2.46502	0.554099	25.4587	2.96292e-06	2.70575e-05
LOC100644758	335.344	-1.67037	0.311779	25.4542	2.96961e-06	2.70958e-05
LOC100646377	127.284	1.74127	0.389237	25.4346	2.99872e-06	2.73385e-05
LOC100644846	21.1028	-3.51425	0.736467	25.4072	3.0402e-06	2.76934e-05
LOC100643282	46.522	-2.29019	0.490264	25.4016	3.04874e-06	2.77479e-05
LOC100651801	11.8927	2.76528	0.844662	25.3989	3.0528e-06	2.77616e-05
LOC100643507	21.946	-1.75402	0.670926	25.3526	3.12432e-06	2.83882e-05
LOC110119332	34.8353	-4.72401	1.0885	25.346	3.13468e-06	2.84449e-05
LOC100646621	219.16	2.32283	0.501196	25.3452	3.13581e-06	2.84449e-05
LOC100650483	857.498	2.41547	0.509904	25.3353	3.15139e-06	2.85624e-05
LOC100642348	350.743	2.04418	0.483461	25.333	3.1551e-06	2.85722e-05
LOC100645542	149.508	-1.43005	0.30654	25.3007	3.20641e-06	2.89685e-05
LOC100649662	48.9053	-3.67568	0.726437	25.3007	3.20652e-06	2.89685e-05
LOC100651783	251.882	2.64013	0.595884	25.3004	3.20686e-06	2.89685e-05
LOC100652170	254471	2.17259	0.442283	25.274	3.24956e-06	2.93298e-05
LOC100649701	126.677	1.88474	0.39256	25.2618	3.2694e-06	2.94844e-05
LOC100649697	785.313	-2.42764	0.435441	25.2581	3.27545e-06	2.95143e-05
LOC105666794	5.42396	6.34565	1.58431	25.2364	3.31123e-06	2.9779e-05
LOC110119616	4.51927	5.59421	1.48222	25.2353	3.31304e-06	2.9779e-05
LOC100648784	232.041	1.98719	0.470591	25.2213	3.33626e-06	2.99628e-05
LOC100651159	206.718	2.67388	0.56206	25.2181	3.34161e-06	2.99861e-05
LOC100647559	446.249	2.04322	0.415531	25.2161	3.34503e-06	2.9992e-05
LOC105666300	76.1221	2.47153	0.561915	25.2035	3.36611e-06	3.01561e-05
LOC105666547	892.524	2.72837	0.595704	25.1969	3.37717e-06	3.02303e-05
LOC100644429	7862.49	-3.53611	0.67227	25.1917	3.38596e-06	3.02668e-05
LOC100646372	433.772	-2.96064	0.519512	25.1912	3.38683e-06	3.02668e-05
LOC100650772	406.944	4.64357	1.00118	25.1829	3.40103e-06	3.03688e-05
LOC100649094	547.695	-1.50649	0.288066	25.1727	3.41831e-06	3.04605e-05
LOC100649375	424.228	-1.96439	0.370401	25.1721	3.41944e-06	3.04605e-05
LOC105666038	18.4662	-5.57972	1.35399	25.1708	3.42161e-06	3.04605e-05
LOC100650035	2442.94	4.08748	0.801989	25.1703	3.42252e-06	3.04605e-05
LOC100643984	31.3269	-3.78513	0.726106	25.1563	3.44645e-06	3.06483e-05
LOC100643493	42.5981	-2.72996	0.936325	25.151	3.45563e-06	3.06798e-05
LOC100650575	782.207	2.07968	0.440292	25.151	3.45564e-06	3.06798e-05
LOC100644055	395.103	-3.76057	0.659326	25.1408	3.47332e-06	3.08116e-05
LOC100648507	287.09	2.15026	0.478327	25.1391	3.47629e-06	3.08127e-05
LOC105665631	531.389	2.43	0.527417	25.1195	3.51044e-06	3.109e-05
LOC100642583	90.7417	2.05761	0.465709	25.0994	3.54602e-06	3.13795e-05
LOC100646080	143.648	2.05122	0.453926	25.0936	3.55631e-06	3.1445e-05
LOC100650398	335.575	-1.87153	0.389629	25.0899	3.56282e-06	3.14769e-05
LOC100646210	170.987	-2.38674	0.559873	25.0873	3.5675e-06	3.14926e-05
LOC100644847	29.0324	-2.78792	0.690784	25.0766	3.58667e-06	3.16013e-05
LOC100648479	40.9084	-1.40191	0.5195	25.076	3.58767e-06	3.16013e-05
LOC100648434	892.084	1.46753	0.369174	25.0755	3.58855e-06	3.16013e-05
LOC100651793	115.244	-2.90901	0.527676	25.0542	3.62699e-06	3.1914e-05
LOC105666991	21.2437	1.89744	0.843141	25.039	3.65472e-06	3.2132e-05
LOC100644143	528.269	-2.418	0.446311	25.024	3.68225e-06	3.23478e-05
LOC100643363	122.455	1.95895	0.450965	25.0139	3.70084e-06	3.24848e-05
LOC100645754	57.3969	3.24872	0.675653	25.006	3.7154e-06	3.25863e-05
LOC105667051	433.598	-3.74111	0.630986	24.9967	3.73283e-06	3.27127e-05
LOC100643155	1135.63	1.8316	0.415692	24.9904	3.74454e-06	3.27889e-05
LOC100644977	50.043	-2.45955	0.469029	24.9802	3.7638e-06	3.2931e-05
LOC100651133	544.967	2.17185	0.44368	24.9721	3.77895e-06	3.30369e-05
LOC100648527	72.6547	1.95163	0.45182	24.9611	3.79987e-06	3.31931e-05
LOC100650918	548.508	2.06364	0.511379	24.9565	3.8086e-06	3.32426e-05
LOC100644251	207.436	-1.54803	0.294311	24.9489	3.82312e-06	3.33245e-05
LOC100646234	205.868	2.44284	0.562817	24.9484	3.82412e-06	3.33245e-05
LOC100643139	289.169	2.80337	0.587287	24.9437	3.83306e-06	3.33756e-05
LOC100650931	15.3182	-4.12417	1.01049	24.9315	3.85649e-06	3.35527e-05
LOC100652142	380.099	-2.22656	0.459619	24.9293	3.86083e-06	3.35579e-05
LOC100644423	373.762	-2.27559	0.441268	24.9266	3.86593e-06	3.35579e-05
LOC100644831	651.507	2.42054	0.540783	24.9264	3.86635e-06	3.35579e-05
LOC100649427	18.4016	-5.00728	1.07164	24.9205	3.87777e-06	3.36301e-05
LOC105666934	12.2487	3.05385	0.735606	24.9164	3.88574e-06	3.36723e-05
LOC100647665	627.566	1.66798	0.368085	24.9064	3.90521e-06	3.38113e-05
LOC100648514	196.865	2.58707	0.577645	24.9036	3.91076e-06	3.38113e-05
LOC100643068	28.3595	-4.69193	0.912052	24.9034	3.91112e-06	3.38113e-05
LOC100644672	637.429	1.94104	0.460793	24.8898	3.9377e-06	3.4014e-05
LOC100650512	95.4044	2.02324	0.476745	24.8627	3.99156e-06	3.44518e-05
LOC100642901	1245.84	2.53984	0.578811	24.8407	4.03565e-06	3.48046e-05
LOC100644178	205.313	2.01433	0.487364	24.8391	4.03895e-06	3.48055e-05
LOC100646554	89.6367	2.16899	0.456668	24.8372	4.04273e-06	3.48105e-05
LOC100651958	742.517	1.57321	0.384964	24.8334	4.05032e-06	3.48482e-05
LOC100647637	326.454	-3.00716	0.539942	24.8206	4.07632e-06	3.50441e-05
LOC100646659	269.673	2.31457	0.490787	24.8144	4.08905e-06	3.51258e-05
LOC100642880	289.6	2.36979	0.51072	24.7991	4.1205e-06	3.53679e-05
LOC100642485	227.115	2.34401	0.493357	24.7912	4.13671e-06	3.54694e-05
LOC100650919	1065.77	2.77053	0.610944	24.7902	4.13886e-06	3.54694e-05
LOC100650801	149.6	1.72313	0.379213	24.7676	4.18583e-06	3.58437e-05
LOC105666539	9.981	-5.74154	1.36536	24.7652	4.19082e-06	3.58532e-05
LOC100648960	211.585	-3.54956	0.657103	24.7639	4.19355e-06	3.58532e-05
LOC100648271	103.684	0.630838	0.280264	24.753	4.21653e-06	3.59979e-05
LOC100644170	59.0829	-2.69531	0.668373	24.7527	4.2171e-06	3.59979e-05
LOC100650199	624.258	-2.51336	0.454585	24.7373	4.24969e-06	3.62476e-05
LOC100642923	13.2267	-3.85802	0.847909	24.7271	4.2714e-06	3.64041e-05
LOC100648907	217.583	1.81436	0.397728	24.7162	4.29487e-06	3.65724e-05
LOC100648478	51.7201	-2.78435	0.643627	24.7148	4.29788e-06	3.65724e-05
LOC100651069	562.123	-1.83624	0.372771	24.6931	4.34463e-06	3.69218e-05
LOC100643930	123.955	1.71017	0.417374	24.6926	4.34575e-06	3.69218e-05
LOC100650311	532.878	-2.55144	0.46098	24.6797	4.374e-06	3.71328e-05
LOC100648998	551.787	2.23379	0.474349	24.6761	4.38176e-06	3.71696e-05
LOC100651639	253.132	-1.89424	0.365172	24.674	4.38638e-06	3.71798e-05
LOC100646908	550.282	2.01786	0.440763	24.6712	4.39249e-06	3.72026e-05
LOC100642970	401.895	-1.92424	0.467234	24.6623	4.41211e-06	3.73396e-05
LOC100646541	599.562	-1.0587	0.292189	24.6585	4.42059e-06	3.73822e-05
LOC100647403	159.982	2.37092	0.503915	24.656	4.42597e-06	3.73986e-05
LOC100651163	84.7902	1.49478	0.423098	24.6542	4.43013e-06	3.74046e-05
LOC100650825	168.677	1.68941	0.470623	24.6429	4.45512e-06	3.75769e-05
LOC100651592	213.237	-2.18495	0.407243	24.6419	4.45745e-06	3.75769e-05
LOC100652249	1885.41	2.30336	0.473189	24.6346	4.47372e-06	3.76847e-05
LOC100643366	492.446	1.66024	0.347688	24.6107	4.52753e-06	3.81084e-05
LOC100644439	846.798	2.30899	0.483659	24.5622	4.63862e-06	3.90133e-05
LOC100650854	3130.57	2.03379	0.427441	24.5403	4.68973e-06	3.94126e-05
LOC100644808	296.598	-2.22941	0.456891	24.5162	4.74654e-06	3.98592e-05
LOC100644442	668.562	2.8183	0.607058	24.5049	4.77341e-06	4.00538e-05
LOC100651054	16.1026	-4.35543	0.972145	24.5015	4.78155e-06	4.00912e-05
LOC100647290	85.1441	-1.64899	0.323073	24.4944	4.79844e-06	4.02018e-05
LOC100644128	346.568	2.03264	0.450077	24.485	4.82119e-06	4.03522e-05
LOC100647984	287.814	1.878	0.453022	24.4839	4.82384e-06	4.03522e-05
LOC100644265	69.2024	2.60133	0.672996	24.4737	4.84839e-06	4.05159e-05
LOC100650576	100.793	-2.50926	0.477786	24.4727	4.85087e-06	4.05159e-05
LOC100647633	621.075	-1.51688	0.298334	24.4709	4.85516e-06	4.05206e-05
LOC100644249	478.925	-4.3728	0.723113	24.4484	4.91006e-06	4.09473e-05
LOC100642767	830.876	-2.39751	0.442098	24.4454	4.91759e-06	4.09787e-05
LOC100649818	224.162	2.20673	0.648091	24.4436	4.92196e-06	4.09836e-05
LOC100645999	919.413	-2.69901	0.498714	24.4292	4.95752e-06	4.12481e-05
Mpk	240.847	2.65205	0.559874	24.4259	4.96571e-06	4.12846e-05
LOC110119696	3.34222	4.91753	1.28784	24.4224	4.97441e-06	4.13253e-05
LOC100644399	1274.89	-1.82561	0.343052	24.4196	4.98141e-06	4.13518e-05
LOC100642414	302.392	2.43959	0.549036	24.3981	5.03535e-06	4.17677e-05
LOC100651808	314.203	2.35228	0.503849	24.3906	5.05427e-06	4.18925e-05
LOC105666231	15.4651	-3.70001	0.789284	24.389	5.05829e-06	4.18939e-05
LOC100644008	338.627	-2.14561	0.506063	24.3633	5.12357e-06	4.24022e-05
LOC100645525	147.696	-2.19473	0.432277	24.3406	5.18202e-06	4.28151e-05
LOC100645530	1025.51	-2.63597	0.47721	24.3396	5.18479e-06	4.28151e-05
LOC100645582	301.21	1.9341	0.431095	24.3394	5.18529e-06	4.28151e-05
LOC100648873	329.871	-1.66318	0.323517	24.3378	5.18925e-06	4.28153e-05
LOC100651812	6535.7	5.87181	1.20366	24.3219	5.23076e-06	4.3125e-05
LOC100648326	160.61	-1.50386	0.361735	24.3103	5.2612e-06	4.33431e-05
LOC100645902	156.83	-1.59048	0.31005	24.3036	5.27898e-06	4.34176e-05
LOC100645012	1276.57	-1.83015	0.378566	24.3025	5.28186e-06	4.34176e-05
LOC100651945	238.77	2.45588	0.528816	24.3013	5.28489e-06	4.34176e-05
LOC100651254	1003.55	1.12552	0.502698	24.3008	5.28624e-06	4.34176e-05
LOC100644371	565.032	-1.90481	0.399555	24.2868	5.32329e-06	4.36747e-05
LOC105665678	1184.45	2.9368	0.668649	24.286	5.32559e-06	4.36747e-05
LOC100645893	1594.89	-3.04803	0.570828	24.265	5.3817e-06	4.41015e-05
LOC100645531	544.849	-3.08073	0.55632	24.2581	5.40031e-06	4.42206e-05
LOC100650176	195.858	2.00055	0.456265	24.24	5.4495e-06	4.45898e-05
LOC100644354	1699.98	3.22926	0.724869	24.2274	5.48394e-06	4.48378e-05
LOC100651521	684.248	3.117	0.707431	24.2126	5.5245e-06	4.51355e-05
LOC100650245	570.664	2.13798	0.47156	24.2047	5.54647e-06	4.52808e-05
LOC100650077	1154.86	-2.684	0.484495	24.1934	5.57786e-06	4.54749e-05
LOC100651089	599.038	-2.40713	0.44163	24.1931	5.57861e-06	4.54749e-05
LOC100644144	453.519	2.43684	0.563441	24.1882	5.59237e-06	4.55287e-05
LOC100648438	91.2013	-1.74454	0.65109	24.1878	5.59359e-06	4.55287e-05
LOC105665689	187.814	2.37917	0.579721	24.1713	5.63989e-06	4.58711e-05
LOC100650900	45.8246	2.63204	0.575893	24.1528	5.6923e-06	4.62627e-05
LOC105665671	39.5372	-2.10839	0.440075	24.1413	5.72509e-06	4.64944e-05
LOC100650962	1513.04	-3.12958	0.599571	24.1385	5.73318e-06	4.64984e-05
LOC100648405	118.424	3.33532	0.742882	24.1381	5.73415e-06	4.64984e-05
LOC110119659	11.882	-4.79494	1.12044	24.1312	5.75418e-06	4.6626e-05
LOC110119778	75.8496	-2.81525	0.533916	24.1196	5.78768e-06	4.68625e-05
LOC110119506	67.3475	2.36013	0.533251	24.1141	5.80363e-06	4.69259e-05
LOC100644613	112.104	-2.22576	0.429075	24.1139	5.80416e-06	4.69259e-05
LOC100642969	304.163	-1.84127	0.40251	24.108	5.82136e-06	4.70251e-05
LOC100643201	198.217	2.18963	0.484759	24.1067	5.82508e-06	4.70251e-05
LOC100650767	269.224	2.55897	0.600954	24.101	5.84172e-06	4.71244e-05
LOC100650304	17.2691	2.55332	0.561889	24.0478	5.99922e-06	4.8359e-05
LOC100644280	370.578	1.79177	0.385305	24.0358	6.03518e-06	4.86127e-05
LOC100652254	1212.66	2.90716	0.632812	24.0296	6.0539e-06	4.87274e-05
LOC100647470	202.373	-1.95227	0.510315	24.0256	6.06607e-06	4.87891e-05
LOC100642849	203.767	2.10595	0.449798	24.0158	6.09598e-06	4.89572e-05
LOC100651553	701.635	2.02641	0.428763	24.0138	6.10197e-06	4.89691e-05
LOC105667148	92.5907	2.43643	0.589581	24.0021	6.13791e-06	4.92212e-05
LOC105665834	320.046	10.2222	2.16826	23.9917	6.1699e-06	4.94412e-05
LOC100649895	317.192	1.46413	0.332815	23.9729	6.22805e-06	4.98704e-05
LOC100648469	128.859	2.42383	0.564767	23.9421	6.32484e-06	5.0608e-05
LOC100649750	374.089	2.52442	0.604922	23.9392	6.33373e-06	5.06419e-05
LOC100644137	24.0807	-2.86505	0.592159	23.9333	6.35256e-06	5.07551e-05
LOC100651762	491.026	2.15943	0.507886	23.9293	6.36524e-06	5.0819e-05
LOC100651733	52.8988	-3.42317	0.642808	23.9278	6.36998e-06	5.08194e-05
LOC110119953	13.4588	5.642	1.41377	23.9201	6.39463e-06	5.09786e-05
LOC100643570	1300.6	2.34932	0.566606	23.9146	6.41222e-06	5.10814e-05
LOC100646969	252.834	-3.86118	0.696512	23.8755	6.5387e-06	5.20507e-05
LOC100643191	152.594	2.12594	0.45948	23.8739	6.54409e-06	5.20554e-05
LOC100649381	606.296	1.76007	0.453187	23.8724	6.5489e-06	5.20556e-05
LOC100642528	309.348	1.59216	0.400609	23.8698	6.55758e-06	5.20864e-05
LOC100650043	606.76	-3.07101	0.554267	23.8682	6.56292e-06	5.20908e-05
LOC100651999	113.712	1.75823	0.378935	23.8624	6.58172e-06	5.22018e-05
LOC100650630	213.7	2.11841	0.445415	23.86	6.58984e-06	5.22281e-05
LOC100642804	326.028	-1.72688	0.416728	23.855	6.60633e-06	5.23206e-05
LOC100643653	498.05	-2.15194	0.407393	23.8527	6.61381e-06	5.23416e-05
LOC100644328	140.081	2.31755	0.492161	23.8416	6.65075e-06	5.25957e-05
LOC100647139	166.969	1.52557	0.326405	23.8386	6.6607e-06	5.2636e-05
LOC100651138	126.745	2.54746	0.551525	23.8319	6.6829e-06	5.2773e-05
LOC100644502	882.385	2.42677	0.586055	23.8187	6.72721e-06	5.30843e-05
LOC100648877	242.242	2.18521	0.519113	23.8166	6.73425e-06	5.31013e-05
LOC100649002	771.851	-1.03665	0.234856	23.8107	6.75421e-06	5.32189e-05
LOC100647425	318.405	1.52107	0.356347	23.8079	6.76353e-06	5.32189e-05
LOC100648015	85.9949	2.55688	0.615455	23.8073	6.76555e-06	5.32189e-05
LOC105665950	6524.45	-3.80919	0.648194	23.805	6.77354e-06	5.32189e-05
LOC100642345	210.025	1.40923	0.320378	23.8046	6.77471e-06	5.32189e-05
LOC100648040	861.757	-2.32712	0.438982	23.8035	6.77857e-06	5.32189e-05
LOC100648143	272.847	2.57123	0.562891	23.7906	6.82229e-06	5.35234e-05
LOC100648099	157.407	1.9317	0.440638	23.7801	6.85832e-06	5.37286e-05
LOC100650665	199.224	-2.80748	0.516917	23.7801	6.85834e-06	5.37286e-05
LOC100643133	695.721	-3.05396	0.579956	23.7562	6.94078e-06	5.43352e-05
LOC100644435	241.029	2.17234	0.527667	23.7354	7.01315e-06	5.48087e-05
LOC100644767	24.7551	-2.7753	0.691976	23.7345	7.0164e-06	5.48087e-05
LOC100643444	388.404	1.77046	0.465168	23.7318	7.02606e-06	5.48447e-05
LOC100645663	411.087	-2.61207	0.52109	23.7181	7.07414e-06	5.51803e-05
LOC100651503	422.744	2.44499	0.559069	23.7143	7.08765e-06	5.5246e-05
LOC100642259	93.0966	2.79589	0.686671	23.7023	7.13027e-06	5.55383e-05
LOC100650104	357.882	-3.01045	0.620082	23.6917	7.16807e-06	5.57928e-05
LOC100651452	904.075	2.28092	0.500031	23.6721	7.23868e-06	5.6302e-05
LOC100651698	213.31	2.19199	0.499729	23.6504	7.31766e-06	5.68756e-05
LOC100644681	2723.3	3.41679	0.721301	23.6369	7.36752e-06	5.72221e-05
LOC100642698	95.5323	-1.05145	0.444967	23.6138	7.45291e-06	5.78026e-05
LOC100648826	605.275	2.40906	0.570211	23.6109	7.46365e-06	5.78446e-05
LOC100645740	334.459	-2.02279	0.40841	23.6091	7.47056e-06	5.78569e-05
LOC105665719	222.579	2.46899	0.574133	23.6074	7.4767e-06	5.78632e-05
LOC100649008	563.013	2.29693	0.530753	23.5946	7.52471e-06	5.81932e-05
LOC100643012	64.2338	-1.49361	0.313967	23.5585	7.66198e-06	5.92126e-05
LOC100643953	85.4201	2.03704	0.481568	23.5412	7.72862e-06	5.96851e-05
LOC100647227	29.5187	2.6646	0.653192	23.5377	7.74214e-06	5.97471e-05
LOC100651980	318.499	0.911846	0.3342	23.5343	7.75503e-06	5.98041e-05
LOC110120252	208.759	-3.21082	0.590568	23.5264	7.78603e-06	5.99714e-05
LOC100651236	179.949	2.7576	0.61318	23.5259	7.78777e-06	5.99714e-05
LOC105666736	136.66	1.86441	0.429556	23.5177	7.81986e-06	6.01758e-05
LOC100647421	8.98049	-3.66508	0.940222	23.5149	7.83059e-06	6.01831e-05
LOC100648154	328.356	-1.81473	0.350921	23.5146	7.8319e-06	6.01831e-05
LOC100648885	495.298	-2.54464	0.471126	23.5108	7.84701e-06	6.0255e-05
LOC100644026	874.605	1.57003	0.370343	23.5094	7.85235e-06	6.0255e-05
LOC100642612	85.469	2.22058	0.523365	23.5041	7.87303e-06	6.0341e-05
LOC100649268	1171.06	1.86877	0.499722	23.5037	7.87468e-06	6.0341e-05
LOC100650175	19.3046	-2.9208	0.696709	23.4926	7.9187e-06	6.06356e-05
LOC100650267	486.907	-2.72353	0.508173	23.4844	7.95116e-06	6.08412e-05
LOC100652125	479.763	2.01043	0.476267	23.4826	7.95823e-06	6.08525e-05
LOC100649727	178.334	-2.03847	0.496152	23.4782	7.97562e-06	6.09425e-05
LOC105666998	5.71501	3.60881	0.935831	23.4702	8.00766e-06	6.11271e-05
LOC100643453	841.192	-3.1284	0.56687	23.4694	8.01104e-06	6.11271e-05
LOC105665772	313.392	2.23789	0.524164	23.4562	8.06413e-06	6.1489e-05
LOC100649418	598.621	1.56692	0.368622	23.4374	8.14001e-06	6.2024e-05
LOC100644335	153.955	2.1448	0.458488	23.4352	8.14907e-06	6.20495e-05
LOC100645817	50.5655	-2.432	0.552937	23.4307	8.16734e-06	6.21451e-05
LOC105665725	44.8276	-0.874893	0.355519	23.4269	8.18319e-06	6.2222e-05
LOC100651176	234.924	-2.20903	0.42596	23.4211	8.20668e-06	6.2357e-05
LOC100643632	214.342	1.987	0.463514	23.4137	8.23737e-06	6.25464e-05
LOC100649043	1415.71	1.69974	0.504637	23.4025	8.28333e-06	6.28514e-05
LOC100647859	264.15	-1.62925	0.342671	23.3805	8.37492e-06	6.3502e-05
LOC100648171	977.626	-3.1036	0.55707	23.3694	8.42181e-06	6.3813e-05
LOC100644874	1119.49	-2.49099	0.468574	23.3649	8.44086e-06	6.39128e-05
LOC100643200	47.6396	-2.39581	0.511304	23.3413	8.54067e-06	6.46234e-05
LOC100642966	119.507	2.27121	0.591545	23.3376	8.55657e-06	6.46666e-05
LOC100643891	36.4151	-1.55328	0.416764	23.3372	8.55829e-06	6.46666e-05
LOC100648157	580.095	1.95798	0.454125	23.3131	8.66212e-06	6.54057e-05
LOC100644957	669.536	-2.60688	0.502577	23.3061	8.69251e-06	6.55439e-05
LOC100643177	743.138	1.59763	0.368521	23.2907	8.7596e-06	6.59868e-05
LOC100645571	530.155	1.78462	0.444248	23.2899	8.7634e-06	6.59868e-05
LOC105666347	217.994	1.94055	0.430205	23.2763	8.82302e-06	6.63897e-05
LOC105666628	7.55823	4.03751	0.948426	23.2531	8.92596e-06	6.71178e-05
LOC100646028	8096.2	-2.20908	0.438543	23.2504	8.93802e-06	6.71493e-05
LOC100648065	1350.72	-2.96437	0.536679	23.2494	8.94252e-06	6.71493e-05
LOC105666712	6.51022	5.10013	1.47293	23.2456	8.95965e-06	6.72315e-05
LOC105666387	241.225	-4.17906	0.784458	23.2295	9.03179e-06	6.76802e-05
LOC100649789	609.248	-2.5339	0.477435	23.2295	9.03193e-06	6.76802e-05
LOC100645486	94.671	-1.49273	0.306179	23.228	9.03853e-06	6.7683e-05
LOC100645943	23.3953	-3.88115	0.896322	23.2224	9.06393e-06	6.78264e-05
LOC100648764	582.51	2.35173	0.533599	23.2127	9.10789e-06	6.81084e-05
LOC100645264	225.684	-0.819229	0.241849	23.2102	9.11962e-06	6.81493e-05
LOC100647219	114.698	3.2067	0.721663	23.1989	9.171e-06	6.84484e-05
LOC100651458	257.537	-2.82326	0.528148	23.1987	9.17227e-06	6.84484e-05
LOC100652327	197.221	2.40924	0.517115	23.1933	9.19703e-06	6.85861e-05
LOC100648516	414.397	-2.17664	0.480467	23.1912	9.20651e-06	6.86097e-05
LOC105667122	6.42901	-4.06351	1.38349	23.1874	9.22386e-06	6.86918e-05
LOC110120000	47.8793	-1.65571	0.528804	23.1852	9.23425e-06	6.87221e-05
LOC100647020	401.184	1.91431	0.415573	23.1724	9.29334e-06	6.91144e-05
LOC100648320	319.924	-4.16957	0.723546	23.163	9.33727e-06	6.93936e-05
LOC110119148	93.6876	2.99539	0.714984	23.1346	9.47058e-06	7.03362e-05
LOC100645816	139.748	1.58028	0.365766	23.1301	9.4919e-06	7.04442e-05
LOC100646810	266.669	1.31184	0.393763	23.1288	9.4981e-06	7.04442e-05
LOC100644017	50.741	-2.76716	0.709135	23.1182	9.54886e-06	7.07723e-05
LOC100648064	121.031	2.05566	0.475061	23.1078	9.59851e-06	7.10918e-05
LOC100642216	68.7681	-5.34413	1.01365	23.09	9.68413e-06	7.16625e-05
LOC100647551	541.246	1.84822	0.429305	23.0891	9.68876e-06	7.16625e-05
LOC100651601	5.6989	-3.36597	0.994352	23.0755	9.75464e-06	7.20516e-05
LOC100648078	176.012	-2.86447	0.570964	23.0722	9.77109e-06	7.21241e-05
LOC100645757	1077.3	1.35356	0.289424	23.0624	9.81887e-06	7.24275e-05
LOC100643092	336.798	-3.02863	0.550775	23.057	9.84544e-06	7.25742e-05
LOC100646773	1080.06	-2.27355	0.43321	23.0362	9.94838e-06	7.32832e-05
LOC100646242	39.1577	-3.55277	0.782777	23.0307	9.97591e-06	7.34362e-05
LOC100643744	329.442	-1.23274	0.554178	23.0135	1.00622e-05	7.39711e-05
LOC100646154	449.363	-1.54756	0.31951	23.0115	1.00718e-05	7.39919e-05
LOC100647263	45.0416	-2.864	0.64695	23.0043	1.01085e-05	7.42107e-05
LOC100652132	826.876	-1.52545	0.330372	22.9928	1.01665e-05	7.45861e-05
LOC100648637	3302.97	-2.14031	0.409329	22.9891	1.01854e-05	7.46749e-05
LOC100650959	1058.62	-2.18648	0.444537	22.9875	1.01937e-05	7.46852e-05
LOC100643650	19641.1	-3.66653	0.642586	22.9842	1.02104e-05	7.47571e-05
LOC100647591	473.451	2.1387	0.482023	22.9813	1.02253e-05	7.48155e-05
LOC100648257	552.203	-2.40944	0.454579	22.9779	1.02428e-05	7.4893e-05
LOC100645239	1443.38	2.67875	0.580059	22.963	1.03193e-05	7.54015e-05
LOC100647743	697.863	2.27313	0.493221	22.9596	1.03369e-05	7.54796e-05
LOC100642742	13.078	-2.46923	0.701832	22.9246	1.05195e-05	7.67324e-05
LOC100648825	469.266	-2.32775	0.441941	22.924	1.05226e-05	7.67324e-05
LOC100650033	5282.63	2.86026	0.620063	22.921	1.0538e-05	7.67933e-05
LOC100645228	515.349	-3.16987	0.580567	22.9113	1.05894e-05	7.71157e-05
LOC100651949	560.256	1.89843	0.436288	22.9083	1.06055e-05	7.71816e-05
LOC100648367	322.509	-2.6492	0.51946	22.9057	1.06192e-05	7.72293e-05
LOC100646246	111.732	-2.08794	0.639071	22.8962	1.06698e-05	7.75452e-05
LOC100644228	1703.18	-1.73582	0.359827	22.8882	1.07127e-05	7.77527e-05
LOC100645514	68.6783	1.96894	0.451347	22.8835	1.07376e-05	7.78817e-05
LOC100643035	480.302	-1.38745	0.276431	22.876	1.07779e-05	7.81218e-05
LOC100644237	587.11	3.01472	0.694876	22.8737	1.07905e-05	7.81612e-05
LOC100643222	465.227	1.90204	0.454603	22.8662	1.08312e-05	7.84034e-05
LOC100643737	504.349	1.64767	0.410718	22.8618	1.08547e-05	7.85209e-05
LOC100645421	270.653	-2.13845	0.42482	22.8539	1.08977e-05	7.87796e-05
LOC105665614	214.258	2.337	0.510286	22.8459	1.09414e-05	7.90431e-05
LOC105666865	602.062	-2.73226	0.517726	22.8294	1.10322e-05	7.96463e-05
LOC105667166	226.643	2.09322	0.479327	22.8207	1.10804e-05	7.99407e-05
LOC100652156	527.964	2.32532	0.552693	22.8156	1.11086e-05	8.00542e-05
LOC100643544	89.443	1.63619	0.472537	22.8152	1.11109e-05	8.00542e-05
LOC100643574	883.548	-2.78153	0.520316	22.8114	1.11317e-05	8.01511e-05
LOC105666993	13.9098	2.78369	0.709758	22.8006	1.1192e-05	8.05318e-05
LOC100650350	351.093	1.66291	0.425197	22.7594	1.14249e-05	8.2153e-05
LOC100644647	786.186	2.46763	0.576589	22.752	1.14673e-05	8.24034e-05
LOC100649087	15.3807	-4.36931	0.95246	22.7493	1.1483e-05	8.24621e-05
LOC100646113	156.498	1.85416	0.416889	22.7436	1.15158e-05	8.26428e-05
LOC105666811	2961.4	1.96106	0.460003	22.7368	1.15548e-05	8.28677e-05
LOC100644993	765.289	-1.45237	0.355403	22.7336	1.15732e-05	8.29454e-05
LOC110120277	567.899	2.60066	0.62444	22.712	1.16992e-05	8.37931e-05
LOC100648156	154.016	2.92725	0.661955	22.7065	1.17312e-05	8.39669e-05
LOC100644273	417.796	-2.11563	0.413894	22.7034	1.17492e-05	8.40402e-05
LOC100648116	117.669	1.58859	0.426017	22.6991	1.17749e-05	8.41365e-05
LOC100650421	1151.78	-2.82062	0.527014	22.6985	1.17782e-05	8.41365e-05
LOC100642318	820.483	-1.68271	0.359714	22.6924	1.18143e-05	8.43394e-05
LOC100644814	492.816	2.61087	0.725857	22.6837	1.18657e-05	8.46503e-05
LOC100649180	45.241	-3.37836	0.691002	22.6803	1.18861e-05	8.47405e-05
LOC100645406	25.9994	2.53741	0.712121	22.6708	1.19425e-05	8.50492e-05
LOC100643651	422.262	2.31424	0.525412	22.6704	1.19451e-05	8.50492e-05
LOC100648110	237.034	1.81553	0.412187	22.6504	1.2065e-05	8.58468e-05
LOC100651571	614.646	-1.6181	0.340463	22.6374	1.21435e-05	8.63483e-05
LOC100648445	118.746	2.12635	0.503635	22.6251	1.22185e-05	8.68247e-05
LOC100649132	5.34456	-5.23349	1.51695	22.6222	1.22361e-05	8.68929e-05
LOC100648658	4.00509	5.16716	1.57309	22.6159	1.22752e-05	8.71137e-05
LOC100648370	545.814	-2.68141	0.519564	22.6094	1.23149e-05	8.73388e-05
LOC105666291	27.8508	-2.59825	0.545217	22.6051	1.23413e-05	8.73775e-05
LOC100652102	336.677	2.33184	0.516897	22.6046	1.23445e-05	8.73775e-05
LOC110119992	9.44135	3.60731	0.941125	22.6029	1.23547e-05	8.73927e-05
LOC100648522	350.537	-2.5502	0.561693	22.5874	1.24509e-05	8.80156e-05
LOC100643837	219.096	2.09966	0.493751	22.5814	1.24885e-05	8.82237e-05
LOC100649784	854.854	1.16444	0.264885	22.5684	1.25703e-05	8.87437e-05
LOC100644364	217.747	2.30664	0.505856	22.5514	1.26772e-05	8.93981e-05
LOC100646053	20.0457	3.08175	0.932135	22.5511	1.26794e-05	8.93981e-05
LOC100642646	343.089	2.16471	0.471606	22.5457	1.27134e-05	8.95794e-05
LOC100649251	49.9607	-1.288	0.388136	22.5242	1.2851e-05	9.04907e-05
LOC100647695	1286.18	-1.35661	0.3865	22.5044	1.29787e-05	9.13306e-05
LOC100649494	440.772	-2.06649	0.401967	22.5014	1.2998e-05	9.14071e-05
LOC100644773	162.786	1.331	0.378211	22.4995	1.30103e-05	9.14341e-05
LOC100643422	876.385	-3.01339	0.559345	22.4895	1.30758e-05	9.18354e-05
LOC100652090	12.0114	-5.53092	1.38571	22.483	1.31182e-05	9.2073e-05
LOC100648893	5.4115	-6.29247	1.69742	22.479	1.31444e-05	9.21975e-05
LOC110119859	12.8805	-4.27769	1.03848	22.4725	1.31877e-05	9.24413e-05
LOC100648408	301.543	-2.19451	0.465646	22.4607	1.32651e-05	9.29245e-05
LOC100644390	210.548	-2.36637	0.458541	22.4574	1.32874e-05	9.29931e-05
LOC100650633	35.4471	2.05126	0.789425	22.4558	1.32979e-05	9.29931e-05
LOC100648849	749.827	2.17587	0.494166	22.4554	1.33006e-05	9.29931e-05
LOC100650190	273.136	2.31503	0.514288	22.4209	1.35323e-05	9.44301e-05
LOC100644532	193.343	-1.82117	0.397592	22.4124	1.35898e-05	9.47709e-05
LOC100643187	529.087	1.77554	0.447289	22.4085	1.36159e-05	9.48459e-05
LOC100648609	70.9248	-1.84885	0.474942	22.4082	1.36181e-05	9.48459e-05
LOC100651456	518.351	1.54406	0.34263	22.4063	1.3631e-05	9.48752e-05
LOC100648533	5966.14	1.93432	0.421331	22.4034	1.36508e-05	9.4952e-05
LOC100651207	681.92	-1.3902	0.411254	22.401	1.36672e-05	9.50056e-05
LOC110120071	890.367	2.42935	0.618119	22.3821	1.37974e-05	9.5849e-05
LOC100647346	527.1	1.54648	0.471444	22.3684	1.38918e-05	9.63813e-05
LOC100645071	600.295	-2.73668	0.55671	22.3647	1.39176e-05	9.6499e-05
LOC100650476	195.09	-1.2324	0.261246	22.3565	1.3975e-05	9.68347e-05
LOC100645191	546.738	1.49707	0.370047	22.3474	1.40384e-05	9.72123e-05
LOC100642735	10.6016	-6.2579	1.68948	22.3459	1.40489e-05	9.72233e-05
LOC100643911	520.787	-3.0496	0.563009	22.3394	1.40948e-05	9.74463e-05
LOC100643750	379.688	-1.25494	0.31315	22.3388	1.40991e-05	9.74463e-05
LOC105666446	374.644	1.37749	0.667579	22.3234	1.4208e-05	9.8127e-05
LOC105667026	5.86287	3.87072	1.30562	22.3223	1.42157e-05	9.8127e-05
LOC100645448	408.17	-2.66754	0.532527	22.32	1.42322e-05	9.81784e-05
LOC100647128	186.237	1.94672	0.542365	22.3146	1.42709e-05	9.8383e-05
LOC100643011	920.87	-2.56331	0.50154	22.3102	1.43022e-05	9.85361e-05
LOC100647957	302.95	2.3892	0.580356	22.2863	1.44743e-05	9.96587e-05
LOC100647513	247.915	2.78066	0.629544	22.2801	1.45193e-05	9.99052e-05
LOC100645587	79.3545	0.996643	0.315359	22.2781	1.45337e-05	9.99413e-05
LOC100645211	253.144	2.56402	0.584701	22.2757	1.45509e-05	9.99959e-05
LOC100651467	8.98272	3.99026	0.985477	22.2686	1.46029e-05	0.00010029
LOC110119333	25.3727	-8.34374	1.66974	22.2509	1.47323e-05	0.000101114
LOC100645128	526.202	2.17311	0.518195	22.2493	1.47447e-05	0.000101136
LOC100648892	2655.71	-3.20584	0.591256	22.2416	1.48013e-05	0.00010146
LOC100646770	95.1304	2.11474	0.484146	22.2322	1.48711e-05	0.000101823
LOC100643076	145.984	1.73156	0.376317	22.2309	1.48807e-05	0.000101823
LOC100642702	136.455	1.49594	0.359308	22.2291	1.48944e-05	0.000101823
LOC100650940	690.357	-2.93777	0.566441	22.2284	1.48996e-05	0.000101823
LOC100643314	521.27	2.87253	0.7034	22.2269	1.49102e-05	0.000101823
LOC105666205	301.938	-3.0391	0.585601	22.2269	1.49106e-05	0.000101823
LOC100650714	11.1872	-3.30494	0.889634	22.2085	1.50482e-05	0.000102699
LOC100646482	10.6494	-4.91787	1.19027	22.1983	1.51253e-05	0.00010316
LOC100645106	141.144	2.27313	0.538771	22.1941	1.51572e-05	0.000103258
LOC100651077	764.477	-2.22905	0.43707	22.1921	1.51724e-05	0.000103258
LOC100648147	370.063	2.05778	0.44566	22.192	1.51732e-05	0.000103258
LOC100643812	99.5859	-2.28758	0.580809	22.1913	1.51786e-05	0.000103258
LOC100647451	351.158	2.01018	0.481318	22.1895	1.51919e-05	0.000103258
LOC100645721	404.584	1.90429	0.426939	22.1889	1.51967e-05	0.000103258
LOC105666377	126.596	1.71051	0.393424	22.1824	1.52459e-05	0.000103527
LOC100642498	161.975	-1.40895	0.456043	22.1785	1.52755e-05	0.000103663
LOC100644213	84.3559	-1.63834	0.387841	22.1658	1.53731e-05	0.00010426
LOC100646563	1197.44	3.85706	0.848438	22.154	1.54641e-05	0.000104812
LOC100642766	253.682	2.42535	0.532346	22.1481	1.55098e-05	0.000105056
LOC100645388	2248.14	3.25046	0.707464	22.1461	1.55251e-05	0.000105071
LOC100644665	89.9527	2.09418	0.489138	22.1453	1.55313e-05	0.000105071
LOC100645404	670.544	1.46632	0.407935	22.1436	1.55449e-05	0.000105098
LOC110120202	21.2312	-6.01475	1.30515	22.1412	1.55633e-05	0.000105156
LOC100643915	213.549	-1.35709	0.350477	22.1394	1.55774e-05	0.000105186
LOC100646560	48.4438	-2.17496	0.548364	22.1303	1.5648e-05	0.000105597
LOC100646093	609.827	-2.47631	0.482936	22.1274	1.56709e-05	0.000105686
LOC105665740	131.566	-3.4434	0.651182	22.1179	1.57457e-05	0.000106125
LOC100651921	143.185	-1.80178	0.545795	22.1133	1.57821e-05	0.000106304
LOC100646863	13.9792	4.11003	1.00525	22.0884	1.59799e-05	0.00010757
LOC105665683	876.143	1.52586	0.351006	22.082	1.60304e-05	0.000107843
LOC105666334	115.222	1.18476	0.344317	22.0713	1.61168e-05	0.000108357
LOC100647541	282.589	1.76768	0.395842	22.0609	1.62005e-05	0.000108852
LOC100644415	286.375	-1.39563	0.28622	22.0429	1.63476e-05	0.000109772
LOC100646654	138.669	2.10827	0.457646	22.0384	1.63842e-05	0.00010995
LOC100645847	1187.66	-1.93974	0.388717	22.0288	1.64633e-05	0.000110402
LOC100646027	282.725	-2.8404	0.548831	22.0268	1.6479e-05	0.000110402
LOC100651299	47.4003	-4.80826	1.15866	22.0265	1.64821e-05	0.000110402
LOC100643980	123.48	1.03785	0.310047	22.0202	1.65341e-05	0.000110683
LOC100649977	1344.79	-2.33291	0.477709	22.0136	1.65888e-05	0.00011098
LOC100644109	267.832	2.25291	0.54337	22.0066	1.66464e-05	0.000111262
LOC100651284	263.846	2.33252	0.568394	22.0048	1.66616e-05	0.000111262
LOC100650064	173.505	-1.46453	0.341369	21.9924	1.67657e-05	0.000111888
LOC100649107	54.6817	-2.09722	0.472646	21.9841	1.68351e-05	0.000112282
LOC110119912	39.3098	3.72949	0.875422	21.9816	1.68557e-05	0.000112351
LOC100645612	232.257	-1.23716	0.392056	21.9714	1.69421e-05	0.000112857
LOC100650434	36.6996	-3.19149	0.686454	21.9699	1.69553e-05	0.000112876
LOC100651627	128.023	2.19138	0.539051	21.9535	1.70948e-05	0.000113675
LOC105665708	26.6337	-4.90432	1.10512	21.9522	1.71058e-05	0.000113675
LOC100644544	654.165	1.98497	0.492152	21.9521	1.71067e-05	0.000113675
LOC100650431	2004.92	-2.71065	0.512574	21.947	1.71503e-05	0.000113895
LOC100652134	68.4337	3.01317	0.676133	21.9434	1.71811e-05	0.00011403
LOC100647716	137.546	1.61397	0.364035	21.9404	1.72066e-05	0.000114129
LOC100644777	112.927	1.05569	0.323472	21.9242	1.73468e-05	0.000114989
LOC100644489	258.983	1.88561	0.50643	21.9117	1.74554e-05	0.000115572
LOC100652188	600.231	1.6839	0.371069	21.9117	1.7456e-05	0.000115572
LOC100645693	177.999	2.0614	0.472978	21.9067	1.74989e-05	0.000115785
LOC105666937	10.4106	3.38732	0.755128	21.9001	1.75569e-05	0.000116098
LOC100647412	807.593	-1.93289	0.383487	21.8975	1.75798e-05	0.000116179
LOC100646427	117.501	1.08208	0.378281	21.8872	1.76704e-05	0.000116706
LOC100650042	6.19505	-6.27205	1.53749	21.8775	1.77564e-05	0.000117203
LOC100652200	260.863	2.70896	0.61785	21.8574	1.79362e-05	0.000118246
LOC100642224	1782.3	1.4653	0.344996	21.8542	1.79647e-05	0.000118362
LOC100648989	570.761	2.42851	0.573008	21.8487	1.80143e-05	0.000118617
LOC100646135	333.854	-1.41762	0.302233	21.843	1.80655e-05	0.000118882
LOC100647009	1655.57	-1.86519	0.373868	21.8352	1.8136e-05	0.000119273
LOC100650582	2481.05	-2.92383	0.567012	21.8309	1.81749e-05	0.000119457
LOC100648482	9549.78	3.06823	0.796514	21.8079	1.83856e-05	0.000120769
LOC100643058	566.47	-2.37644	0.475744	21.8037	1.84243e-05	0.00012095
LOC100646012	461.047	2.46198	0.544086	21.7987	1.84702e-05	0.000121178
LOC100644526	23.9787	-4.58962	1.06868	21.7848	1.85994e-05	0.000121952
LOC100646544	330.321	3.44971	0.981599	21.7705	1.87326e-05	0.000122751
LOC100652117	203.482	3.67698	0.820709	21.7682	1.87537e-05	0.000122815
LOC100652146	72.5335	2.5203	0.704248	21.7632	1.88015e-05	0.000123054
LOC100644092	337.657	2.09326	0.456869	21.7491	1.89343e-05	0.000123849
LOC100647809	238.795	-2.28332	0.467842	21.7468	1.89562e-05	0.000123858
LOC100651575	425.494	-2.68988	0.519752	21.7459	1.89642e-05	0.000123858
LOC100642944	269.596	1.88585	0.446085	21.7453	1.89699e-05	0.000123858
LOC100649507	109.455	-1.40703	0.293518	21.7342	1.9076e-05	0.000124476
LOC100642875	273.094	0.844664	0.256336	21.7272	1.91421e-05	0.000124832
LOC105665841	4329.62	-2.98433	0.649297	21.7254	1.91594e-05	0.000124869
LOC100648708	198.563	-2.04878	0.418124	21.7225	1.91871e-05	0.000124925
LOC100651588	109.703	-1.1901	0.441057	21.7222	1.91909e-05	0.000124925
LOC100652318	433.002	-1.83665	0.445315	21.7193	1.92185e-05	0.000125029
LOC100644357	83.3648	2.65912	0.611773	21.7109	1.92992e-05	0.00012548
LOC105666383	11.4777	2.47966	0.604379	21.7086	1.93209e-05	0.000125546
LOC105666361	6.52402	-3.12782	1.01688	21.6922	1.94802e-05	0.000126487
LOC100650007	293.614	-1.48642	0.355101	21.6913	1.94891e-05	0.000126487
LOC100651728	373.497	-0.973633	0.293779	21.6885	1.95167e-05	0.000126591
LOC110119151	150.92	1.20895	0.306321	21.6676	1.97212e-05	0.00012784
LOC100643286	1686.03	2.40509	0.571134	21.6356	2.00398e-05	0.000129828
LOC100643327	244.516	-1.76506	0.407852	21.6326	2.00694e-05	0.000129942
LOC100647519	168.96	1.99506	0.486856	21.6263	2.01334e-05	0.000130137
LOC105665957	209.718	1.79772	0.427816	21.6259	2.01375e-05	0.000130137
LOC100651545	538.584	1.99901	0.44667	21.6252	2.01444e-05	0.000130137
LOC100647480	218.822	1.57168	0.38921	21.6249	2.01474e-05	0.000130137
LOC100651416	69.044	3.34749	0.786343	21.6235	2.01611e-05	0.000130148
LOC100649341	941.807	-2.4035	0.48313	21.5946	2.0455e-05	0.000131967
LOC100642228	112.894	-1.86019	0.469261	21.5912	2.04894e-05	0.000132111
LOC100648922	200.116	2.0526	0.502852	21.5857	2.0546e-05	0.000132396
LOC100644768	528.872	2.58946	0.587026	21.5835	2.0568e-05	0.00013246
LOC100650403	425.103	1.46788	0.378371	21.5714	2.06929e-05	0.000133185
LOC100649978	52.3428	-1.89027	0.455217	21.5691	2.07168e-05	0.0001332
LOC100649436	175.158	-2.38076	0.475641	21.5689	2.07197e-05	0.0001332
LOC100644603	203.773	1.58981	0.349349	21.5607	2.08044e-05	0.000133647
LOC105666911	75.0231	2.36642	0.560253	21.5594	2.08183e-05	0.000133647
LOC100647373	377.686	2.06534	0.485104	21.5586	2.08263e-05	0.000133647
LOC100644800	1261.27	1.2009	0.305366	21.5571	2.08416e-05	0.000133667
LOC100649709	43.5573	2.43202	0.604546	21.5465	2.09528e-05	0.000134301
LOC100649679	299.256	-1.89512	0.382747	21.5451	2.09674e-05	0.000134315
LOC100648389	881.42	2.3943	0.574176	21.5426	2.09939e-05	0.000134406
LOC105666848	63.9651	5.23303	1.45719	21.5064	2.13772e-05	0.000136717
LOC100643922	300.955	-2.4028	0.471393	21.506	2.13808e-05	0.000136717
LOC100646067	376.295	-1.4179	0.296125	21.5049	2.13927e-05	0.000136717
LOC100643345	208.56	-2.12422	0.676208	21.4959	2.14897e-05	0.000137256
LOC100643696	225.161	1.8183	0.414246	21.4896	2.15574e-05	0.000137607
LOC110119206	109.99	-2.17128	0.435794	21.4831	2.16278e-05	0.00013794
LOC100645630	370.448	1.85987	0.416253	21.4824	2.16349e-05	0.00013794
LOC100644944	109.942	1.5222	0.427769	21.481	2.16499e-05	0.000137955
LOC100642885	286.162	2.77523	0.635447	21.4777	2.16861e-05	0.00013803
LOC100643279	132.675	2.47936	0.565675	21.4776	2.16871e-05	0.00013803
LOC100652060	699.164	2.19618	0.497103	21.4722	2.17461e-05	0.000138324
LOC100646848	139.2	1.07571	0.308654	21.4663	2.18095e-05	0.000138646
LOC100646779	25.0193	-5.12184	1.12144	21.4643	2.18315e-05	0.000138704
LOC100645819	2433.09	1.56661	0.380451	21.4397	2.21019e-05	0.000140259
LOC100646170	115.548	-0.98075	0.282772	21.4295	2.22143e-05	0.000140822
LOC105666618	30.6281	-2.88726	0.60856	21.4293	2.22167e-05	0.000140822
LOC100643942	604.599	2.10367	0.463138	21.4194	2.23274e-05	0.000141442
LOC100650181	3238.85	-1.0878	0.232731	21.4179	2.23436e-05	0.000141462
LOC100645803	713.325	-3.7784	0.686754	21.4142	2.23859e-05	0.000141647
LOC100651303	600.804	-2.27999	0.471381	21.3897	2.26611e-05	0.000143305
LOC100649019	326.263	1.94506	0.483842	21.3738	2.28424e-05	0.000144367
LOC100648792	477.13	1.64032	0.407128	21.3718	2.28654e-05	0.000144428
LOC100645954	535.789	2.6829	0.612739	21.3642	2.29524e-05	0.00014483
LOC100645735	196.719	0.851271	0.295938	21.3635	2.29599e-05	0.00014483
LOC100644716	417.298	-2.33672	0.463373	21.3627	2.29691e-05	0.00014483
LOC100648730	372.697	2.51343	0.591756	21.3605	2.29952e-05	0.000144911
LOC100651960	450.373	-2.97183	0.564183	21.3456	2.31662e-05	0.00014582
LOC100648375	7235.92	0.922106	0.408896	21.3404	2.32266e-05	0.000146034
LOC100645909	47.8428	2.3091	0.663805	21.3404	2.32272e-05	0.000146034
LOC105665642	1362.72	-1.81942	0.416228	21.3387	2.32462e-05	0.000146069
LOC100648430	36.9638	-2.42315	0.511811	21.3151	2.35231e-05	0.000147723
LOC100650711	1197.12	-1.49086	0.449722	21.3094	2.35898e-05	0.000148057
LOC100642461	256.192	1.47468	0.374994	21.302	2.36767e-05	0.000148516
LOC100645340	22.4193	-3.52735	1.21195	21.2929	2.37856e-05	0.000149045
LOC100643877	64.0666	-2.74796	0.569658	21.2926	2.37885e-05	0.000149045
LOC100651085	3547.85	1.63247	0.42668	21.2846	2.38838e-05	0.000149556
LOC100651414	550.281	-1.9615	0.409102	21.2811	2.39264e-05	0.000149737
LOC100643695	15.2256	-6.03808	1.49064	21.271	2.4047e-05	0.000150318
LOC100649207	1605.31	-3.80636	0.736412	21.2652	2.41172e-05	0.00015067
LOC100644747	278.664	1.81445	0.43399	21.2606	2.41718e-05	0.000150924
LOC100646774	124.017	-1.42405	0.298303	21.2534	2.4259e-05	0.000151382
LOC110119576	91.5204	-3.00008	0.64945	21.2485	2.43185e-05	0.000151666
LOC100646565	294.174	-2.87299	0.552002	21.2465	2.43438e-05	0.000151736
LOC100650872	1738.21	-2.89066	0.549458	21.24	2.44232e-05	0.000152144
LOC100650580	48.9073	2.30074	0.695691	21.2332	2.45063e-05	0.000152574
LOC100649306	99.3184	-1.96002	0.436818	21.2296	2.45501e-05	0.000152759
LOC100645400	192.312	-1.64815	0.343774	21.2197	2.46715e-05	0.000153427
LOC100645007	914.435	-1.44608	0.302883	21.1999	2.49166e-05	0.000154829
LOC100643414	642.626	2.18254	0.555371	21.1992	2.49254e-05	0.000154829
LOC100642456	445.78	-2.15557	0.438585	21.1971	2.49521e-05	0.000154905
LOC100647786	532.967	-3.13556	0.59917	21.1865	2.50851e-05	0.000155553
LOC100647863	208.856	1.5309	0.504837	21.1592	2.54301e-05	0.000157603
LOC100648008	176.484	-2.24063	0.449502	21.1543	2.54918e-05	0.000157895
LOC100646425	265.804	1.58377	0.403395	21.1473	2.55815e-05	0.00015836
LOC100648381	155.899	-1.15425	0.586549	21.1335	2.57588e-05	0.000159367
LOC100648799	188.908	2.37382	0.525479	21.1308	2.5793e-05	0.000159488
LOC100650452	316.317	-2.22869	0.445237	21.1223	2.59027e-05	0.000160075
LOC100650833	606.261	2.28168	0.609852	21.0881	2.63493e-05	0.00016265
LOC105665756	223.967	2.63334	0.605598	21.0781	2.64816e-05	0.000163226
LOC100642249	233.075	1.98408	0.479237	21.078	2.64831e-05	0.000163226
LOC105667013	144.627	-4.31035	0.785977	21.0772	2.6494e-05	0.000163226
LOC100645242	200.213	1.81948	0.425279	21.0761	2.65088e-05	0.000163226
LOC100646195	262.078	1.53235	0.50827	21.0754	2.65179e-05	0.000163226
LOC100643681	129.379	0.800408	0.318355	21.0729	2.65514e-05	0.00016334
LOC100645311	219.495	2.78801	0.6806	21.0695	2.65961e-05	0.000163522
LOC105666059	14.0081	-3.81654	1.0423	21.0665	2.66357e-05	0.000163673
LOC100642260	251.055	-2.89411	0.576136	21.0627	2.66861e-05	0.00016389
LOC100648130	475.425	2.3715	0.528716	21.0601	2.67217e-05	0.000164016
LOC100642563	123.957	2.93835	0.647691	21.0541	2.68013e-05	0.000164412
LOC100649398	446.024	3.33321	0.779242	21.0463	2.69056e-05	0.000164958
LOC100644809	711.588	1.84609	0.4507	21.0432	2.69474e-05	0.000165121
LOC100647850	260.992	-1.45538	0.306922	21.0348	2.7062e-05	0.00016573
LOC110120050	136.209	2.51264	0.627818	21.015	2.73314e-05	0.000167285
LOC105666461	200.231	-1.93418	0.412969	21.0092	2.74107e-05	0.000167628
LOC100647460	14.679	-5.28601	1.30971	21.0086	2.74182e-05	0.000167628
LOC100649719	756.517	1.98416	0.462798	20.9897	2.7679e-05	0.000169094
LOC100643448	2383.96	2.22606	0.49391	20.9889	2.76891e-05	0.000169094
LOC100649642	276.72	-3.10677	0.594795	20.9709	2.794e-05	0.00017053
LOC110119446	75.8365	2.61227	0.990366	20.9657	2.80132e-05	0.00017088
LOC100649489	163.222	1.93266	0.455839	20.9573	2.81305e-05	0.0001715
LOC100645503	2369.13	-3.20154	0.601742	20.9547	2.81667e-05	0.000171624
LOC100646282	72.4012	2.80779	0.662994	20.9497	2.82378e-05	0.000171961
LOC100650890	773.172	1.67074	0.410442	20.9465	2.82836e-05	0.000172143
LOC100644298	188.595	2.63546	0.600277	20.9415	2.8354e-05	0.000172475
LOC100651173	201.571	1.76203	0.466759	20.9313	2.84987e-05	0.000173229
LOC100644277	316.741	1.91648	0.45635	20.9305	2.85099e-05	0.000173229
LOC110119693	7.65762	3.46787	0.858084	20.9219	2.86337e-05	0.000173836
LOC100650412	129.691	2.52981	0.579402	20.9213	2.86418e-05	0.000173836
LOC100645729	72.833	2.48299	0.575617	20.9185	2.86821e-05	0.000173863
LOC100644508	475.959	1.33978	0.306127	20.9183	2.86841e-05	0.000173863
LOC100651781	372.005	2.31714	0.527981	20.9176	2.86943e-05	0.000173863
LOC100651413	234.42	1.79714	0.472935	20.9146	2.87376e-05	0.000174029
LOC100644709	417.084	-1.94323	0.394661	20.912	2.87747e-05	0.000174156
LOC105666194	87.2119	-1.27289	0.320417	20.9076	2.88386e-05	0.000174445
LOC100650407	367.336	-1.73956	0.359414	20.9038	2.8894e-05	0.000174672
LOC100648722	166.595	-1.75454	0.388547	20.9028	2.89083e-05	0.000174672
LOC100649703	188.124	-1.93505	0.402765	20.8978	2.89803e-05	0.000174919
LOC105667176	78.2463	-1.00166	0.359467	20.8977	2.89813e-05	0.000174919
LOC100647704	1536.97	2.19958	0.515333	20.8855	2.91585e-05	0.000175891
LOC100650032	250.505	1.86646	0.497036	20.8691	2.93987e-05	0.000177241
LOC105666565	2097.68	0.717665	0.306308	20.8658	2.94472e-05	0.000177435
LOC100644079	137.558	-1.61772	0.434321	20.8481	2.97094e-05	0.000178916
LOC100650553	840.541	-1.79059	0.381824	20.846	2.97399e-05	0.000179
LOC110119950	48.3562	-3.55817	0.713374	20.8431	2.97835e-05	0.000179163
LOC110119618	19.1922	-6.99794	1.63963	20.8398	2.98325e-05	0.000179359
LOC100649344	419.778	-1.9523	0.426214	20.8321	2.99484e-05	0.000179856
LOC100649503	37.0775	1.9222	0.460937	20.8288	2.99969e-05	0.000180048
LOC100644975	980.826	2.0539	0.47257	20.8218	3.01019e-05	0.000180566
LOC100648665	200.36	1.98433	0.543373	20.8209	3.01165e-05	0.000180566
LOC100645283	51.4118	-1.59445	0.341232	20.8078	3.03144e-05	0.000181552
LOC100643597	148.085	-0.634179	0.261043	20.7995	3.04407e-05	0.000182208
LOC100647928	341.081	-1.49952	0.312323	20.7964	3.0488e-05	0.000182391
LOC100650987	493.514	-2.13434	0.451407	20.7937	3.05283e-05	0.000182517
LOC100648067	625.539	-3.35792	0.635128	20.7924	3.05489e-05	0.000182517
LOC100649271	1542.63	2.14457	0.516667	20.7917	3.05596e-05	0.000182517
LOC100648579	1027.01	-3.23124	0.662849	20.7897	3.05896e-05	0.000182596
LOC100644163	270.874	1.18987	0.32694	20.7812	3.07194e-05	0.00018327
LOC100643593	23.6698	-2.85342	0.65929	20.771	3.08774e-05	0.000184112
LOC100649435	183.886	-2.16377	0.533826	20.7673	3.09347e-05	0.000184312
LOC100647352	43.7948	-4.10253	0.812475	20.7666	3.0945e-05	0.000184312
LOC100650306	207.281	-1.45407	0.31864	20.7623	3.10113e-05	0.000184535
LOC100643892	123.392	2.39645	0.576544	20.762	3.10164e-05	0.000184535
LOC100651468	258.265	1.97642	0.442158	20.7555	3.11178e-05	0.000185037
LOC100646378	264.148	2.20717	0.508113	20.7448	3.12845e-05	0.000185824
LOC100648100	3604.37	3.55103	0.777813	20.7425	3.13202e-05	0.000185935
LOC100652045	252.42	-2.67329	0.551467	20.7397	3.13638e-05	0.000186092
LOC100643335	959.798	1.84179	0.437926	20.7348	3.14404e-05	0.000186445
LOC100650067	3.99956	6.12694	1.52254	20.7332	3.14662e-05	0.000186496
LOC100652093	162.711	2.45718	0.576721	20.7269	3.15659e-05	0.000186933
LOC100647683	3.61476	5.35108	1.30944	20.7255	3.15877e-05	0.000186933
LOC105666757	8.4322	-2.53983	0.808739	20.7252	3.15916e-05	0.000186933
LOC100651313	72.5105	2.23766	0.529443	20.7167	3.17273e-05	0.000187633
LOC100645965	244.599	1.81697	0.436616	20.7078	3.18683e-05	0.000188365
LOC100648426	632.47	1.73888	0.479234	20.7007	3.19816e-05	0.000188931
LOC100650645	190.895	1.15205	0.311306	20.6951	3.20718e-05	0.000189362
LOC100647595	97.375	1.42057	0.449657	20.6874	3.21944e-05	0.000189982
LOC100646121	277.886	-1.66318	0.345226	20.6851	3.22314e-05	0.000190054
LOC100649457	75.7656	-4.39035	0.879465	20.6758	3.23817e-05	0.000190776
LOC100644010	333.939	2.01867	0.474701	20.6721	3.24418e-05	0.000191026
LOC100645020	344.664	-2.27966	0.550373	20.6705	3.24689e-05	0.000191083
LOC100650409	363.434	1.8743	0.436536	20.6642	3.25705e-05	0.000191577
LOC100651759	295.226	1.34198	0.37396	20.6501	3.28018e-05	0.000192701
LOC100644678	123.527	-1.48531	0.408227	20.6489	3.28199e-05	0.000192701
LOC100647216	216.527	4.67076	1.51482	20.6482	3.28327e-05	0.000192701
LOC100650614	715.254	2.61939	0.608582	20.6428	3.29206e-05	0.000193113
LOC100651455	553.175	-3.10185	0.613694	20.6374	3.30099e-05	0.000193532
LOC100651506	218.544	1.30234	0.363734	20.629	3.31483e-05	0.000194239
LOC105666817	57.8547	-3.85457	0.763043	20.6249	3.32162e-05	0.000194454
LOC100647558	281.62	1.8999	0.469901	20.6247	3.32209e-05	0.000194454
LOC100651322	132.095	1.81482	0.413545	20.6136	3.34056e-05	0.000195396
LOC100647731	40.6118	-2.76377	0.644933	20.6128	3.34178e-05	0.000195396
LOC100651867	136.469	1.54593	0.366821	20.6036	3.35727e-05	0.000196196
LOC100646666	40.9856	-3.55327	0.737974	20.5862	3.38667e-05	0.00019772
LOC100647103	19.4719	-2.95493	0.860294	20.586	3.38698e-05	0.00019772
LOC100646086	175.638	-1.30616	0.392437	20.5754	3.40485e-05	0.000198656
LOC100651610	402.869	1.6455	0.37162	20.5732	3.40875e-05	0.000198777
LOC100647834	202.12	-1.90397	0.44969	20.5619	3.42807e-05	0.000199666
LOC100648407	235.191	1.61897	0.451956	20.5612	3.42923e-05	0.000199666
LOC100649847	368.547	2.2816	0.590773	20.5599	3.43134e-05	0.000199666
LOC100642827	261.829	1.7421	0.454866	20.5599	3.43136e-05	0.000199666
LOC100650677	333.823	-1.14034	0.279388	20.5455	3.45623e-05	0.000201006
LOC105666747	1179.98	1.57535	0.402672	20.5427	3.46101e-05	0.000201099
LOC100650841	267.871	1.39214	0.377212	20.5424	3.46155e-05	0.000201099
LOC100642522	335.498	-1.69941	0.352624	20.5369	3.47115e-05	0.000201486
LOC100644236	1694.99	2.70949	0.671192	20.5364	3.47191e-05	0.000201486
LOC100650973	185.948	-1.68973	0.369218	20.5313	3.48085e-05	0.000201897
LOC100651212	424.828	-0.765631	0.186439	20.5092	3.51956e-05	0.000203924
LOC100647108	227.429	1.92827	0.495665	20.5069	3.52363e-05	0.000204051
LOC100644355	47.4894	-2.08846	0.623032	20.5019	3.53241e-05	0.000204386
LOC100645533	1558.66	1.82072	0.436702	20.5015	3.53319e-05	0.000204386
LOC100649471	994.98	2.22129	0.508961	20.4854	3.56163e-05	0.000205922
LOC100649018	439.414	2.49435	0.641682	20.4796	3.57195e-05	0.000206409
LOC100648973	2367.48	-2.29877	0.462921	20.4743	3.58142e-05	0.000206846
LOC100645066	357.374	2.20538	0.515118	20.4722	3.5853e-05	0.000206863
LOC100652186	162.809	-1.67556	0.3855	20.472	3.58552e-05	0.000206863
LOC100646496	78.3084	-2.39307	0.554669	20.4639	3.60008e-05	0.000207592
LOC110119186	59.1035	-1.53076	0.362662	20.4606	3.60606e-05	0.000207827
LOC100644971	541.623	1.48975	0.448852	20.434	3.65432e-05	0.000210379
LOC100645759	415.84	-1.52548	0.323616	20.4334	3.65549e-05	0.000210379
LOC100645111	291.022	1.8862	0.503071	20.433	3.65616e-05	0.000210379
LOC105666913	4.95243	3.96256	1.22215	20.4317	3.65857e-05	0.000210407
LOC105667128	60.8045	2.21209	0.499233	20.4277	3.66589e-05	0.000210716
LOC100651107	31.2197	2.94383	0.7175	20.4136	3.69178e-05	0.000212092
LOC100642560	172.03	2.22447	0.516811	20.4079	3.7024e-05	0.00021259
LOC100642341	127.537	2.30185	0.558434	20.3956	3.72529e-05	0.000213762
LOC100648088	395.772	2.16937	0.522283	20.3934	3.72937e-05	0.000213762
LOC100652171	579.681	-1.17257	0.249338	20.3933	3.72944e-05	0.000213762
LOC105666721	122.344	2.26784	0.566869	20.3915	3.73287e-05	0.000213762
LOC100642373	81.7911	2.21798	0.526343	20.3911	3.73359e-05	0.000213762
LOC100648505	813.657	2.0054	0.483416	20.3906	3.73463e-05	0.000213762
LOC100643208	130.751	2.61833	0.618163	20.3773	3.75952e-05	0.000215073
LOC105666670	140.019	3.44468	0.793485	20.3714	3.77058e-05	0.000215499
LOC100648204	938.714	-2.44558	0.514745	20.3712	3.77094e-05	0.000215499
LOC100652312	208.291	2.25427	0.542972	20.3671	3.77872e-05	0.00021583
LOC100648509	266.527	1.78745	0.489369	20.3634	3.78566e-05	0.000216113
LOC100648858	982.448	1.51866	0.366413	20.3569	3.79806e-05	0.000216707
LOC100651818	330.663	-2.83266	0.644377	20.355	3.80157e-05	0.000216766
LOC100650814	749.515	-3.10742	0.611454	20.3542	3.80308e-05	0.000216766
LOC100643974	102.92	2.01713	0.540734	20.3502	3.81069e-05	0.000217085
LOC100651508	97.114	-1.90484	0.486061	20.3485	3.8139e-05	0.000217154
LOC100651926	203.05	2.11366	0.516972	20.3469	3.81696e-05	0.000217215
LOC100650052	312.742	-1.07843	0.251026	20.3396	3.83094e-05	0.000217896
LOC100643566	469.859	1.95913	0.471833	20.3195	3.86963e-05	0.000219982
LOC100649005	160.847	-2.30788	0.48417	20.3094	3.88934e-05	0.000220953
LOC110119919	83.6759	2.72806	0.636828	20.3086	3.89079e-05	0.000220953
LOC100649257	129.853	0.821666	0.29373	20.3059	3.89611e-05	0.000221139
LOC100649842	68.738	1.31256	0.311931	20.2931	3.9211e-05	0.000222442
LOC100645892	3154.12	2.55209	0.675695	20.2875	3.93216e-05	0.000222952
LOC100644626	436.59	2.34668	0.565094	20.286	3.93509e-05	0.000223002
LOC100645605	70.3166	2.19835	0.556315	20.2735	3.95967e-05	0.000224278
LOC100643540	681.729	1.19126	0.272989	20.2686	3.9694e-05	0.00022466
LOC105667144	142.278	3.24162	0.78234	20.2604	3.98579e-05	0.000225405
LOC100650691	929.123	-2.50348	0.50225	20.2566	3.99343e-05	0.000225719
LOC110119661	10.708	-4.2446	1.11027	20.2552	3.99614e-05	0.000225755
LOC100651769	1764.7	-4.40757	0.789494	20.239	4.02871e-05	0.000227477
LOC100647914	2529.12	-1.46508	0.307485	20.2376	4.03147e-05	0.000227514
LOC100647552	60.6832	2.05766	0.477516	20.2355	4.03568e-05	0.000227634
LOC100651200	685.548	1.73924	0.430242	20.2245	4.05801e-05	0.000228774
LOC100647727	394.327	-3.20455	0.670558	20.2234	4.06014e-05	0.000228776
LOC100644116	43.741	2.47955	0.736332	20.2198	4.06751e-05	0.000229072
LOC100648341	243.804	2.67812	0.62321	20.216	4.07525e-05	0.000229389
LOC100647058	1435.78	2.37975	0.559993	20.2146	4.0781e-05	0.00022943
LOC100645491	1538.67	2.11682	0.529423	20.2133	4.08071e-05	0.000229458
LOC100651583	214.72	2.06706	0.48315	20.1951	4.11797e-05	0.000231434
LOC100646174	626.325	-2.64511	0.535914	20.1797	4.1499e-05	0.000233107
LOC100647948	4616.6	-2.87132	0.59527	20.1747	4.16019e-05	0.000233564
LOC100643086	963.261	2.00486	0.597732	20.1733	4.16326e-05	0.000233616
LOC100645077	78.2448	2.61776	0.650459	20.171	4.16791e-05	0.000233756
LOC100648412	773.713	-3.061	0.629005	20.1622	4.18629e-05	0.000234665
LOC100642800	158.384	1.79756	0.461443	20.1604	4.19012e-05	0.000234759
LOC100642774	1617.01	-2.857	0.567935	20.1592	4.19255e-05	0.000234774
LOC100647490	293.083	-2.62841	0.535442	20.1565	4.19823e-05	0.000234971
LOC100645904	1095.97	1.82078	0.513632	20.1524	4.207e-05	0.000235219
LOC100651681	450.35	0.951422	0.217969	20.1481	4.21589e-05	0.000235577
LOC100651395	282.424	1.70483	0.407141	20.1473	4.21774e-05	0.000235577
LOC100643135	603.928	1.75964	0.422481	20.1384	4.23649e-05	0.000236503
LOC110119524	24.4514	-3.8781	0.833276	20.1271	4.2605e-05	0.000237721
LOC100644303	1987.03	1.93074	0.527039	20.1204	4.27478e-05	0.000238395
LOC100643762	141.511	1.39537	0.396838	20.1138	4.28884e-05	0.000238993
LOC100646192	10631.4	1.68794	0.406603	20.1133	4.28991e-05	0.000238993
LOC100645594	55.7886	3.63351	0.847502	20.1115	4.29386e-05	0.000239049
LOC100642218	1594.83	1.15923	0.294919	20.1031	4.31199e-05	0.000239733
LOC100647999	208.47	1.48719	0.431635	20.103	4.31201e-05	0.000239733
LOC100643083	162.96	0.881796	0.271644	20.0921	4.33562e-05	0.000240922
LOC100644780	567.7	2.11293	0.515447	20.0863	4.34834e-05	0.000241484
LOC100643772	120.114	0.715985	0.306519	20.0854	4.35018e-05	0.000241484
LOC100649885	269.914	-1.33398	0.295996	20.0715	4.38059e-05	0.000243048
LOC100649221	277.317	-1.94208	0.478076	20.0621	4.40126e-05	0.00024407
LOC100649515	39.7021	-3.75917	0.784414	20.0604	4.40489e-05	0.000244137
LOC105666561	40.9343	-1.76444	0.555622	20.0595	4.40696e-05	0.000244137
LOC100643914	1140.22	-1.43564	0.373302	20.0579	4.41052e-05	0.000244209
LOC100651900	466.743	-2.11023	0.454593	20.0514	4.42484e-05	0.000244845
LOC100648882	527.448	1.85969	0.458322	20.0495	4.42909e-05	0.000244845
LOC100649330	97.7954	2.27299	0.517469	20.0487	4.43083e-05	0.000244845
LOC100647063	17.486	-2.8978	0.655686	20.0483	4.43164e-05	0.000244845
LOC110119541	145.406	-3.50414	0.696882	20.0476	4.43328e-05	0.000244845
LOC100648695	294.236	-2.30455	0.525047	20.0408	4.44832e-05	0.000245474
LOC100651644	125.174	-1.24676	0.387851	20.0404	4.44918e-05	0.000245474
LOC100643931	66.9517	2.5089	0.618054	20.0355	4.46015e-05	0.000245954
LOC100646503	442.611	-1.97886	0.411296	20.0294	4.47367e-05	0.000246465
LOC100643320	1095.06	1.85714	0.452418	20.0293	4.47396e-05	0.000246465
LOC100642610	4200.89	-2.09986	0.429529	20.0096	4.51827e-05	0.00024878
LOC100648539	46.8377	1.79703	0.638741	19.9972	4.54629e-05	0.000250196
LOC100645457	21.3297	-5.50266	1.2263	19.99	4.56271e-05	0.000250845
LOC100651326	707.219	-1.60048	0.369406	19.99	4.56272e-05	0.000250845
LOC100645463	466.731	1.91418	0.442308	19.9863	4.57111e-05	0.00025118
LOC100648856	1304.71	-1.64833	0.346355	19.9787	4.58865e-05	0.000252016
LOC100648723	191.474	2.25591	0.579211	19.9776	4.59109e-05	0.000252023
LOC100643255	1594.59	1.78765	0.443078	19.9648	4.62056e-05	0.000253512
LOC100650236	177.544	-0.797269	0.321982	19.9624	4.62617e-05	0.000253691
LOC100650821	836.793	3.0951	0.754072	19.9588	4.63454e-05	0.000254022
LOC100652031	407.419	-1.0594	0.260575	19.9527	4.64862e-05	0.000254537
LOC100643097	312.691	1.48538	0.49107	19.9436	4.66976e-05	0.000255566
LOC100651063	307.799	-1.21229	0.265676	19.9419	4.6739e-05	0.000255663
LOC100652150	11208	-1.76938	0.622372	19.9344	4.69143e-05	0.000256493
LOC100649500	83.2262	2.7622	0.731945	19.9305	4.70051e-05	0.00025686
LOC100647738	135.896	1.94231	0.461677	19.9195	4.72637e-05	0.000258014
LOC100651641	116.508	2.82293	0.664236	19.9063	4.75785e-05	0.000259601
LOC110119539	3.83771	3.78389	1.19104	19.9045	4.76213e-05	0.000259705
LOC100649578	119.809	-1.31195	0.345594	19.8978	4.77804e-05	0.000260371
LOC100645882	271.481	-1.28516	0.374594	19.8973	4.77914e-05	0.000260371
LOC100652310	213.211	2.19509	0.502381	19.8868	4.80447e-05	0.00026162
LOC100652242	190.615	2.61933	0.615613	19.8801	4.82052e-05	0.000262362
LOC100645807	490.005	-2.76081	0.635065	19.8772	4.82759e-05	0.000262615
LOC100645331	2679.12	1.8399	0.496749	19.8707	4.84309e-05	0.000263326
LOC100646352	320.736	-2.29039	0.512458	19.8677	4.85036e-05	0.000263553
LOC100643751	565.785	2.14365	0.508849	19.867	4.85212e-05	0.000263553
LOC100649599	61.6195	2.21752	0.528469	19.8614	4.86589e-05	0.000264169
LOC100652041	63.6395	-2.15845	0.514906	19.8599	4.86949e-05	0.000264232
LOC100652160	98.174	-2.95527	0.616541	19.8517	4.88933e-05	0.000265177
LOC105665728	24.2846	1.99297	0.60449	19.8493	4.89522e-05	0.000265364
LOC100642622	783.953	-1.91461	0.419377	19.8419	4.91348e-05	0.000266221
LOC100642728	307.906	1.95184	0.526121	19.84	4.918e-05	0.000266315
LOC100643514	518.859	3.85921	0.859683	19.8392	4.92012e-05	0.000266315
LOC100645562	77.9876	-1.39307	0.339298	19.8339	4.93303e-05	0.00026688
LOC100642465	5572.72	1.89751	0.435421	19.8315	4.93918e-05	0.00026699
LOC100651920	14.0891	-3.84937	0.890923	19.8311	4.93998e-05	0.00026699
LOC100645357	448.14	-1.3462	0.325314	19.8268	4.95079e-05	0.000267441
LOC105667070	130.17	-2.73134	0.6141	19.8107	4.99062e-05	0.000269325
LOC100647648	2457.64	-2.09704	0.430826	19.808	4.99735e-05	0.000269554
LOC100647728	112.62	-1.40041	0.388559	19.7976	5.0235e-05	0.000270696
LOC100651222	142.285	1.92974	0.486497	19.795	5.02998e-05	0.000270911
LOC100647502	29.1657	-3.06311	0.654249	19.7924	5.03661e-05	0.000271133
LOC100651696	145.753	1.9358	0.490933	19.7913	5.03946e-05	0.000271152
LOC100648337	243.585	-2.5106	0.531832	19.7826	5.0613e-05	0.000272192
LOC100645266	237.508	-2.40858	0.52847	19.7798	5.06832e-05	0.000272336
LOC100647908	701.057	2.13341	0.53517	19.7796	5.069e-05	0.000272336
LOC100651082	97.1873	-2.50952	0.519318	19.7666	5.10196e-05	0.000273972
LOC100646744	216.43	-1.1569	0.308138	19.7611	5.11595e-05	0.000274587
LOC100644488	864.495	1.16408	0.309394	19.7583	5.1232e-05	0.000274841
LOC100647775	192.485	1.74993	0.458556	19.7564	5.12798e-05	0.000274961
LOC100650047	646.969	-2.44525	0.50254	19.7375	5.17674e-05	0.000277439
LOC100647520	28.2932	-2.68159	0.624862	19.7365	5.1794e-05	0.000277444
LOC100645611	201.411	2.10256	0.522112	19.7282	5.20094e-05	0.000278428
LOC100650857	824.12	-1.42048	0.396461	19.7274	5.2029e-05	0.000278428
LOC100650269	148.35	2.12902	0.493655	19.7212	5.21898e-05	0.000279151
LOC100643876	144.736	1.58266	0.376903	19.717	5.23009e-05	0.000279608
LOC105666424	58.7892	-1.07559	0.384523	19.7097	5.24931e-05	0.000280497
LOC100645887	4.78187	-6.00388	1.65676	19.7077	5.2545e-05	0.000280636
LOC100651504	880.855	2.0727	0.475768	19.7066	5.25729e-05	0.000280647
LOC110119854	101.004	-4.02811	0.798726	19.7029	5.26716e-05	0.000281036
LOC100651116	419.439	1.44877	0.422429	19.6991	5.27707e-05	0.000281426
LOC100647307	220.019	-1.19023	0.34754	19.6899	5.30142e-05	0.000282586
LOC100647056	266.445	1.62125	0.437726	19.687	5.30911e-05	0.000282797
LOC100643537	269.642	1.91469	0.476516	19.6864	5.31058e-05	0.000282797
LOC100652032	504.044	1.4297	0.379169	19.6851	5.31427e-05	0.000282855
LOC100648581	250.484	1.98267	0.521125	19.6812	5.32446e-05	0.000283258
LOC105665838	591.633	-2.20405	0.456179	19.6801	5.32745e-05	0.000283278
LOC105665730	321.749	1.60952	0.37545	19.6766	5.33675e-05	0.000283634
LOC100647097	848.779	-2.22803	0.464335	19.666	5.36513e-05	0.000285003
LOC100647759	2621.98	1.9982	0.461268	19.6626	5.37427e-05	0.000285349
LOC100648111	1032.5	-2.72756	0.544877	19.6571	5.38897e-05	0.00028599
LOC100647885	208.416	-2.04203	0.445948	19.643	5.42718e-05	0.000287876
LOC100644044	842.142	1.83344	0.508578	19.6363	5.44543e-05	0.000288586
LOC100643416	460.588	-1.07278	0.245472	19.6361	5.44587e-05	0.000288586
LOC100651732	12.7649	-5.57255	1.44122	19.6264	5.47252e-05	0.000289857
LOC100649998	232.385	-1.95543	0.429641	19.6114	5.51353e-05	0.000291887
LOC100647874	54.7515	-2.45303	0.598037	19.6077	5.52396e-05	0.000292296
LOC100649617	260.674	1.92769	0.605825	19.5994	5.54683e-05	0.000293363
LOC100647603	115.136	1.78087	0.582312	19.5859	5.58452e-05	0.000295213
LOC100648557	147.297	-3.88888	0.797219	19.5823	5.59449e-05	0.000295596
[truncated: 3,297 more rows]
