# Supplementary material for: Mating precedes selective immune priming which is maintained throughout bumblebee queen diapause
Source: BMC Genomics. 2019 Dec 10;20:959. doi: 10.1186/s12864-019-6314-9 (PMC6902353; doi:10.1186/s12864-019-6314-9)
Supplement: Supplementary file 7 — Additional file 7: Table S6. Enriched Gene Ontology terms in genes coding for haemolymph-associated differentially expressed proteins during the bumblebee queen life cycle stages. [file 12864_2019_6314_MOESM7_ESM.xlsx]

## Sheet: a_haemolymph_GO_terms
Mating precedes selective immune priming which is maintained throughout bumblebee queen diapause
Author list: Thomas J. Colgan, Sive Finlay, Mark. J.F. Brown, James C. Carolan
Table S6a: Enriched gene ontology terms in genes coding for haemolymph-associated differentially expressed proteins during the bumblebee queen life cycle stages.
GO.ID	Term	Annotated	Significant	Expected	Rank_in_weight_fisher	weight_fisher	weight_fisher_adjusted	category
GO:0032504	multicellular_organism_reproduction	975	9	5.03	10	1e-05	0.00204	BP
GO:0050829	defense_response_to_Gram-negative_bacter...	84	7	0.43	5	1.8e-07	7.344e-05	BP
GO:0031349	positive_regulation_of_defense_response	60	6	0.31	6	8.3e-07	0.0002822	BP
GO:0050832	defense_response_to_fungus	38	7	0.2	3	5.8e-10	3.944e-07	BP
GO:0002807	positive_regulation_of_antimicrobial_pep...	22	4	0.11	8	4.1e-06	0.0010455	BP
GO:0002808	regulation_of_antibacterial_peptide_bios...	21	4	0.11	7	3.3e-06	0.000961714	BP
GO:0050830	defense_response_to_Gram-positive_bacter...	20	8	0.1	2	2.5e-14	2.55e-11	BP
GO:0045087	innate_immune_response	163	10	0.84	4	2.2e-09	1.122e-06	BP
GO:0006959	humoral_immune_response	87	10	0.45	9	7.6e-06	0.00172267	BP
GO:0008592	regulation_of_Toll_signaling_pathway	26	9	0.13	1	2.5e-15	5.1e-12	BP
GO:0016209	antioxidant_activity	28	3	0.14	3	0.00035	0.0470167	MF
GO:0005539	glycosaminoglycan_binding	22	3	0.11	2	0.00017	0.034255	MF
GO:0008233	peptidase_activity	267	8	1.35	1	2.8e-05	0.011284	MF
GO:0005576	extracellular_region	437	24	2.23	1	8.8e-14	3.1328e-11	CC
GO:0005615	extracellular_space	209	13	1.06	2	9.9e-12	1.7622e-09	CC
BP	Biological Process
MF	Molecular Function
CC	Cellular Component

## Sheet: b_fat_body_GO_terms
Mating precedes selective immune priming which is maintained throughout bumblebee queen diapause
Author list: Thomas J. Colgan, Sive Finlay, Mark. J.F. Brown, James C. Carolan
Supporting Table S6b: Enriched gene ontology terms in genes coding for fat body-associated differentially expressed transcripts throughout three bumblebee life cycle stages.
GO.ID	Term	Annotated	Significant	Expected	Rank_in_weight_fisher	weight_fisher	weight_fisher_adjusted	category
GO:0008063	Toll_signaling_pathway	56	10	2.42	3	0.00011	0.04521	BP
GO:0007623	circadian_rhythm	114	11	4.94	2	1.1e-05	0.0082885	BP
GO:0006974	cellular_response_to_DNA_damage_stimulus	181	14	7.84	1	8.9e-06	0.0082885	BP
GO:0032504	multicellular_organism_reproduction	582	28	25.2	4	0.00012	0.04521	BP
GO:0004175	endopeptidase_activity	82	13	3.52	1	7e-06	0.001876	MF
GO:0000502	proteasome_complex	42	13	1.74	1	1.6e-08	4.304e-06	CC
GO:0005615	extracellular_space	97	13	4.02	2	0.00015	0.020175	CC
BP	Biological Process
MF	Molecular Function
CC	Cellular Component
