# Supplementary material for: Mating precedes selective immune priming which is maintained throughout bumblebee queen diapause
Source: BMC Genomics. 2019 Dec 10;20:959. doi: 10.1186/s12864-019-6314-9 (PMC6902353; doi:10.1186/s12864-019-6314-9)
Supplement: Supplementary file 8 — Additional file 8: Table S7. Pairwise t-tests were performed for each protein between consecutive life-cycle stages. [file 12864_2019_6314_MOESM8_ESM.xlsx]

## Sheet: a_anova_rstats
Mating precedes selective immune priming which is maintained throughout bumblebee queen diapause
Author list: Thomas J. Colgan, Sive Finlay, Mark. J.F. Brown, James C. Carolan
Supporting Table S7a: One-way ANOVA performed for all identified proteins identified in the bumblebee queen haemolymph life-cycle stages. For each protein, summary statistics, including significant value, from the ANOVA are provided. Proteins also identified as significant by Perseus are indicated by an asterisk.
DF1	DF2	sum_sq1	sum_sq2	mean_sq1	mean_sq2	f_value1	P_value	Protein ID	Significant (FDR < 0.05) in Perseus analysis
5	18	174.231	16.2315	34.8462	0.90175	38.6429	5.18909e-09	ADB29130.1	*
5	18	76.7142	8.86022	15.3428	0.492234	31.1698	2.91292e-08	XP_003394564.1	*
5	18	36.2863	5.87729	7.25726	0.326516	22.2263	4.00858e-07	XP_012173545.1	*
5	18	298.011	49.4276	59.6022	2.74598	21.7053	4.7944e-07	XP_003394953.1	*
5	18	113.015	18.9325	22.603	1.05181	21.4897	5.16829e-07	XP_003399812.1	*
5	18	34.0376	5.75687	6.80751	0.319826	21.285	5.55355e-07	XP_012174896.1	*
5	18	15.8535	2.8391	3.17071	0.157728	20.1024	8.51159e-07	XP_012167818.1	*
5	18	106.064	20.2377	21.2128	1.12432	18.8673	1.35983e-06	ADB29128.1	*
5	18	37.487	7.24785	7.49741	0.402658	18.6198	1.49819e-06	XP_012172912.1	*
5	18	118.867	27.0186	23.7734	1.50104	15.838	4.81131e-06	XP_003401612.1	*
5	18	17.3919	4.93122	3.47838	0.273957	12.6968	2.21631e-05	XP_020722259.1	*
5	18	24.1953	7.10319	4.83906	0.394622	12.2625	2.79747e-05	XP_012167824.1	*
5	18	46.0091	14.2387	9.20182	0.791038	11.6326	3.96475e-05	XP_003394129.1	*
5	18	50.1149	15.6984	10.023	0.872136	11.4924	4.29247e-05	XP_020722973.1	*
5	18	36.788	12.0489	7.35761	0.669386	10.9916	5.73446e-05	XP_003396525.1	*
5	18	38.0661	13.0152	7.61322	0.723069	10.529	7.55607e-05	ADB29129.1	*
5	18	11.2848	3.92909	2.25696	0.218283	10.3396	8.48046e-05	XP_012173324.1	*
5	18	16.6666	5.95507	3.33332	0.330837	10.0754	9.98611e-05	XP_003401251.1	*
5	18	19.4933	7.67003	3.89866	0.426113	9.14936	0.0001814	XP_012175279.1	*
5	18	12.6067	5.29009	2.52134	0.293894	8.5791	0.000267328	XP_003397885.1	*
5	18	10.6827	4.49398	2.13655	0.249665	8.55764	0.000271346	XP_003393256.1	*
5	18	9.47538	4.11907	1.89508	0.228837	8.28132	0.000329511	XP_003402363.1	*
5	18	10.3272	4.52224	2.06545	0.251235	8.22116	0.000343931	XP_003396495.1	*
5	18	54.2691	23.7853	10.8538	1.32141	8.21383	0.000345733	XP_003395541.1	*
5	18	5.34679	2.44799	1.06936	0.135999	7.86296	0.000445686	XP_003402792.1	*
5	18	9.31858	4.29054	1.86372	0.238363	7.81881	0.000460386	XP_012167926.1	*
5	18	10.8808	5.01397	2.17615	0.278554	7.81231	0.000462594	XP_003394100.1	*
5	18	35.03	17.3882	7.00601	0.966013	7.2525	0.000705297	XP_012170668.1	*
5	18	49.1823	25.8226	9.83646	1.43459	6.85665	0.000961743	XP_012167732.1	*
5	18	18.4958	9.89107	3.69917	0.549504	6.73183	0.00106283	XP_003394838.1	*
5	18	38.1843	20.4462	7.63685	1.1359	6.72319	0.00107026	XP_003393509.2	*
5	18	7.74825	4.54116	1.54965	0.252287	6.14241	0.00172928	XP_012176698.1	*
5	18	10.5624	6.21972	2.11247	0.34554	6.11354	0.00177216	XP_003397877.1	*
5	18	7.76413	4.64148	1.55283	0.25786	6.02198	0.00191614	XP_003395667.1	*
5	18	7.12157	4.33594	1.42431	0.240886	5.91282	0.0021049	XP_012174797.1	*
5	18	8.52155	5.33161	1.70431	0.296201	5.7539	0.00241746	XP_003401252.1	*
5	18	49.0782	31.0962	9.81564	1.72757	5.68177	0.00257597	XP_003392868.1	*
5	18	43.9743	28.9171	8.79485	1.6065	5.47453	0.00309889	XP_012172948.1	*
5	18	7.98805	5.29477	1.59761	0.294154	5.4312	0.00322243	XP_012170795.1	*
5	18	3.47062	2.56298	0.694124	0.142388	4.87489	0.00540037	XP_012163961.1	*
5	18	38.9175	32.5967	7.78349	1.81093	4.29807	0.00950541	XP_020718756.1	*
5	18	10.0129	8.39579	2.00257	0.466433	4.29338	0.00955046	XP_012171151.1	*
5	18	3.58851	3.03705	0.717702	0.168725	4.25367	0.00994151	XP_020718755.1	*
5	18	9.68769	8.23319	1.93754	0.4574	4.23598	0.0101214	XP_003400229.1	*
5	18	3.33384	2.92885	0.666767	0.162714	4.09778	0.0116558	XP_012164380.1	*
5	18	32.9306	29.5164	6.58613	1.6398	4.01642	0.0126774	XP_003397300.2	*
5	18	5.48726	4.95708	1.09745	0.275393	3.98504	0.0130973	XP_003393343.1	*
5	18	20.7664	18.8591	4.15329	1.04773	3.9641	0.0133859	XP_003397075.2	*
5	18	23.5497	21.6099	4.70994	1.20055	3.92316	0.0139707	XP_003492178.1	*
5	18	6.9498	6.39703	1.38996	0.355391	3.91107	0.0141486	C0HKX3.1	*
5	18	10.0004	9.52426	2.00008	0.529126	3.77996	0.0162467	XP_020721343.1	*
5	18	12.0861	12.4831	2.41723	0.693504	3.48552	0.0223111	XP_003402888.1	*
5	18	11.9814	12.4623	2.39628	0.692349	3.46109	0.0229158	XP_020718646.1	*
5	18	9.82722	10.3263	1.96544	0.573686	3.426	0.0238159	XP_003400660.1	*
5	18	9.25086	9.74903	1.85017	0.541613	3.41604	0.0240781	XP_003394648.1	*
5	18	26.8254	29.4373	5.36508	1.6354	3.28058	0.0279779	XP_012175414.1	*
5	18	34.9591	38.5467	6.99183	2.14149	3.26494	0.0284708	XP_003395010.1	*
5	18	4.77306	5.30127	0.954612	0.294515	3.2413	0.0292338	XP_020722610.1	*
5	18	7.98741	8.93484	1.59748	0.49638	3.21826	0.0299987	XP_003398056.1	*
5	18	13.3403	15.2808	2.66805	0.848931	3.14284	0.0326593	XP_012172397.1	*
5	18	20.4233	23.8672	4.08466	1.32596	3.08054	0.0350503	XP_012171903.1	*
5	18	8.22454	9.76217	1.64491	0.542343	3.03297	0.0370043	XP_012164907.1	*
5	18	4.57868	5.52421	0.915736	0.3069	2.98382	0.0391475	XP_003401213.2	*
5	18	113.083	141.779	22.6166	7.87659	2.87137	0.0445742	XP_003401781.1	*
5	18	2.38959	3.0107	0.477917	0.167261	2.85731	0.0453079	XP_012175299.1	*
5	18	84.3226	106.316	16.8645	5.90642	2.85529	0.0454148	XP_020718283.1	*
5	18	7.83986	9.91382	1.56797	0.550768	2.84688	0.0458606	XP_003401022.1	*
5	18	3.74638	4.83459	0.749276	0.268589	2.78968	0.049025	XP_012174357.1	*
5	18	5.84915	7.60817	1.16983	0.422676	2.76767	0.0503045	XP_003394861.1	*
5	18	19.071	25.0776	3.8142	1.3932	2.73772	0.052104	XP_003401209.1	*
5	18	8.27556	11.0224	1.65511	0.612355	2.70287	0.0542859	XP_012170987.1	*
5	18	3.43985	4.66287	0.68797	0.259048	2.65576	0.0573924	XP_012169463.2	*
5	18	4.4854	6.3037	0.897081	0.350206	2.56158	0.0641916	XP_012172408.1	*
5	18	36.3373	51.6298	7.26745	2.86832	2.53369	0.0663673	XP_020719545.1	*
5	18	25.7533	37.2461	5.15067	2.06923	2.48918	0.0700058	XP_003396228.1	*
5	18	6.79684	10.0431	1.35937	0.557951	2.43636	0.0746018	XP_003397315.1	*
5	18	3.68974	5.57781	0.737949	0.309879	2.38141	0.0797271	XP_003398591.1	*
5	18	16.2104	24.7704	3.24208	1.37613	2.35593	0.0822302	XP_012166489.1	*
5	18	28.3458	43.7179	5.66917	2.42877	2.33417	0.0844343	XP_012167632.1	*
5	18	8.82442	13.9102	1.76488	0.772792	2.28378	0.0897835	XP_020718419.1	NS
5	18	12.3303	20.0491	2.46606	1.11384	2.21402	0.09779	XP_003397822.1	NS
5	18	2.57825	4.20057	0.515649	0.233365	2.20963	0.0983188	XP_012166540.1	NS
5	18	21.5701	35.3328	4.31401	1.96293	2.19774	0.0997655	XP_003394487.1	NS
5	18	5.10385	8.36872	1.02077	0.464929	2.19554	0.100035	XP_003403015.1	NS
5	18	6.65255	11.0307	1.33051	0.612817	2.17114	0.103085	XP_003402976.1	NS
5	18	2.21329	3.81302	0.442658	0.211834	2.08964	0.113999	XP_003393207.1	NS
5	18	3.66966	6.39476	0.733933	0.355264	2.06588	0.117406	XP_003394450.1	NS
5	18	4.81924	8.40201	0.963849	0.466778	2.0649	0.117549	XP_003398424.1	NS
5	18	21.223	38.4805	4.24461	2.1378	1.9855	0.129745	XP_003394691.1	NS
5	18	6.28207	11.3983	1.25641	0.633241	1.9841	0.129971	XP_012170485.1	NS
5	18	37.9349	68.9197	7.58697	3.82887	1.98152	0.13039	XP_003402036.1	NS
5	18	9.87084	18.6238	1.97417	1.03466	1.90804	0.142922	XP_003395150.1	NS
5	18	1.55933	2.95702	0.311866	0.164279	1.89839	0.14466	XP_012167789.1	NS
5	18	4.64509	8.8363	0.929018	0.490905	1.89246	0.145738	XP_020721219.1	NS
5	18	12.3356	23.5198	2.46711	1.30666	1.88811	0.146535	XP_020719973.1	NS
5	18	15.1757	29.8147	3.03513	1.65637	1.8324	0.15714	XP_003393340.1	NS
5	18	5.01813	10.1407	1.00363	0.563374	1.78145	0.167533	XP_003396032.1	NS
5	18	7.82454	15.891	1.56491	0.882833	1.7726	0.169411	XP_003396209.1	NS
5	18	6.54001	13.5491	1.308	0.752726	1.73769	0.177026	XP_003398909.1	NS
5	18	10.4668	21.7886	2.09336	1.21048	1.72936	0.178893	XP_012163150.1	NS
5	18	11.5445	24.3513	2.30889	1.35285	1.70669	0.184082	XP_012170199.1	NS
5	18	7.73986	16.525	1.54797	0.918055	1.68614	0.188916	XP_020721472.1	NS
5	18	13.2169	28.9576	2.64338	1.60875	1.64312	0.199462	XP_003402713.2	NS
5	18	36.1113	89.0146	7.22226	4.94525	1.46044	0.251266	XP_012163499.1	NS
5	18	19.6677	49.9851	3.93354	2.77695	1.41649	0.265604	XP_003401093.1	NS
5	18	3.3896	8.7516	0.677921	0.4862	1.39433	0.273138	XP_003395762.1	NS
5	18	8.65657	22.4602	1.73131	1.24779	1.3875	0.275497	XP_003398006.1	NS
5	18	16.1584	43.0206	3.23167	2.39003	1.35214	0.288049	XP_003395009.1	NS
5	18	1.51347	4.05976	0.302695	0.225542	1.34208	0.291723	XP_003399282.1	NS
5	18	6.0866	17.3014	1.21732	0.961189	1.26647	0.320775	XP_012172164.1	NS
5	18	5.61122	15.9538	1.12224	0.886323	1.26618	0.320893	XP_012173041.1	NS
5	18	1.31796	3.96371	0.263592	0.220206	1.19702	0.349843	XP_020719744.1	NS
5	18	3.49153	10.8193	0.698307	0.601075	1.16176	0.365514	XP_003397865.1	NS
5	18	9.94935	30.89	1.98987	1.71611	1.15952	0.366532	XP_003400548.1	NS
5	18	4.71504	15.5905	0.943008	0.866139	1.08875	0.399992	XP_012173053.1	NS
5	18	14.7021	49.5024	2.94041	2.75013	1.06919	0.409702	XP_003401878.1	NS
5	18	7.17767	24.5769	1.43553	1.36538	1.05138	0.418721	XP_020721177.1	NS
5	18	1.16316	4.15062	0.232632	0.23059	1.00885	0.440942	XP_012172790.1	NS
5	18	2.10629	7.55639	0.421258	0.419799	1.00348	0.443822	XP_012175191.1	NS
5	18	5.84355	21.4888	1.16871	1.19382	0.978964	0.457143	XP_003393186.2	NS
5	18	1.8121	6.81126	0.36242	0.378404	0.95776	0.468928	XP_003394661.1	NS
5	18	5.30138	21.079	1.06028	1.17105	0.905402	0.499059	XP_003397320.1	NS
5	18	8.49251	36.2078	1.6985	2.01154	0.844378	0.535998	XP_003393266.1	NS
5	18	14.9691	64.305	2.99382	3.5725	0.838019	0.539957	XP_003399869.1	NS
5	18	2.92119	13.8567	0.584238	0.769814	0.758934	0.590827	XP_012175644.1	NS
5	18	7.74079	42.1055	1.54816	2.33919	0.661835	0.656937	XP_003397327.1	NS
5	18	1.8085	10.2044	0.361699	0.566913	0.638016	0.673644	XP_003396646.1	NS
5	18	1.5603	15.4853	0.31206	0.860292	0.362738	0.867284	XP_012172140.1	NS
5	18	0.572082	12.8146	0.114416	0.71192	0.160715	0.973771	XP_003398804.1	NS

## Sheet: b_tukey_post-hoc_rstats
Mating precedes selective immune priming which is maintained throughout bumblebee queen diapause
Author list: Thomas J. Colgan, Sive Finlay, Mark. J.F. Brown, James C. Carolan
Supporting Table S7b: Tukey test results for ANOVA implemented in R identifying proteins significantly (Benjamini Hochberg adjusted p < 0.05) differentially abundant proteins between specific life-stages. For each significant protein, the protein ID and annotation, the two life-stages compared, as well as the difference between mean log2 transformed LFQ values between life stages and adjusted p v…
pairwise comparison	Protein ID and annotation	Difference in normalised intensity values between life-stages being compared	Benjamini-Hochberg adjusted p value
prediapause-gyne-ADB29128.1	ADB29128.1 abaecin, partial [Bombus terrestris]	4.16632	0.000349285
early_diapause-gyne-ADB29128.1	ADB29128.1 abaecin, partial [Bombus terrestris]	4.09738	0.000422227
late_diapause-gyne-ADB29128.1	ADB29128.1 abaecin, partial [Bombus terrestris]	2.75897	0.0180388
six_hours_postdiapause-gyne-ADB29128.1	ADB29128.1 abaecin, partial [Bombus terrestris]	2.90295	0.0120816
forty_eight_hours_postdiapause-prediapause-ADB29128.1	ADB29128.1 abaecin, partial [Bombus terrestris]	-5.64005	7.60655e-06
forty_eight_hours_postdiapause-early_diapause-ADB29128.1	ADB29128.1 abaecin, partial [Bombus terrestris]	-5.5711	9.00218e-06
forty_eight_hours_postdiapause-late_diapause-ADB29128.1	ADB29128.1 abaecin, partial [Bombus terrestris]	-4.2327	0.000291217
forty_eight_hours_postdiapause-six_hours_postdiapause-ADB29128.1	ADB29128.1 abaecin, partial [Bombus terrestris]	-4.37667	0.000196835
prediapause-gyne-ADB29129.1	ADB29129.1 defensin 1, partial [Bombus terrestris]	3.23033	0.000511244
early_diapause-gyne-ADB29129.1	ADB29129.1 defensin 1, partial [Bombus terrestris]	4.00462	3.84859e-05
late_diapause-gyne-ADB29129.1	ADB29129.1 defensin 1, partial [Bombus terrestris]	3.09935	0.000804854
six_hours_postdiapause-gyne-ADB29129.1	ADB29129.1 defensin 1, partial [Bombus terrestris]	2.98953	0.00118065
forty_eight_hours_postdiapause-gyne-ADB29129.1	ADB29129.1 defensin 1, partial [Bombus terrestris]	2.7506	0.00273328
prediapause-gyne-ADB29130.1	ADB29130.1 hymenoptaecin, partial [Bombus terrestris]	7.5211	2.05113e-08
early_diapause-gyne-ADB29130.1	ADB29130.1 hymenoptaecin, partial [Bombus terrestris]	7.94582	8.55452e-09
late_diapause-gyne-ADB29130.1	ADB29130.1 hymenoptaecin, partial [Bombus terrestris]	6.6596	1.36134e-07
six_hours_postdiapause-gyne-ADB29130.1	ADB29130.1 hymenoptaecin, partial [Bombus terrestris]	7.01995	6.04531e-08
forty_eight_hours_postdiapause-gyne-ADB29130.1	ADB29130.1 hymenoptaecin, partial [Bombus terrestris]	5.43717	2.71789e-06
forty_eight_hours_postdiapause-early_diapause-ADB29130.1	ADB29130.1 hymenoptaecin, partial [Bombus terrestris]	-2.50865	0.0160459
forty_eight_hours_postdiapause-prediapause-C0HKX3.1	C0HKX3.1 Apidaecin Bb +A [Bombus terrestris]	-1.36925	0.0434966
early_diapause-gyne-XP_003392868.1	XP_003392868.1 ejaculatory bulb-specific protein 3-like isoform X1 [Bombus terrestris]	3.53127	0.0140551
six_hours_postdiapause-early_diapause-XP_003392868.1	XP_003392868.1 ejaculatory bulb-specific protein 3-like isoform X1 [Bombus terrestris]	-4.7198	0.000944267
forty_eight_hours_postdiapause-early_diapause-XP_003392868.1	XP_003392868.1 ejaculatory bulb-specific protein 3-like isoform X1 [Bombus terrestris]	-3.19508	0.0296782
late_diapause-gyne-XP_003393256.1	XP_003393256.1 BMP-binding endothelial regulator protein-like [Bombus terrestris]	1.25047	0.0241143
six_hours_postdiapause-gyne-XP_003393256.1	XP_003393256.1 BMP-binding endothelial regulator protein-like [Bombus terrestris]	1.21497	0.0296186
late_diapause-prediapause-XP_003393256.1	XP_003393256.1 BMP-binding endothelial regulator protein-like [Bombus terrestris]	1.28632	0.0195596
six_hours_postdiapause-prediapause-XP_003393256.1	XP_003393256.1 BMP-binding endothelial regulator protein-like [Bombus terrestris]	1.25083	0.0240652
forty_eight_hours_postdiapause-early_diapause-XP_003393256.1	XP_003393256.1 BMP-binding endothelial regulator protein-like [Bombus terrestris]	-1.34695	0.0136845
forty_eight_hours_postdiapause-late_diapause-XP_003393256.1	XP_003393256.1 BMP-binding endothelial regulator protein-like [Bombus terrestris]	-1.70205	0.00163543
forty_eight_hours_postdiapause-six_hours_postdiapause-XP_003393256.1	XP_003393256.1 BMP-binding endothelial regulator protein-like [Bombus terrestris]	-1.66655	0.00202233
late_diapause-gyne-XP_003393343.1	XP_003393343.1 peritrophin-1-like [Bombus terrestris]	-1.5965	0.00486784
late_diapause-gyne-XP_003393509.2	XP_003393509.2 uncharacterized protein LOC100644671 [Bombus terrestris]	-3.2294	0.00504861
late_diapause-prediapause-XP_003393509.2	XP_003393509.2 uncharacterized protein LOC100644671 [Bombus terrestris]	-3.38048	0.00330054
late_diapause-early_diapause-XP_003393509.2	XP_003393509.2 uncharacterized protein LOC100644671 [Bombus terrestris]	-3.01598	0.00918834
forty_eight_hours_postdiapause-late_diapause-XP_003393509.2	XP_003393509.2 uncharacterized protein LOC100644671 [Bombus terrestris]	3.41835	0.00296697
late_diapause-gyne-XP_003394100.1	XP_003394100.1 lysozyme 2-like [Bombus terrestris]	-1.89705	0.000934631
six_hours_postdiapause-gyne-XP_003394100.1	XP_003394100.1 lysozyme 2-like [Bombus terrestris]	-1.9001	0.000918755
forty_eight_hours_postdiapause-gyne-XP_003394100.1	XP_003394100.1 lysozyme 2-like [Bombus terrestris]	-1.431	0.0130654
late_diapause-prediapause-XP_003394100.1	XP_003394100.1 lysozyme 2-like [Bombus terrestris]	-1.1923	0.0483672
six_hours_postdiapause-prediapause-XP_003394100.1	XP_003394100.1 lysozyme 2-like [Bombus terrestris]	-1.19535	0.0475902
late_diapause-gyne-XP_003394129.1	XP_003394129.1 probable chitinase 3 [Bombus terrestris]	2.78997	0.0036648
six_hours_postdiapause-gyne-XP_003394129.1	XP_003394129.1 probable chitinase 3 [Bombus terrestris]	2.82012	0.00331057
late_diapause-prediapause-XP_003394129.1	XP_003394129.1 probable chitinase 3 [Bombus terrestris]	3.02852	0.00164159
six_hours_postdiapause-prediapause-XP_003394129.1	XP_003394129.1 probable chitinase 3 [Bombus terrestris]	3.05868	0.00148364
late_diapause-early_diapause-XP_003394129.1	XP_003394129.1 probable chitinase 3 [Bombus terrestris]	2.08387	0.0381655
six_hours_postdiapause-early_diapause-XP_003394129.1	XP_003394129.1 probable chitinase 3 [Bombus terrestris]	2.11402	0.03465
forty_eight_hours_postdiapause-late_diapause-XP_003394129.1	XP_003394129.1 probable chitinase 3 [Bombus terrestris]	-3.33988	0.000581271
forty_eight_hours_postdiapause-six_hours_postdiapause-XP_003394129.1	XP_003394129.1 probable chitinase 3 [Bombus terrestris]	-3.37003	0.000526162
early_diapause-gyne-XP_003394564.1	XP_003394564.1 neurofilament heavy polypeptide [Bombus terrestris]	2.0591	0.00671364
late_diapause-gyne-XP_003394564.1	XP_003394564.1 neurofilament heavy polypeptide [Bombus terrestris]	4.00315	2.85575e-06
six_hours_postdiapause-gyne-XP_003394564.1	XP_003394564.1 neurofilament heavy polypeptide [Bombus terrestris]	3.87272	4.55221e-06
early_diapause-prediapause-XP_003394564.1	XP_003394564.1 neurofilament heavy polypeptide [Bombus terrestris]	2.57123	0.000758701
late_diapause-prediapause-XP_003394564.1	XP_003394564.1 neurofilament heavy polypeptide [Bombus terrestris]	4.51527	4.96903e-07
six_hours_postdiapause-prediapause-XP_003394564.1	XP_003394564.1 neurofilament heavy polypeptide [Bombus terrestris]	4.38485	7.66297e-07
late_diapause-early_diapause-XP_003394564.1	XP_003394564.1 neurofilament heavy polypeptide [Bombus terrestris]	1.94405	0.0109493
six_hours_postdiapause-early_diapause-XP_003394564.1	XP_003394564.1 neurofilament heavy polypeptide [Bombus terrestris]	1.81363	0.0189597
forty_eight_hours_postdiapause-late_diapause-XP_003394564.1	XP_003394564.1 neurofilament heavy polypeptide [Bombus terrestris]	-3.4199	2.4588e-05
forty_eight_hours_postdiapause-six_hours_postdiapause-XP_003394564.1	XP_003394564.1 neurofilament heavy polypeptide [Bombus terrestris]	-3.28947	4.07525e-05
late_diapause-prediapause-XP_003394648.1	XP_003394648.1 cytochrome c [Bombus terrestris]	1.73395	0.03677
six_hours_postdiapause-late_diapause-XP_003394648.1	XP_003394648.1 cytochrome c [Bombus terrestris]	-1.71715	0.0392362
forty_eight_hours_postdiapause-late_diapause-XP_003394648.1	XP_003394648.1 cytochrome c [Bombus terrestris]	-1.67695	0.0457834
early_diapause-gyne-XP_003394838.1	XP_003394838.1 leucine-rich repeat-containing protein 70 [Bombus terrestris]	2.56122	0.00141411
late_diapause-gyne-XP_003394838.1	XP_003394838.1 leucine-rich repeat-containing protein 70 [Bombus terrestris]	2.25307	0.00490909
six_hours_postdiapause-gyne-XP_003394838.1	XP_003394838.1 leucine-rich repeat-containing protein 70 [Bombus terrestris]	2.11877	0.0084414
forty_eight_hours_postdiapause-gyne-XP_003394838.1	XP_003394838.1 leucine-rich repeat-containing protein 70 [Bombus terrestris]	2.42302	0.00246889
early_diapause-gyne-XP_003394953.1	XP_003394953.1 cuticle protein 16.5 isoform X1 [Bombus terrestris]	7.83835	3.63694e-05
late_diapause-gyne-XP_003394953.1	XP_003394953.1 cuticle protein 16.5 isoform X1 [Bombus terrestris]	6.91205	0.000173736
early_diapause-prediapause-XP_003394953.1	XP_003394953.1 cuticle protein 16.5 isoform X1 [Bombus terrestris]	8.90215	6.63556e-06
late_diapause-prediapause-XP_003394953.1	XP_003394953.1 cuticle protein 16.5 isoform X1 [Bombus terrestris]	7.97585	2.90203e-05
six_hours_postdiapause-early_diapause-XP_003394953.1	XP_003394953.1 cuticle protein 16.5 isoform X1 [Bombus terrestris]	-5.39865	0.00254999
forty_eight_hours_postdiapause-early_diapause-XP_003394953.1	XP_003394953.1 cuticle protein 16.5 isoform X1 [Bombus terrestris]	-8.1141	2.31678e-05
six_hours_postdiapause-late_diapause-XP_003394953.1	XP_003394953.1 cuticle protein 16.5 isoform X1 [Bombus terrestris]	-4.47235	0.0135556
forty_eight_hours_postdiapause-late_diapause-XP_003394953.1	XP_003394953.1 cuticle protein 16.5 isoform X1 [Bombus terrestris]	-7.1878	0.000108247
forty_eight_hours_postdiapause-six_hours_postdiapause-XP_003395010.1	XP_003395010.1 uncharacterized protein LOC100643115 [Bombus terrestris]	-3.89953	0.0149958
late_diapause-gyne-XP_003395541.1	XP_003395541.1 probable phospholipid hydroperoxide glutathione peroxidase [Bombus terrestris]	-3.76438	0.00242461
forty_eight_hours_postdiapause-gyne-XP_003395541.1	XP_003395541.1 probable phospholipid hydroperoxide glutathione peroxidase [Bombus terrestris]	-4.4219	0.000444389
forty_eight_hours_postdiapause-early_diapause-XP_003395541.1	XP_003395541.1 probable phospholipid hydroperoxide glutathione peroxidase [Bombus terrestris]	-3.19837	0.0105831
forty_eight_hours_postdiapause-six_hours_postdiapause-XP_003395541.1	XP_003395541.1 probable phospholipid hydroperoxide glutathione peroxidase [Bombus terrestris]	-2.80735	0.0287267
early_diapause-gyne-XP_003395667.1	XP_003395667.1 ecdysteroid-regulated 16 kDa protein [Bombus terrestris]	-1.14457	0.0490606
late_diapause-gyne-XP_003395667.1	XP_003395667.1 ecdysteroid-regulated 16 kDa protein [Bombus terrestris]	-1.56175	0.0044054
six_hours_postdiapause-gyne-XP_003395667.1	XP_003395667.1 ecdysteroid-regulated 16 kDa protein [Bombus terrestris]	-1.38072	0.0127711
forty_eight_hours_postdiapause-late_diapause-XP_003395667.1	XP_003395667.1 ecdysteroid-regulated 16 kDa protein [Bombus terrestris]	1.2829	0.0225027
late_diapause-prediapause-XP_003396495.1	XP_003396495.1 ejaculatory bulb-specific protein 3 [Bombus terrestris]	1.991	0.000308291
six_hours_postdiapause-prediapause-XP_003396495.1	XP_003396495.1 ejaculatory bulb-specific protein 3 [Bombus terrestris]	1.81825	0.000847157
forty_eight_hours_postdiapause-prediapause-XP_003396495.1	XP_003396495.1 ejaculatory bulb-specific protein 3 [Bombus terrestris]	1.33605	0.014961
late_diapause-gyne-XP_003396525.1	XP_003396525.1 uncharacterized protein LOC100650078 [Bombus terrestris]	-2.30545	0.00952194
six_hours_postdiapause-gyne-XP_003396525.1	XP_003396525.1 uncharacterized protein LOC100650078 [Bombus terrestris]	-2.51625	0.00440579
late_diapause-prediapause-XP_003396525.1	XP_003396525.1 uncharacterized protein LOC100650078 [Bombus terrestris]	-2.03443	0.0252639
six_hours_postdiapause-prediapause-XP_003396525.1	XP_003396525.1 uncharacterized protein LOC100650078 [Bombus terrestris]	-2.24523	0.0118517
six_hours_postdiapause-early_diapause-XP_003396525.1	XP_003396525.1 uncharacterized protein LOC100650078 [Bombus terrestris]	-1.95942	0.0329088
forty_eight_hours_postdiapause-late_diapause-XP_003396525.1	XP_003396525.1 uncharacterized protein LOC100650078 [Bombus terrestris]	3.23963	0.000319733
forty_eight_hours_postdiapause-six_hours_postdiapause-XP_003396525.1	XP_003396525.1 uncharacterized protein LOC100650078 [Bombus terrestris]	3.45043	0.00015229
six_hours_postdiapause-prediapause-XP_003397075.2	XP_003397075.2 uncharacterized protein LOC100647299 [Bombus terrestris]	2.3881	0.0392572
six_hours_postdiapause-gyne-XP_003397300.2	XP_003397300.2 uncharacterized protein LOC100644683 [Bombus terrestris]	3.7576	0.00672402
late_diapause-prediapause-XP_003397877.1	XP_003397877.1 uncharacterized protein LOC100646544 [Bombus terrestris]	2.04885	0.00129183
forty_eight_hours_postdiapause-prediapause-XP_003397877.1	XP_003397877.1 uncharacterized protein LOC100646544 [Bombus terrestris]	1.32715	0.0485507
late_diapause-early_diapause-XP_003397877.1	XP_003397877.1 uncharacterized protein LOC100646544 [Bombus terrestris]	1.70485	0.00744599
forty_eight_hours_postdiapause-gyne-XP_003397885.1	XP_003397885.1 uncharacterized protein LOC100647540 [Bombus terrestris]	-2.0602	0.000509177
forty_eight_hours_postdiapause-prediapause-XP_003397885.1	XP_003397885.1 uncharacterized protein LOC100647540 [Bombus terrestris]	-1.5102	0.0104771
forty_eight_hours_postdiapause-early_diapause-XP_003397885.1	XP_003397885.1 uncharacterized protein LOC100647540 [Bombus terrestris]	-1.68942	0.00389805
forty_eight_hours_postdiapause-late_diapause-XP_003397885.1	XP_003397885.1 uncharacterized protein LOC100647540 [Bombus terrestris]	-2.11375	0.000381406
forty_eight_hours_postdiapause-six_hours_postdiapause-XP_003397885.1	XP_003397885.1 uncharacterized protein LOC100647540 [Bombus terrestris]	-1.93738	0.000993755
late_diapause-early_diapause-XP_003398056.1	XP_003398056.1 DNA-directed RNA polymerase II subunit RPB1-like [Bombus terrestris]	-1.72883	0.0277772
late_diapause-gyne-XP_003399812.1	XP_003399812.1 uncharacterized protein LOC100647232 [Bombus terrestris]	4.9314	2.9394e-05
six_hours_postdiapause-gyne-XP_003399812.1	XP_003399812.1 uncharacterized protein LOC100647232 [Bombus terrestris]	5.0393	2.21297e-05
late_diapause-prediapause-XP_003399812.1	XP_003399812.1 uncharacterized protein LOC100647232 [Bombus terrestris]	4.80607	4.10159e-05
six_hours_postdiapause-prediapause-XP_003399812.1	XP_003399812.1 uncharacterized protein LOC100647232 [Bombus terrestris]	4.91397	3.07808e-05
late_diapause-early_diapause-XP_003399812.1	XP_003399812.1 uncharacterized protein LOC100647232 [Bombus terrestris]	2.9006	0.00923091
six_hours_postdiapause-early_diapause-XP_003399812.1	XP_003399812.1 uncharacterized protein LOC100647232 [Bombus terrestris]	3.0085	0.00674208
forty_eight_hours_postdiapause-late_diapause-XP_003399812.1	XP_003399812.1 uncharacterized protein LOC100647232 [Bombus terrestris]	-4.645	6.32786e-05
forty_eight_hours_postdiapause-six_hours_postdiapause-XP_003399812.1	XP_003399812.1 uncharacterized protein LOC100647232 [Bombus terrestris]	-4.7529	4.72965e-05
late_diapause-gyne-XP_003400229.1	XP_003400229.1 MD-2-related lipid-recognition protein-like [Bombus terrestris]	-2.0425	0.00520246
six_hours_postdiapause-gyne-XP_003400660.1	XP_003400660.1 trichohyalin-like [Bombus terrestris]	-2.07808	0.0118733
early_diapause-prediapause-XP_003401209.1	XP_003401209.1 four-domain proteases inhibitor-like [Bombus terrestris]	3.00765	0.0211204
late_diapause-gyne-XP_003401251.1	XP_003401251.1 inducible metalloproteinase inhibitor protein-like [Bombus terrestris]	-1.92498	0.00195468
six_hours_postdiapause-gyne-XP_003401251.1	XP_003401251.1 inducible metalloproteinase inhibitor protein-like [Bombus terrestris]	-1.5897	0.0111826
late_diapause-prediapause-XP_003401251.1	XP_003401251.1 inducible metalloproteinase inhibitor protein-like [Bombus terrestris]	-1.71128	0.00595101
six_hours_postdiapause-prediapause-XP_003401251.1	XP_003401251.1 inducible metalloproteinase inhibitor protein-like [Bombus terrestris]	-1.376	0.0331588
late_diapause-early_diapause-XP_003401251.1	XP_003401251.1 inducible metalloproteinase inhibitor protein-like [Bombus terrestris]	-1.29795	0.0487066
forty_eight_hours_postdiapause-late_diapause-XP_003401251.1	XP_003401251.1 inducible metalloproteinase inhibitor protein-like [Bombus terrestris]	2.29763	0.00028891
forty_eight_hours_postdiapause-six_hours_postdiapause-XP_003401251.1	XP_003401251.1 inducible metalloproteinase inhibitor protein-like [Bombus terrestris]	1.96235	0.00160972
late_diapause-gyne-XP_003401252.1	XP_003401252.1 chymotrypsin inhibitor [Bombus terrestris]	-1.51648	0.0104566
forty_eight_hours_postdiapause-late_diapause-XP_003401252.1	XP_003401252.1 chymotrypsin inhibitor [Bombus terrestris]	1.56707	0.00792562
forty_eight_hours_postdiapause-six_hours_postdiapause-XP_003401252.1	XP_003401252.1 chymotrypsin inhibitor [Bombus terrestris]	1.22707	0.0489711
early_diapause-gyne-XP_003401612.1	XP_003401612.1 cuticle protein 2-like [Bombus terrestris]	3.8489	0.00361435
late_diapause-gyne-XP_003401612.1	XP_003401612.1 cuticle protein 2-like [Bombus terrestris]	4.15257	0.00172054
six_hours_postdiapause-gyne-XP_003401612.1	XP_003401612.1 cuticle protein 2-like [Bombus terrestris]	4.2144	0.00147994
early_diapause-prediapause-XP_003401612.1	XP_003401612.1 cuticle protein 2-like [Bombus terrestris]	5.19308	0.000143296
late_diapause-prediapause-XP_003401612.1	XP_003401612.1 cuticle protein 2-like [Bombus terrestris]	5.49675	7.12556e-05
six_hours_postdiapause-prediapause-XP_003401612.1	XP_003401612.1 cuticle protein 2-like [Bombus terrestris]	5.55858	6.1917e-05
forty_eight_hours_postdiapause-early_diapause-XP_003401612.1	XP_003401612.1 cuticle protein 2-like [Bombus terrestris]	-3.11525	0.0214567
forty_eight_hours_postdiapause-late_diapause-XP_003401612.1	XP_003401612.1 cuticle protein 2-like [Bombus terrestris]	-3.41893	0.0103272
forty_eight_hours_postdiapause-six_hours_postdiapause-XP_003401612.1	XP_003401612.1 cuticle protein 2-like [Bombus terrestris]	-3.48075	0.00888597
prediapause-gyne-XP_020722973.1	XP_020722973.1 muscle LIM protein 1 isoform X3 [Bombus terrestris]	-2.3219	0.0252858
six_hours_postdiapause-gyne-XP_020722973.1	XP_020722973.1 muscle LIM protein 1 isoform X3 [Bombus terrestris]	-2.35615	0.0227287
late_diapause-prediapause-XP_020722973.1	XP_020722973.1 muscle LIM protein 1 isoform X3 [Bombus terrestris]	4.06267	0.000104427
forty_eight_hours_postdiapause-prediapause-XP_020722973.1	XP_020722973.1 muscle LIM protein 1 isoform X3 [Bombus terrestris]	2.45415	0.0167153
late_diapause-early_diapause-XP_020722973.1	XP_020722973.1 muscle LIM protein 1 isoform X3 [Bombus terrestris]	2.66823	0.00846949
six_hours_postdiapause-late_diapause-XP_020722973.1	XP_020722973.1 muscle LIM protein 1 isoform X3 [Bombus terrestris]	-4.09692	9.41752e-05
forty_eight_hours_postdiapause-six_hours_postdiapause-XP_020722973.1	XP_020722973.1 muscle LIM protein 1 isoform X3 [Bombus terrestris]	2.4884	0.0150028
six_hours_postdiapause-prediapause-XP_003401781.1	XP_003401781.1 hexamerin [Bombus terrestris]	-6.44415	0.0435832
forty_eight_hours_postdiapause-gyne-XP_012173545.1	XP_012173545.1 ejaculatory bulb-specific protein 3-like isoform X2 [Bombus terrestris]	-2.26288	0.000319295
early_diapause-prediapause-XP_012173545.1	XP_012173545.1 ejaculatory bulb-specific protein 3-like isoform X2 [Bombus terrestris]	2.1784	0.000491545
late_diapause-prediapause-XP_012173545.1	XP_012173545.1 ejaculatory bulb-specific protein 3-like isoform X2 [Bombus terrestris]	1.73012	0.00508325
six_hours_postdiapause-prediapause-XP_012173545.1	XP_012173545.1 ejaculatory bulb-specific protein 3-like isoform X2 [Bombus terrestris]	1.96635	0.00147407
forty_eight_hours_postdiapause-prediapause-XP_012173545.1	XP_012173545.1 ejaculatory bulb-specific protein 3-like isoform X2 [Bombus terrestris]	-1.29087	0.0483666
forty_eight_hours_postdiapause-early_diapause-XP_012173545.1	XP_012173545.1 ejaculatory bulb-specific protein 3-like isoform X2 [Bombus terrestris]	-3.46928	1.17049e-06
forty_eight_hours_postdiapause-late_diapause-XP_012173545.1	XP_012173545.1 ejaculatory bulb-specific protein 3-like isoform X2 [Bombus terrestris]	-3.021	8.26803e-06
forty_eight_hours_postdiapause-six_hours_postdiapause-XP_012173545.1	XP_012173545.1 ejaculatory bulb-specific protein 3-like isoform X2 [Bombus terrestris]	-3.25723	2.89521e-06
forty_eight_hours_postdiapause-gyne-XP_003402363.1	XP_003402363.1 protein spaetzle-like [Bombus terrestris]	1.57727	0.00226687
forty_eight_hours_postdiapause-prediapause-XP_003402363.1	XP_003402363.1 protein spaetzle-like [Bombus terrestris]	1.45338	0.00492727
forty_eight_hours_postdiapause-early_diapause-XP_003402363.1	XP_003402363.1 protein spaetzle-like [Bombus terrestris]	1.58488	0.00216159
forty_eight_hours_postdiapause-late_diapause-XP_003402363.1	XP_003402363.1 protein spaetzle-like [Bombus terrestris]	1.94503	0.000235056
forty_eight_hours_postdiapause-six_hours_postdiapause-XP_003402363.1	XP_003402363.1 protein spaetzle-like [Bombus terrestris]	1.62573	0.00167452
late_diapause-gyne-XP_003402792.1	XP_003402792.1 general odorant-binding protein 56d-like [Bombus terrestris]	-1.27845	0.00136615
six_hours_postdiapause-gyne-XP_003402792.1	XP_003402792.1 general odorant-binding protein 56d-like [Bombus terrestris]	-1.06098	0.00798233
late_diapause-prediapause-XP_003402792.1	XP_003402792.1 general odorant-binding protein 56d-like [Bombus terrestris]	-0.967325	0.0169564
forty_eight_hours_postdiapause-late_diapause-XP_003402792.1	XP_003402792.1 general odorant-binding protein 56d-like [Bombus terrestris]	1.11118	0.00531192
forty_eight_hours_postdiapause-six_hours_postdiapause-XP_003402792.1	XP_003402792.1 general odorant-binding protein 56d-like [Bombus terrestris]	0.8937	0.0303251
late_diapause-gyne-XP_003402888.1	XP_003402888.1 lachesin-like [Bombus terrestris]	-2.30388	0.0110928
forty_eight_hours_postdiapause-gyne-XP_012174896.1	XP_012174896.1 serine protease inhibitor 3-like isoform X2 [Bombus terrestris]	3.00505	7.71409e-06
forty_eight_hours_postdiapause-prediapause-XP_012174896.1	XP_012174896.1 serine protease inhibitor 3-like isoform X2 [Bombus terrestris]	3.01037	7.52877e-06
forty_eight_hours_postdiapause-early_diapause-XP_012174896.1	XP_012174896.1 serine protease inhibitor 3-like isoform X2 [Bombus terrestris]	3.17437	3.59949e-06
forty_eight_hours_postdiapause-late_diapause-XP_012174896.1	XP_012174896.1 serine protease inhibitor 3-like isoform X2 [Bombus terrestris]	3.2315	2.79748e-06
forty_eight_hours_postdiapause-six_hours_postdiapause-XP_012174896.1	XP_012174896.1 serine protease inhibitor 3-like isoform X2 [Bombus terrestris]	3.43622	1.1573e-06
early_diapause-gyne-XP_012175279.1	XP_012175279.1 prion-like-(Q/N-rich) domain-bearing protein 25 isoform X2 [Bombus terrestris]	-1.78833	0.0120165
late_diapause-gyne-XP_012175279.1	XP_012175279.1 prion-like-(Q/N-rich) domain-bearing protein 25 isoform X2 [Bombus terrestris]	-1.85973	0.0086785
late_diapause-prediapause-XP_012175279.1	XP_012175279.1 prion-like-(Q/N-rich) domain-bearing protein 25 isoform X2 [Bombus terrestris]	-1.52205	0.0394143
forty_eight_hours_postdiapause-early_diapause-XP_012175279.1	XP_012175279.1 prion-like-(Q/N-rich) domain-bearing protein 25 isoform X2 [Bombus terrestris]	2.3665	0.000852808
forty_eight_hours_postdiapause-late_diapause-XP_012175279.1	XP_012175279.1 prion-like-(Q/N-rich) domain-bearing protein 25 isoform X2 [Bombus terrestris]	2.4379	0.000617426
forty_eight_hours_postdiapause-six_hours_postdiapause-XP_012175279.1	XP_012175279.1 prion-like-(Q/N-rich) domain-bearing protein 25 isoform X2 [Bombus terrestris]	1.58943	0.029338
late_diapause-prediapause-XP_003492178.1	XP_003492178.1 probable phospholipid hydroperoxide glutathione peroxidase isoform X2 [Bombus impatiens]	2.52338	0.0427476
six_hours_postdiapause-late_diapause-XP_003492178.1	XP_003492178.1 probable phospholipid hydroperoxide glutathione peroxidase isoform X2 [Bombus impatiens]	-2.81307	0.0199637
forty_eight_hours_postdiapause-late_diapause-XP_003492178.1	XP_003492178.1 probable phospholipid hydroperoxide glutathione peroxidase isoform X2 [Bombus impatiens]	-2.72932	0.0249459
early_diapause-gyne-XP_012163961.1	XP_012163961.1 LOW QUALITY PROTEIN: putative cysteine proteinase CG12163 [Bombus terrestris]	-0.85165	0.0486538
six_hours_postdiapause-gyne-XP_012163961.1	XP_012163961.1 LOW QUALITY PROTEIN: putative cysteine proteinase CG12163 [Bombus terrestris]	-0.90595	0.0323521
forty_eight_hours_postdiapause-early_diapause-XP_012163961.1	XP_012163961.1 LOW QUALITY PROTEIN: putative cysteine proteinase CG12163 [Bombus terrestris]	0.8561	0.0470717
forty_eight_hours_postdiapause-six_hours_postdiapause-XP_012163961.1	XP_012163961.1 LOW QUALITY PROTEIN: putative cysteine proteinase CG12163 [Bombus terrestris]	0.9104	0.0312751
six_hours_postdiapause-gyne-XP_012164380.1	XP_012164380.1 uncharacterized protein LOC105665776 [Bombus terrestris]	-1.2047	0.00575211
six_hours_postdiapause-early_diapause-XP_012164907.1	XP_012164907.1 thioredoxin-2 [Bombus terrestris]	-1.93015	0.017062
early_diapause-gyne-XP_012167732.1	XP_012167732.1 uncharacterized protein LOC100652008 [Bombus terrestris]	-3.61838	0.00518776
forty_eight_hours_postdiapause-early_diapause-XP_012167732.1	XP_012167732.1 uncharacterized protein LOC100652008 [Bombus terrestris]	4.23165	0.00112139
forty_eight_hours_postdiapause-six_hours_postdiapause-XP_012167732.1	XP_012167732.1 uncharacterized protein LOC100652008 [Bombus terrestris]	3.11123	0.0182735
six_hours_postdiapause-gyne-XP_012167818.1	XP_012167818.1 ferritin-3, chloroplastic [Bombus terrestris]	1.10897	0.0102734
forty_eight_hours_postdiapause-gyne-XP_012167818.1	XP_012167818.1 ferritin-3, chloroplastic [Bombus terrestris]	1.61552	0.000233805
six_hours_postdiapause-prediapause-XP_012167818.1	XP_012167818.1 ferritin-3, chloroplastic [Bombus terrestris]	1.47235	0.000669325
forty_eight_hours_postdiapause-prediapause-XP_012167818.1	XP_012167818.1 ferritin-3, chloroplastic [Bombus terrestris]	1.9789	1.83922e-05
six_hours_postdiapause-early_diapause-XP_012167818.1	XP_012167818.1 ferritin-3, chloroplastic [Bombus terrestris]	1.5839	0.000294335
forty_eight_hours_postdiapause-early_diapause-XP_012167818.1	XP_012167818.1 ferritin-3, chloroplastic [Bombus terrestris]	2.09045	8.7816e-06
six_hours_postdiapause-late_diapause-XP_012167818.1	XP_012167818.1 ferritin-3, chloroplastic [Bombus terrestris]	1.48877	0.00059256
forty_eight_hours_postdiapause-late_diapause-XP_012167818.1	XP_012167818.1 ferritin-3, chloroplastic [Bombus terrestris]	1.99533	1.64746e-05
forty_eight_hours_postdiapause-gyne-XP_012167824.1	XP_012167824.1 ferritin subunit [Bombus terrestris]	1.50847	0.0323114
forty_eight_hours_postdiapause-prediapause-XP_012167824.1	XP_012167824.1 ferritin subunit [Bombus terrestris]	2.77495	8.64664e-05
six_hours_postdiapause-early_diapause-XP_012167824.1	XP_012167824.1 ferritin subunit [Bombus terrestris]	1.42512	0.0470898
forty_eight_hours_postdiapause-early_diapause-XP_012167824.1	XP_012167824.1 ferritin subunit [Bombus terrestris]	2.8213	7.03407e-05
forty_eight_hours_postdiapause-late_diapause-XP_012167824.1	XP_012167824.1 ferritin subunit [Bombus terrestris]	2.56065	0.000228185
late_diapause-gyne-XP_012167926.1	XP_012167926.1 LOW QUALITY PROTEIN: protein spaetzle-like [Bombus terrestris]	-1.43905	0.0064647
six_hours_postdiapause-gyne-XP_012167926.1	XP_012167926.1 LOW QUALITY PROTEIN: protein spaetzle-like [Bombus terrestris]	-1.0991	0.0494429
forty_eight_hours_postdiapause-gyne-XP_012167926.1	XP_012167926.1 LOW QUALITY PROTEIN: protein spaetzle-like [Bombus terrestris]	-1.52573	0.00379748
late_diapause-prediapause-XP_012167926.1	XP_012167926.1 LOW QUALITY PROTEIN: protein spaetzle-like [Bombus terrestris]	-1.29042	0.0159839
forty_eight_hours_postdiapause-prediapause-XP_012167926.1	XP_012167926.1 LOW QUALITY PROTEIN: protein spaetzle-like [Bombus terrestris]	-1.3771	0.00944338
late_diapause-early_diapause-XP_012167926.1	XP_012167926.1 LOW QUALITY PROTEIN: protein spaetzle-like [Bombus terrestris]	-1.14413	0.0381182
forty_eight_hours_postdiapause-early_diapause-XP_012167926.1	XP_012167926.1 LOW QUALITY PROTEIN: protein spaetzle-like [Bombus terrestris]	-1.2308	0.022861
six_hours_postdiapause-gyne-XP_012169463.2	XP_012169463.2 LOW QUALITY PROTEIN: alaserpin [Bombus terrestris]	1.18435	0.0399437
late_diapause-gyne-XP_012170668.1	XP_012170668.1 lysozyme-like [Bombus terrestris]	-2.7809	0.00919981
late_diapause-prediapause-XP_012170668.1	XP_012170668.1 lysozyme-like [Bombus terrestris]	-2.5732	0.0172055
late_diapause-early_diapause-XP_012170668.1	XP_012170668.1 lysozyme-like [Bombus terrestris]	-2.658	0.0133387
forty_eight_hours_postdiapause-late_diapause-XP_012170668.1	XP_012170668.1 lysozyme-like [Bombus terrestris]	3.31323	0.00181772
forty_eight_hours_postdiapause-six_hours_postdiapause-XP_012170668.1	XP_012170668.1 lysozyme-like [Bombus terrestris]	2.60235	0.0157669
late_diapause-gyne-XP_012170795.1	XP_012170795.1 peptidoglycan-recognition protein SC2-like [Bombus terrestris]	-1.854	0.00157781
late_diapause-early_diapause-XP_012170795.1	XP_012170795.1 peptidoglycan-recognition protein SC2-like [Bombus terrestris]	-1.4219	0.0170235
early_diapause-prediapause-XP_012171151.1	XP_012171151.1 cuticle protein 38 [Bombus terrestris]	1.71	0.0240313
six_hours_postdiapause-early_diapause-XP_012171151.1	XP_012171151.1 cuticle protein 38 [Bombus terrestris]	-1.91837	0.00977858
forty_eight_hours_postdiapause-early_diapause-XP_012171151.1	XP_012171151.1 cuticle protein 38 [Bombus terrestris]	-1.73398	0.0216958
late_diapause-gyne-XP_012171903.1	XP_012171903.1 uncharacterized protein LOC105666492 isoform X3 [Bombus terrestris]	-2.8272	0.0276648
six_hours_postdiapause-gyne-XP_012172408.1	XP_012172408.1 V-type proton ATPase subunit S1-like [Bombus terrestris]	-1.38775	0.0379455
early_diapause-gyne-XP_012172912.1	XP_012172912.1 pupal cuticle protein-like [Bombus terrestris]	2.11092	0.00207567
late_diapause-gyne-XP_012172912.1	XP_012172912.1 pupal cuticle protein-like [Bombus terrestris]	2.5668	0.000249667
six_hours_postdiapause-gyne-XP_012172912.1	XP_012172912.1 pupal cuticle protein-like [Bombus terrestris]	2.2663	0.00100031
early_diapause-prediapause-XP_012172912.1	XP_012172912.1 pupal cuticle protein-like [Bombus terrestris]	2.21082	0.00129724
late_diapause-prediapause-XP_012172912.1	XP_012172912.1 pupal cuticle protein-like [Bombus terrestris]	2.6667	0.000158866
six_hours_postdiapause-prediapause-XP_012172912.1	XP_012172912.1 pupal cuticle protein-like [Bombus terrestris]	2.3662	0.00062799
forty_eight_hours_postdiapause-early_diapause-XP_012172912.1	XP_012172912.1 pupal cuticle protein-like [Bombus terrestris]	-2.49125	0.00035261
forty_eight_hours_postdiapause-late_diapause-XP_012172912.1	XP_012172912.1 pupal cuticle protein-like [Bombus terrestris]	-2.94713	4.60077e-05
forty_eight_hours_postdiapause-six_hours_postdiapause-XP_012172912.1	XP_012172912.1 pupal cuticle protein-like [Bombus terrestris]	-2.64662	0.0001739
six_hours_postdiapause-gyne-XP_012172948.1	XP_012172948.1 muscle-specific protein 20 [Bombus terrestris]	-3.1372	0.0261156
six_hours_postdiapause-late_diapause-XP_012172948.1	XP_012172948.1 muscle-specific protein 20 [Bombus terrestris]	-4.40892	0.00131893
late_diapause-gyne-XP_012173324.1	XP_012173324.1 peptidoglycan-recognition protein 2-like [Bombus terrestris]	-1.97925	0.000144247
six_hours_postdiapause-gyne-XP_012173324.1	XP_012173324.1 peptidoglycan-recognition protein 2-like [Bombus terrestris]	-1.68373	0.000908881
late_diapause-prediapause-XP_012173324.1	XP_012173324.1 peptidoglycan-recognition protein 2-like [Bombus terrestris]	-1.4153	0.00506061
six_hours_postdiapause-prediapause-XP_012173324.1	XP_012173324.1 peptidoglycan-recognition protein 2-like [Bombus terrestris]	-1.11977	0.0327372
late_diapause-early_diapause-XP_012173324.1	XP_012173324.1 peptidoglycan-recognition protein 2-like [Bombus terrestris]	-1.3587	0.00727292
six_hours_postdiapause-early_diapause-XP_012173324.1	XP_012173324.1 peptidoglycan-recognition protein 2-like [Bombus terrestris]	-1.06317	0.0461769
forty_eight_hours_postdiapause-late_diapause-XP_012173324.1	XP_012173324.1 peptidoglycan-recognition protein 2-like [Bombus terrestris]	1.28973	0.0112931
late_diapause-gyne-XP_012174797.1	XP_012174797.1 cofilin/actin-depolymerizing factor homolog [Bombus terrestris]	1.43637	0.0068823
late_diapause-prediapause-XP_012174797.1	XP_012174797.1 cofilin/actin-depolymerizing factor homolog [Bombus terrestris]	1.26602	0.0192677
late_diapause-early_diapause-XP_012174797.1	XP_012174797.1 cofilin/actin-depolymerizing factor homolog [Bombus terrestris]	1.41488	0.00784505
six_hours_postdiapause-late_diapause-XP_012174797.1	XP_012174797.1 cofilin/actin-depolymerizing factor homolog [Bombus terrestris]	-1.6087	0.00240308
forty_eight_hours_postdiapause-late_diapause-XP_012174797.1	XP_012174797.1 cofilin/actin-depolymerizing factor homolog [Bombus terrestris]	-1.45883	0.00600184
late_diapause-gyne-XP_012175299.1	XP_012175299.1 suppressor of tumorigenicity 14 protein-like [Bombus terrestris]	-1.0487	0.0201502
late_diapause-gyne-XP_012176698.1	XP_012176698.1 prosaposin [Bombus terrestris]	-1.62585	0.00271529
six_hours_postdiapause-gyne-XP_012176698.1	XP_012176698.1 prosaposin [Bombus terrestris]	-1.61365	0.00292033
late_diapause-gyne-XP_020718419.1	XP_020718419.1 glycine-rich cell wall structural protein 1 [Bombus terrestris]	-2.0972	0.0337928
late_diapause-gyne-XP_020718755.1	XP_020718755.1 serine protease easter-like [Bombus terrestris]	-1.25575	0.0046553
late_diapause-gyne-XP_020718756.1	XP_020718756.1 serine protease easter [Bombus terrestris]	-3.27025	0.0297418
forty_eight_hours_postdiapause-late_diapause-XP_020718756.1	XP_020718756.1 serine protease easter [Bombus terrestris]	3.38868	0.0230504
forty_eight_hours_postdiapause-gyne-XP_020721343.1	XP_020721343.1 antichymotrypsin-2 [Bombus terrestris]	2.1403	0.0065653
early_diapause-gyne-XP_020722259.1	XP_020722259.1 trithorax group protein osa [Bombus terrestris]	-1.24723	0.034062
late_diapause-gyne-XP_020722259.1	XP_020722259.1 trithorax group protein osa [Bombus terrestris]	-2.64013	1.56234e-05
six_hours_postdiapause-gyne-XP_020722259.1	XP_020722259.1 trithorax group protein osa [Bombus terrestris]	-1.94463	0.000653692
late_diapause-prediapause-XP_020722259.1	XP_020722259.1 trithorax group protein osa [Bombus terrestris]	-1.89102	0.000884712
six_hours_postdiapause-prediapause-XP_020722259.1	XP_020722259.1 trithorax group protein osa [Bombus terrestris]	-1.19552	0.045084
late_diapause-early_diapause-XP_020722259.1	XP_020722259.1 trithorax group protein osa [Bombus terrestris]	-1.3929	0.0151527
forty_eight_hours_postdiapause-late_diapause-XP_020722259.1	XP_020722259.1 trithorax group protein osa [Bombus terrestris]	1.73602	0.00213785
late_diapause-gyne-XP_020722610.1	XP_020722610.1 fibrillin-2 [Bombus terrestris]	-1.30703	0.0316594

## Sheet: c_pairwise_comparisons_rstats
Mating precedes selective immune priming which is maintained throughout bumblebee queen diapause
Author list: Thomas J. Colgan, Sive Finlay, Mark. J.F. Brown, James C. Carolan
Table S7c: Pairwise t-tests were performed for each protein between consecutive life-cycle stages. For each comparison, the protein ID of statistically significant differentially abundant proteins, as well as the Benjamini Hochberg adjusted p values, are provided. Proteins also identified as significant through pairwise comparisons in Perseus are indicated by an asterisk.
protein ID	life_stages	gyne	prediapause	early_diapause	late_diapause	six_hours_postdiapause	Significant (FDR < 0.05) in Perseus analysis
XP_020722973.1	prediapause	0.00528578	-	-	-	-	*
XP_012173545.1	prediapause	0.0369704	-	-	-	-	NS
XP_003396495.1	prediapause	0.0439597	-	-	-	-	NS
XP_012167824.1	prediapause	0.0176755	-	-	-	-	*
XP_012163961.1	prediapause	0.040002	-	-	-	-	NS
XP_003395667.1	prediapause	0.0258477	-	-	-	-	*
XP_003395541.1	prediapause	0.0493219	-	-	-	-	NS
XP_003394838.1	prediapause	0.035314	-	-	-	-	NS
ADB29130.1	prediapause	1.13827e-08	-	-	-	-	*
ADB29129.1	prediapause	0.000313223	-	-	-	-	*
ADB29128.1	prediapause	8.48492e-05	-	-	-	-	*
XP_003397300.2	prediapause	0.0411094	-	-	-	-	*
XP_012175279.1	early_diapause	-	0.012057	-	-	-	*
XP_012172912.1	early_diapause	-	0.000203831	-	-	-	*
XP_012171151.1	early_diapause	-	0.0116728	-	-	-	*
XP_003401612.1	early_diapause	-	5.70026e-05	-	-	-	*
XP_003394953.1	early_diapause	-	7.6092e-06	-	-	-	*
XP_003394564.1	early_diapause	-	0.000134151	-	-	-	*
XP_012173545.1	early_diapause	-	0.000120348	-	-	-	*
XP_003396495.1	early_diapause	-	0.0199334	-	-	-	*
XP_003392868.1	early_diapause	-	0.027576	-	-	-	*
XP_003401209.1	early_diapause	-	0.0304638	-	-	-	*
XP_012167732.1	early_diapause	-	0.0217104	-	-	-	*
XP_003399812.1	early_diapause	-	0.0256193	-	-	-	NS
XP_003393256.1	early_diapause	-	0.0314803	-	-	-	*
XP_012174797.1	late_diapause	-	-	0.00265393	-	-	*
XP_020722973.1	late_diapause	-	-	0.0038362	-	-	*
XP_003394564.1	late_diapause	-	-	0.00167783	-	-	*
XP_003394129.1	late_diapause	-	-	0.00724561	-	-	NS
XP_003396495.1	late_diapause	-	-	0.0430039	-	-	*
XP_003392868.1	late_diapause	-	-	0.0382927	-	-	NS
XP_012173324.1	late_diapause	-	-	0.00245051	-	-	*
XP_012170795.1	late_diapause	-	-	0.0120828	-	-	*
XP_012170668.1	late_diapause	-	-	0.00488849	-	-	*
XP_012167926.1	late_diapause	-	-	0.00964766	-	-	*
XP_003401251.1	late_diapause	-	-	0.0108396	-	-	*
XP_003395541.1	late_diapause	-	-	0.017516	-	-	*
XP_012167732.1	late_diapause	-	-	0.0216195	-	-	*
XP_003399812.1	late_diapause	-	-	0.00157548	-	-	*
XP_003397877.1	late_diapause	-	-	0.00502387	-	-	*
XP_003396525.1	late_diapause	-	-	0.0137201	-	-	*
XP_003393509.2	late_diapause	-	-	0.00313562	-	-	*
XP_020722259.1	late_diapause	-	-	0.00426736	-	-	*
XP_003398056.1	late_diapause	-	-	0.0409702	-	-	*
XP_012174797.1	six_hours_postdiapause	-	-	-	0.00265393	-	*
XP_012172948.1	six_hours_postdiapause	-	-	-	0.00165876	-	*
XP_020722973.1	six_hours_postdiapause	-	-	-	6.19737e-05	-	*
XP_003394953.1	six_hours_postdiapause	-	-	-	0.00236837	-	*
XP_012167824.1	six_hours_postdiapause	-	-	-	0.0259463	-	NS
XP_012167818.1	six_hours_postdiapause	-	-	-	0.000117958	-	*
XP_003492178.1	six_hours_postdiapause	-	-	-	0.0182312	-	NS
XP_003394648.1	six_hours_postdiapause	-	-	-	0.0236153	-	*
XP_003395541.1	six_hours_postdiapause	-	-	-	0.0352871	-	NS
XP_012175279.1	forty_eight_hours_postdiapause77	-	-	-	-	0.00869577	*
XP_012172912.1	forty_eight_hours_postdiapause72	-	-	-	-	6.94207e-05	*
XP_020722973.1	forty_eight_hours_postdiapause70	-	-	-	-	0.00473951	*
XP_003401612.1	forty_eight_hours_postdiapause69	-	-	-	-	0.00172955	*
XP_003394953.1	forty_eight_hours_postdiapause68	-	-	-	-	0.0486907	*
XP_003394564.1	forty_eight_hours_postdiapause67	-	-	-	-	7.94928e-06	*
XP_003394129.1	forty_eight_hours_postdiapause66	-	-	-	-	0.000357252	*
XP_003402792.1	forty_eight_hours_postdiapause64	-	-	-	-	0.00901479	*
XP_012173545.1	forty_eight_hours_postdiapause63	-	-	-	-	1.64813e-06	*
XP_012167824.1	forty_eight_hours_postdiapause57	-	-	-	-	0.0131268	NS
XP_012163961.1	forty_eight_hours_postdiapause55	-	-	-	-	0.0189464	*
XP_003395667.1	forty_eight_hours_postdiapause52	-	-	-	-	0.0198501	*
XP_012173324.1	forty_eight_hours_postdiapause45	-	-	-	-	0.0141187	*
XP_012170668.1	forty_eight_hours_postdiapause42	-	-	-	-	0.00488849	*
XP_012174896.1	forty_eight_hours_postdiapause36	-	-	-	-	1.30869e-06	*
XP_003402363.1	forty_eight_hours_postdiapause35	-	-	-	-	0.000725849	*
XP_003401252.1	forty_eight_hours_postdiapause34	-	-	-	-	0.0203611	*
XP_003401251.1	forty_eight_hours_postdiapause33	-	-	-	-	0.000830127	*
XP_003395541.1	forty_eight_hours_postdiapause29	-	-	-	-	0.0106236	*
ADB29128.1	forty_eight_hours_postdiapause23	-	-	-	-	7.87602e-05	*
XP_012167732.1	forty_eight_hours_postdiapause19	-	-	-	-	0.00869089	*
XP_012164380.1	forty_eight_hours_postdiapause18	-	-	-	-	0.0479076	*
XP_003399812.1	forty_eight_hours_postdiapause15	-	-	-	-	1.10935e-05	*
XP_003397885.1	forty_eight_hours_postdiapause13	-	-	-	-	0.000413084	*
XP_003396525.1	forty_eight_hours_postdiapause9	-	-	-	-	0.00018194	*
XP_003395010.1	forty_eight_hours_postdiapause8	-	-	-	-	0.021101	*
XP_003393256.1	forty_eight_hours_postdiapause3	-	-	-	-	0.00128982	*
XP_020722259.1	forty_eight_hours_postdiapause2	-	-	-	-	0.0216569	*
